# Supplementary material for: High clustering rate and genotypic drug-susceptibility screening for the newly recommended anti-tuberculosis drugs among global extensively drug-resistant Mycobacterium tuberculosis isolates
Source: Emerg Microbes Infect. 2022 Jul 27;11(1):1857–66. doi: 10.1080/22221751.2022.2099304 (PMC9336503; doi:10.1080/22221751.2022.2099304)
Supplement: Supplemental Material [file TEMI_A_2099304_SM2087.xlsx]

## Sheet: Supplementary File 1  Table S1.
Supplementary File 1: Table S1. List of known mutations associated with resistance to six new drugs compiled from multiple sources.
Reference	PMID	Drug	Abbreviation	Gene	Locus	Function category	Sequence	Amino acid change	Nucleotide change	Chromosome position	No. of strains found, n = 513	Variant interpretation	Note
Ghajavand et al., 2019	30602521	bedaquiline	BDQ	mmpL5	Rv0676c	cell wall and cell processes	NC_000962.3:775586..778480 (- strand)	Ser602Pro	T1804C	776677
WHO, 2021 (https://www.who.int/publications-detail-redirect/9789240028173)	-	bedaquiline	BDQ	mmpL5	Rv0676c	cell wall and cell processes	NC_000962.3:775586..778480 (- strand)	Asp767Asn	G2299A	776182	168	neutral mutation
WHO, 2021 (https://www.who.int/publications-detail-redirect/9789240028173)	-	bedaquiline	BDQ	mmpL5	Rv0676c	cell wall and cell processes	NC_000962.3:775586..778480 (- strand)	Thr794Ile	C2381T	776100	327	neutral mutation
WHO, 2021 (https://www.who.int/publications-detail-redirect/9789240028173)	-	bedaquiline	BDQ	mmpL5	Rv0676c	cell wall and cell processes	NC_000962.3:775586..778480 (- strand)	Ile948Val	A2842G	775639	513	neutral mutation
Ghodousi et al., 2019	31262765	bedaquiline	BDQ	Rv0678	Rv0678	conserved hypothetical proteins	NC_000962.3:778990..779487 (+ strand)	Val20Gly	T59G	779048
Ghodousi et al., 2019	31262765	bedaquiline	BDQ	Rv0678	Rv0678	conserved hypothetical proteins	NC_000962.3:778990..779487 (+ strand)	-	138_139 insG	779128
Ghodousi et al., 2019	31262765	bedaquiline	BDQ	Rv0678	Rv0678	conserved hypothetical proteins	NC_000962.3:778990..779487 (+ strand)	-	141_142 insC	779131
Ghodousi et al., 2019	31262765	bedaquiline	BDQ	Rv0678	Rv0678	conserved hypothetical proteins	NC_000962.3:778990..779487 (+ strand)	-	192_193 insG	779182
Polsfuss et al., 2019	30933266	bedaquiline	BDQ	Rv0678	Rv0678	conserved hypothetical proteins	NC_000962.3:778990..779487 (+ strand)	-	185_insCAG	779174
Bloemberg et al., 2015	26559594	bedaquiline	BDQ	Rv0678	Rv0678	conserved hypothetical proteins	NC_000962.3:778990..779487 (+ strand)	Val1Ala	T2C	778991
Ismail et al., 2019	31138569	bedaquiline	BDQ	Rv0678	Rv0678	conserved hypothetical proteins	NC_000962.3:778990..779487 (+ strand)	Thr33Ala	A97G	779086
Ismail et al., 2019	31138569	bedaquiline	BDQ	Rv0678	Rv0678	conserved hypothetical proteins	NC_000962.3:778990..779487 (+ strand)	Ala36Thr	G106A	779095
Ismail et al., 2019	31138569	bedaquiline	BDQ	Rv0678	Rv0678	conserved hypothetical proteins	NC_000962.3:778990..779487 (+ strand)	Cys46Arg	T136C	779125
Ismail et al., 2019	31138569	bedaquiline	BDQ	Rv0678	Rv0678	conserved hypothetical proteins	NC_000962.3:778990..779487 (+ strand)	Ser53Pro	T157C	779146
Ismail et al., 2019	30642938	bedaquiline	BDQ	Rv0678	Rv0678	conserved hypothetical proteins	NC_000962.3:778990..779487 (+ strand)	-	193_delG	779182
Ismail et al., 2019	30642938	bedaquiline	BDQ	Rv0678	Rv0678	conserved hypothetical proteins	NC_000962.3:778990..779487 (+ strand)	lle67fs	199_delA	779188			variant possibility from lle67fs
Ismail et al., 2019	30642938	bedaquiline	BDQ	Rv0678	Rv0678	conserved hypothetical proteins	NC_000962.3:778990..779487 (+ strand)	lle67fs	200_indelT	779189			variant possibility from lle67fs
Ismail et al., 2019	30642938	bedaquiline	BDQ	Rv0678	Rv0678	conserved hypothetical proteins	NC_000962.3:778990..779487 (+ strand)	lle67fs	201_indelC	779190			variant possibility from lle67fs
Ismail et al., 2019	30642938	bedaquiline	BDQ	Rv0678	Rv0678	conserved hypothetical proteins	NC_000962.3:778990..779487 (+ strand)	Arg72Trp	C214T	779203
Ismail et al., 2019	31138569	bedaquiline	BDQ	Rv0678	Rv0678	conserved hypothetical proteins	NC_000962.3:778990..779487 (+ strand)	Leu74Pro	T221C	779210
Ismail et al., 2019	31138569	bedaquiline	BDQ	Rv0678	Rv0678	conserved hypothetical proteins	NC_000962.3:778990..779487 (+ strand)	Leu83Pro	T248C	779237
Ismail et al., 2019	31138569	bedaquiline	BDQ	Rv0678	Rv0678	conserved hypothetical proteins	NC_000962.3:778990..779487 (+ strand)	Asn98fs	292_delA	779281			variant possibility from Asn98fs
Ismail et al., 2019	31138569	bedaquiline	BDQ	Rv0678	Rv0678	conserved hypothetical proteins	NC_000962.3:778990..779487 (+ strand)	Asn98fs	293_indelA	779282			variant possibility from Asn98fs
Ismail et al., 2019	31138569	bedaquiline	BDQ	Rv0678	Rv0678	conserved hypothetical proteins	NC_000962.3:778990..779487 (+ strand)	Asn98fs	294_indelC	779283			variant possibility from Asn98fs
Ismail et al., 2019	31138569	bedaquiline	BDQ	Rv0678	Rv0678	conserved hypothetical proteins	NC_000962.3:778990..779487 (+ strand)	Ala102Pro	G304C	779293
Ismail et al., 2019	31138569	bedaquiline	BDQ	Rv0678	Rv0678	conserved hypothetical proteins	NC_000962.3:778990..779487 (+ strand)	Glu138fs	412_delG	779401			variant possibility from Glu138fs
Ismail et al., 2019	31138569	bedaquiline	BDQ	Rv0678	Rv0678	conserved hypothetical proteins	NC_000962.3:778990..779487 (+ strand)	Glu138fs	413_indelA	779402			variant possibility from Glu138fs
Ismail et al., 2019	31138569	bedaquiline	BDQ	Rv0678	Rv0678	conserved hypothetical proteins	NC_000962.3:778990..779487 (+ strand)	Glu138fs	414_indelG	779403			variant possibility from Glu138fs
Ismail et al., 2019	31138569	bedaquiline	BDQ	Rv0678	Rv0678	conserved hypothetical proteins	NC_000962.3:778990..779487 (+ strand)	Arg156fs	466_delC	779455			variant possibility from Arg156fs
Ismail et al., 2019	31138569	bedaquiline	BDQ	Rv0678	Rv0678	conserved hypothetical proteins	NC_000962.3:778990..779487 (+ strand)	Arg156fs	467_indelG	779456			variant possibility from Arg156fs
Ismail et al., 2019	31138569	bedaquiline	BDQ	Rv0678	Rv0678	conserved hypothetical proteins	NC_000962.3:778990..779487 (+ strand)	Arg156fs	468_indelA	779457			variant possibility from Arg156fs
Ismail et al., 2019	30642938	bedaquiline	BDQ	Rv0678	Rv0678	conserved hypothetical proteins	NC_000962.3:778990..779487 (+ strand)	Gln22Leu	A65T	779054
Ismail et al., 2019	30642938	bedaquiline	BDQ	Rv0678	Rv0678	conserved hypothetical proteins	NC_000962.3:778990..779487 (+ strand)	Thr33Ala	A97G	779086
Ismail et al., 2019	30642938	bedaquiline	BDQ	Rv0678	Rv0678	conserved hypothetical proteins	NC_000962.3:778990..779487 (+ strand)	Arg135Gly	C403G	779392	2	DR associated variant but not match to known database
Ismail et al., 2019	30642938	bedaquiline	BDQ	Rv0678	Rv0678	conserved hypothetical proteins	NC_000962.3:778990..779487 (+ strand)	Leu136Pro	T407C	779396
Xu et al., 2019	30833432	bedaquiline	BDQ	Rv0678	Rv0678	conserved hypothetical proteins	NC_000962.3:778990..779487 (+ strand)	-	259_insG	779248
Xu et al., 2019	30833432	bedaquiline	BDQ	Rv0678	Rv0678	conserved hypothetical proteins	NC_000962.3:778990..779487 (+ strand)	-	349_ins	779338
Yang et al., 2018	30027700	bedaquiline	BDQ	Rv0678	Rv0678	conserved hypothetical proteins	NC_000962.3:778990..779487 (+ strand)	-	A292G	779281
Yang et al., 2018	30027700	bedaquiline	BDQ	Rv0678	Rv0678	conserved hypothetical proteins	NC_000962.3:778990..779487 (+ strand)	-	A63C	779052
Yang et al., 2018	30027700	bedaquiline	BDQ	Rv0678	Rv0678	conserved hypothetical proteins	NC_000962.3:778990..779487 (+ strand)	-	A91C	779080
Yang et al., 2018	30027700	bedaquiline	BDQ	Rv0678	Rv0678	conserved hypothetical proteins	NC_000962.3:778990..779487 (+ strand)	-	C268T	779257
Yang et al., 2018	30027700	bedaquiline	BDQ	Rv0678	Rv0678	conserved hypothetical proteins	NC_000962.3:778990..779487 (+ strand)	-	C33T	779022
Yang et al., 2018	30027700	bedaquiline	BDQ	Rv0678	Rv0678	conserved hypothetical proteins	NC_000962.3:778990..779487 (+ strand)	-	T236C	779225
Yang et al., 2018	30027700	bedaquiline	BDQ	Rv0678	Rv0678	conserved hypothetical proteins	NC_000962.3:778990..779487 (+ strand)	-	C98G	779087
Yang et al., 2018	30027700	bedaquiline	BDQ	Rv0678	Rv0678	conserved hypothetical proteins	NC_000962.3:778990..779487 (+ strand)	-	G368A	779357
Hartkoorn et al., 2014	24590481	bedaquiline	BDQ	Rv0678	Rv0678	conserved hypothetical proteins	NC_000962.3:778990..779487 (+ strand)	Ser63Arg	C189A	779178
Hartkoorn et al., 2014	24590481	bedaquiline	BDQ	Rv0678	Rv0678	conserved hypothetical proteins	NC_000962.3:778990..779487 (+ strand)	Arg134stop	C400T	779389
Andries et al., 2014	25010492	bedaquiline	BDQ	Rv0678	Rv0678	conserved hypothetical proteins	NC_000962.3:778990..779487 (+ strand)	Ser68Gly	A202G	779191
Andries et al., 2014	25010492	bedaquiline	BDQ	Rv0678	Rv0678	conserved hypothetical proteins	NC_000962.3:778990..779487 (+ strand)	-	272_ins	779261
Xu et al., 2017	28320727	bedaquiline	BDQ	Rv0678	Rv0678	conserved hypothetical proteins	NC_000962.3:778990..779487 (+ strand)	Ser2Ile	G5T	778994
Xu et al., 2017	28320727	bedaquiline	BDQ	Rv0678	Rv0678	conserved hypothetical proteins	NC_000962.3:778990..779487 (+ strand)	Ser53Leu	C158T	779147
Xu et al., 2017	28320727	bedaquiline	BDQ	Rv0678	Rv0678	conserved hypothetical proteins	NC_000962.3:778990..779487 (+ strand)	Leu117Arg	T350G	779339	1	mutation associated DR
Xu et al., 2017	28320727	bedaquiline	BDQ	Rv0678	Rv0678	conserved hypothetical proteins	NC_000962.3:778990..779487 (+ strand)	Met146Thr	T437C	779426	1	mutation associated DR
Ismail et al., 2018	29337135	bedaquiline	BDQ	Rv0678	Rv0678	conserved hypothetical proteins	NC_000962.3:778990..779487 (+ strand)	-	136_137 insG	779126
Ismail et al., 2018	29337135	bedaquiline	BDQ	Rv0678	Rv0678	conserved hypothetical proteins	NC_000962.3:778990..779487 (+ strand)	-	345_delG	779334
Ismail et al., 2018	29337135	bedaquiline	BDQ	Rv0678	Rv0678	conserved hypothetical proteins	NC_000962.3:778990..779487 (+ strand)	-	T200G	779189
Rancoita et al., 2018	29941636	bedaquiline	BDQ	Rv0678	Rv0678	conserved hypothetical proteins	NC_000962.3:778990..779487 (+ strand)	Tyr92 stop	T276A or G	779265
Rancoita et al., 2018	29941636	bedaquiline	BDQ	Rv0678	Rv0678	conserved hypothetical proteins	NC_000962.3:778990..779487 (+ strand)	Gln115fs	344_delA	779333	1	DR associated variant but not match to known database
De Vos et al., 2019	31141643	bedaquiline	BDQ	Rv0678	Rv0678	conserved hypothetical proteins	NC_000962.3:778990..779487 (+ strand)	-	138_insGA	779127
Ismail et al., 2018	30165087	bedaquiline	BDQ	Rv0678	Rv0678	conserved hypothetical proteins	NC_000962.3:778990..779487 (+ strand)	Glu21Asp	A63T	779052
Ismail et al., 2018	30165087	bedaquiline	BDQ	Rv0678	Rv0678	conserved hypothetical proteins	NC_000962.3:778990..779487 (+ strand)	Leu154Pro	T461C	779450
Ismail et al., 2018	30165087	bedaquiline	BDQ	Rv0678	Rv0678	conserved hypothetical proteins	NC_000962.3:778990..779487 (+ strand)	Ser68_Thr69 del	201_del	779190			variant possibility for 201_206del (Ser68_Thr69del)
Ismail et al., 2018	30165087	bedaquiline	BDQ	Rv0678	Rv0678	conserved hypothetical proteins	NC_000962.3:778990..779487 (+ strand)	Ser68_Thr69 del	202_del	779191			variant possibility for 201_206del (Ser68_Thr69del)
Ismail et al., 2018	30165087	bedaquiline	BDQ	Rv0678	Rv0678	conserved hypothetical proteins	NC_000962.3:778990..779487 (+ strand)	Ser68_Thr69 del	203_del	779192			variant possibility for 201_206del (Ser68_Thr69del)
Ismail et al., 2018	30165087	bedaquiline	BDQ	Rv0678	Rv0678	conserved hypothetical proteins	NC_000962.3:778990..779487 (+ strand)	Ser68_Thr69 del	204_del	779193			variant possibility for 201_206del (Ser68_Thr69del)
Ismail et al., 2018	30165087	bedaquiline	BDQ	Rv0678	Rv0678	conserved hypothetical proteins	NC_000962.3:778990..779487 (+ strand)	Ser68_Thr69 del	205_del	779194			variant possibility for 201_206del (Ser68_Thr69del)
Ismail et al., 2018	30165087	bedaquiline	BDQ	Rv0678	Rv0678	conserved hypothetical proteins	NC_000962.3:778990..779487 (+ strand)	Ser68_Thr69 del	206_del	779195			variant possibility for 201_206del (Ser68_Thr69del)
TBprofiler (https://github.com/jodyphelan/tbdb/blob/master/tbdb.csv)	-	bedaquiline	BDQ	Rv0678	Rv0678	conserved hypothetical proteins	NC_000962.3:778990..779487 (+ strand)	-	38_39 insA	779028
TBprofiler (https://github.com/jodyphelan/tbdb/blob/master/tbdb.csv)	-	bedaquiline	BDQ	Rv0678	Rv0678	conserved hypothetical proteins	NC_000962.3:778990..779487 (+ strand)	Arg94Gln	G281A	779270
TBprofiler (https://github.com/jodyphelan/tbdb/blob/master/tbdb.csv)	-	bedaquiline	BDQ	Rv0678	Rv0678	conserved hypothetical proteins	NC_000962.3:778990..779487 (+ strand)	Glu138Gly	A413G	779402
Kadura et al., 2020	32361756	bedaquiline	BDQ	Rv0678	Rv0678	conserved hypothetical proteins	NC_000962.3:778990..779487 (+ strand)	Val1Ala	T2C	778991
Kadura et al., 2020	32361756	bedaquiline	BDQ	Rv0678	Rv0678	conserved hypothetical proteins	NC_000962.3:778990..779487 (+ strand)	Met1Ala	T2C	778991
Kadura et al., 2020	32361756	bedaquiline	BDQ	Rv0678	Rv0678	conserved hypothetical proteins	NC_000962.3:778990..779487 (+ strand)	Trp42Arg	T124C	779113
Kadura et al., 2020	32361756	bedaquiline	BDQ	Rv0678	Rv0678	conserved hypothetical proteins	NC_000962.3:778990..779487 (+ strand)	-	138_del	779127			variant possibility for frameshifts nt138–144
Kadura et al., 2020	32361756	bedaquiline	BDQ	Rv0678	Rv0678	conserved hypothetical proteins	NC_000962.3:778990..779487 (+ strand)	-	139_indel	779128			variant possibility for frameshifts nt138–144
Kadura et al., 2020	32361756	bedaquiline	BDQ	Rv0678	Rv0678	conserved hypothetical proteins	NC_000962.3:778990..779487 (+ strand)	-	140_indel	779129			variant possibility for frameshifts nt138–144
Kadura et al., 2020	32361756	bedaquiline	BDQ	Rv0678	Rv0678	conserved hypothetical proteins	NC_000962.3:778990..779487 (+ strand)	-	141_indel	779130			variant possibility for frameshifts nt138–144
Kadura et al., 2020	32361756	bedaquiline	BDQ	Rv0678	Rv0678	conserved hypothetical proteins	NC_000962.3:778990..779487 (+ strand)	-	142_indel	779131			variant possibility for frameshifts nt138–144
Kadura et al., 2020	32361756	bedaquiline	BDQ	Rv0678	Rv0678	conserved hypothetical proteins	NC_000962.3:778990..779487 (+ strand)	-	143_indel	779132			variant possibility for frameshifts nt138–144
Kadura et al., 2020	32361756	bedaquiline	BDQ	Rv0678	Rv0678	conserved hypothetical proteins	NC_000962.3:778990..779487 (+ strand)	-	144_indel	779133			variant possibility for frameshifts nt138–144
Kadura et al., 2020	32361756	bedaquiline	BDQ	Rv0678	Rv0678	conserved hypothetical proteins	NC_000962.3:778990..779487 (+ strand)	Ser53Leu or Pro	C158T	779147
Kadura et al., 2020	32361756	bedaquiline	BDQ	Rv0678	Rv0678	conserved hypothetical proteins	NC_000962.3:778990..779487 (+ strand)	-	192_del	779181			variant possibility for frameshifts homopolymer nt192–199
Kadura et al., 2020	32361756	bedaquiline	BDQ	Rv0678	Rv0678	conserved hypothetical proteins	NC_000962.3:778990..779487 (+ strand)	-	193_indel	779182			variant possibility for frameshifts homopolymer nt192–199
Kadura et al., 2020	32361756	bedaquiline	BDQ	Rv0678	Rv0678	conserved hypothetical proteins	NC_000962.3:778990..779487 (+ strand)	-	194_indel	779183			variant possibility for frameshifts homopolymer nt192–199
Kadura et al., 2020	32361756	bedaquiline	BDQ	Rv0678	Rv0678	conserved hypothetical proteins	NC_000962.3:778990..779487 (+ strand)	-	195_indel	779184			variant possibility for frameshifts homopolymer nt192–199
Kadura et al., 2020	32361756	bedaquiline	BDQ	Rv0678	Rv0678	conserved hypothetical proteins	NC_000962.3:778990..779487 (+ strand)	-	196_indel	779185			variant possibility for frameshifts homopolymer nt192–199
Kadura et al., 2020	32361756	bedaquiline	BDQ	Rv0678	Rv0678	conserved hypothetical proteins	NC_000962.3:778990..779487 (+ strand)	-	197_indel	779186			variant possibility for frameshifts homopolymer nt192–199
Kadura et al., 2020	32361756	bedaquiline	BDQ	Rv0678	Rv0678	conserved hypothetical proteins	NC_000962.3:778990..779487 (+ strand)	-	198_indel	779187			variant possibility for frameshifts homopolymer nt192–199
Kadura et al., 2020	32361756	bedaquiline	BDQ	Rv0678	Rv0678	conserved hypothetical proteins	NC_000962.3:778990..779487 (+ strand)	-	199_indel	779188			variant possibility for frameshifts homopolymer nt192–199
Kadura et al., 2020	32361756	bedaquiline	BDQ	Rv0678	Rv0678	conserved hypothetical proteins	NC_000962.3:778990..779487 (+ strand)	-	212_mutation	779201			variant possibility for mutations nt212–216
Kadura et al., 2020	32361756	bedaquiline	BDQ	Rv0678	Rv0678	conserved hypothetical proteins	NC_000962.3:778990..779487 (+ strand)	-	213_mutation	779202			variant possibility for mutations nt212–216
Kadura et al., 2020	32361756	bedaquiline	BDQ	Rv0678	Rv0678	conserved hypothetical proteins	NC_000962.3:778990..779487 (+ strand)	-	214_mutation	779203			variant possibility for mutations nt212–216
Kadura et al., 2020	32361756	bedaquiline	BDQ	Rv0678	Rv0678	conserved hypothetical proteins	NC_000962.3:778990..779487 (+ strand)	-	215_mutation	779204			variant possibility for mutations nt212–216
Kadura et al., 2020	32361756	bedaquiline	BDQ	Rv0678	Rv0678	conserved hypothetical proteins	NC_000962.3:778990..779487 (+ strand)	-	216_mutation	779205			variant possibility for mutations nt212–216
Kadura et al., 2020	32361756	bedaquiline	BDQ	Rv0678	Rv0678	conserved hypothetical proteins	NC_000962.3:778990..779487 (+ strand)	-	272_del	779261			variant possibility for frameshifts nt272–276
Kadura et al., 2020	32361756	bedaquiline	BDQ	Rv0678	Rv0678	conserved hypothetical proteins	NC_000962.3:778990..779487 (+ strand)	-	273_indel	779262			variant possibility for frameshifts nt272–276
Kadura et al., 2020	32361756	bedaquiline	BDQ	Rv0678	Rv0678	conserved hypothetical proteins	NC_000962.3:778990..779487 (+ strand)	-	274_indel	779263			variant possibility for frameshifts nt272–276
Kadura et al., 2020	32361756	bedaquiline	BDQ	Rv0678	Rv0678	conserved hypothetical proteins	NC_000962.3:778990..779487 (+ strand)	-	275_indel	779264			variant possibility for frameshifts nt272–276
Kadura et al., 2020	32361756	bedaquiline	BDQ	Rv0678	Rv0678	conserved hypothetical proteins	NC_000962.3:778990..779487 (+ strand)	-	276_indel	779265			variant possibility for frameshifts nt272–276
Kadura et al., 2020	32361756	bedaquiline	BDQ	Rv0678	Rv0678	conserved hypothetical proteins	NC_000962.3:778990..779487 (+ strand)	Ser63Arg	C189A	779178
Kadura et al., 2020	32361756	bedaquiline	BDQ	Rv0678	Rv0678	conserved hypothetical proteins	NC_000962.3:778990..779487 (+ strand)	Ser63Gly	A187G	779176
Mokrousov et al., 2021	32891766	bedaquiline	BDQ	Rv0678	Rv0678	conserved hypothetical proteins	NC_000962.3:778990..779487 (+ strand)	Leu43Pro	T128C	779117
Mokrousov et al., 2021	32891766	bedaquiline	BDQ	Rv0678	Rv0678	conserved hypothetical proteins	NC_000962.3:778990..779487 (+ strand)	Gln76Lys	C226A	779215
Mokrousov et al., 2021	32891766	bedaquiline	BDQ	Rv0678	Rv0678	conserved hypothetical proteins	NC_000962.3:778990..779487 (+ strand)	-	422_del	779411			variant possibility for 422-430 ATCTGTTGG del (Frameshift, changed protein (wild type amino acids 1-140, changed amino acids 141-163))
Mokrousov et al., 2021	32891766	bedaquiline	BDQ	Rv0678	Rv0678	conserved hypothetical proteins	NC_000962.3:778990..779487 (+ strand)	-	423_del	779412			variant possibility for 422-430 ATCTGTTGG del (Frameshift, changed protein (wild type amino acids 1-140, changed amino acids 141-163))
Mokrousov et al., 2021	32891766	bedaquiline	BDQ	Rv0678	Rv0678	conserved hypothetical proteins	NC_000962.3:778990..779487 (+ strand)	-	424_del	779413			variant possibility for 422-430 ATCTGTTGG del (Frameshift, changed protein (wild type amino acids 1-140, changed amino acids 141-163))
Mokrousov et al., 2021	32891766	bedaquiline	BDQ	Rv0678	Rv0678	conserved hypothetical proteins	NC_000962.3:778990..779487 (+ strand)	-	425_del	779414			variant possibility for 422-430 ATCTGTTGG del (Frameshift, changed protein (wild type amino acids 1-140, changed amino acids 141-163))
Mokrousov et al., 2021	32891766	bedaquiline	BDQ	Rv0678	Rv0678	conserved hypothetical proteins	NC_000962.3:778990..779487 (+ strand)	-	426_del	779415			variant possibility for 422-430 ATCTGTTGG del (Frameshift, changed protein (wild type amino acids 1-140, changed amino acids 141-163))
Mokrousov et al., 2021	32891766	bedaquiline	BDQ	Rv0678	Rv0678	conserved hypothetical proteins	NC_000962.3:778990..779487 (+ strand)	-	427_del	779416			variant possibility for 422-430 ATCTGTTGG del (Frameshift, changed protein (wild type amino acids 1-140, changed amino acids 141-163))
Mokrousov et al., 2021	32891766	bedaquiline	BDQ	Rv0678	Rv0678	conserved hypothetical proteins	NC_000962.3:778990..779487 (+ strand)	-	428_del	779417			variant possibility for 422-430 ATCTGTTGG del (Frameshift, changed protein (wild type amino acids 1-140, changed amino acids 141-163))
Mokrousov et al., 2021	32891766	bedaquiline	BDQ	Rv0678	Rv0678	conserved hypothetical proteins	NC_000962.3:778990..779487 (+ strand)	-	429_del	779418			variant possibility for 422-430 ATCTGTTGG del (Frameshift, changed protein (wild type amino acids 1-140, changed amino acids 141-163))
Mokrousov et al., 2021	32891766	bedaquiline	BDQ	Rv0678	Rv0678	conserved hypothetical proteins	NC_000962.3:778990..779487 (+ strand)	-	430_del	779419			variant possibility for 422-430 ATCTGTTGG del (Frameshift, changed protein (wild type amino acids 1-140, changed amino acids 141-163))
Mokrousov et al., 2021	32891766	bedaquiline	BDQ	Rv0678	Rv0678	conserved hypothetical proteins	NC_000962.3:778990..779487 (+ strand)	Ala36Val	C107T	779096
Mokrousov et al., 2021	32891766	bedaquiline	BDQ	Rv0678	Rv0678	conserved hypothetical proteins	NC_000962.3:778990..779487 (+ strand)	-	147_insGC	779136
Mokrousov et al., 2021	32891766	bedaquiline	BDQ	Rv0678	Rv0678	conserved hypothetical proteins	NC_000962.3:778990..779487 (+ strand)	-	66_insGGAACAG	779055
Mokrousov et al., 2021	32891766	bedaquiline	BDQ	Rv0678	Rv0678	conserved hypothetical proteins	NC_000962.3:778990..779487 (+ strand)	-	198_delG	779187
Mokrousov et al., 2021	32891766	bedaquiline	BDQ	Rv0678	Rv0678	conserved hypothetical proteins	NC_000962.3:778990..779487 (+ strand)	-	185_del	779174			variant possibility for 185-194 CCAGCAGCGG del
Mokrousov et al., 2021	32891766	bedaquiline	BDQ	Rv0678	Rv0678	conserved hypothetical proteins	NC_000962.3:778990..779487 (+ strand)	-	186_del	779175			variant possibility for 185-194 CCAGCAGCGG del
Mokrousov et al., 2021	32891766	bedaquiline	BDQ	Rv0678	Rv0678	conserved hypothetical proteins	NC_000962.3:778990..779487 (+ strand)	-	187_del	779176			variant possibility for 185-194 CCAGCAGCGG del
Mokrousov et al., 2021	32891766	bedaquiline	BDQ	Rv0678	Rv0678	conserved hypothetical proteins	NC_000962.3:778990..779487 (+ strand)	-	188_del	779177			variant possibility for 185-194 CCAGCAGCGG del
Mokrousov et al., 2021	32891766	bedaquiline	BDQ	Rv0678	Rv0678	conserved hypothetical proteins	NC_000962.3:778990..779487 (+ strand)	-	189_del	779178			variant possibility for 185-194 CCAGCAGCGG del
Mokrousov et al., 2021	32891766	bedaquiline	BDQ	Rv0678	Rv0678	conserved hypothetical proteins	NC_000962.3:778990..779487 (+ strand)	-	190_del	779179			variant possibility for 185-194 CCAGCAGCGG del
Mokrousov et al., 2021	32891766	bedaquiline	BDQ	Rv0678	Rv0678	conserved hypothetical proteins	NC_000962.3:778990..779487 (+ strand)	-	191_del	779180			variant possibility for 185-194 CCAGCAGCGG del
Mokrousov et al., 2021	32891766	bedaquiline	BDQ	Rv0678	Rv0678	conserved hypothetical proteins	NC_000962.3:778990..779487 (+ strand)	-	192_del	779181			variant possibility for 185-194 CCAGCAGCGG del
Mokrousov et al., 2021	32891766	bedaquiline	BDQ	Rv0678	Rv0678	conserved hypothetical proteins	NC_000962.3:778990..779487 (+ strand)	-	193_del	779182			variant possibility for 185-194 CCAGCAGCGG del
Mokrousov et al., 2021	32891766	bedaquiline	BDQ	Rv0678	Rv0678	conserved hypothetical proteins	NC_000962.3:778990..779487 (+ strand)	-	194_del	779183			variant possibility for 185-194 CCAGCAGCGG del
Mokrousov et al., 2021	32891766	bedaquiline	BDQ	Rv0678	Rv0678	conserved hypothetical proteins	NC_000962.3:778990..779487 (+ strand)	-	198_insGC	779187
Battaglia et al., 2020	32907992	bedaquiline	BDQ	Rv0678	Rv0678	conserved hypothetical proteins	NC_000962.3:778990..779487 (+ strand)	Gly6fs	16_delG	779005			variant possibility for Gly6fs (16–17_delGG)
Battaglia et al., 2020	32907992	bedaquiline	BDQ	Rv0678	Rv0678	conserved hypothetical proteins	NC_000962.3:778990..779487 (+ strand)	Gly6fs	17_delG	779006			variant possibility for Gly6fs (16–17_delGG)
Battaglia et al., 2020	32907992	bedaquiline	BDQ	Rv0678	Rv0678	conserved hypothetical proteins	NC_000962.3:778990..779487 (+ strand)	Gln9fs	27_insC	779016
Battaglia et al., 2020	32907992	bedaquiline	BDQ	Rv0678	Rv0678	conserved hypothetical proteins	NC_000962.3:778990..779487 (+ strand)	Tyr92fs	274_insA	779263
Battaglia et al., 2020	32907992	bedaquiline	BDQ	Rv0678	Rv0678	conserved hypothetical proteins	NC_000962.3:778990..779487 (+ strand)	Arg96Trp	C286T	779275
Battaglia et al., 2020	32907992	bedaquiline	BDQ	Rv0678	Rv0678	conserved hypothetical proteins	NC_000962.3:778990..779487 (+ strand)	Met111Lys	T332A	779321
Martinez et al., 2018	30029911	bedaquiline	BDQ	atpB	Rv1304	intermediary metabolism and respiration	NC_000962.3:1460244..1460996 (+ strand)	His250Pro	A749C	1460992
Martinez et al., 2018	30029911	bedaquiline	BDQ	atpB	Rv1304	intermediary metabolism and respiration	NC_000962.3:1460244..1460996 (+ strand)	Glu244Lys	G730A	1460973
Ismail et al., 2018	30165087	bedaquiline	BDQ	atpE	Rv1305	intermediary metabolism and respiration	NC_000962.3:1461045..1461290 (+ strand)	Asp28Ala	A83C	1461127
Ismail et al., 2018	30165087	bedaquiline	BDQ	atpE	Rv1305	intermediary metabolism and respiration	NC_000962.3:1461045..1461290 (+ strand)	Glu61Asp	G183T	1461227
Ismail et al., 2018	30165087	bedaquiline	BDQ	atpE	Rv1305	intermediary metabolism and respiration	NC_000962.3:1461045..1461290 (+ strand)	Asp28Gly	A83G	1461127
Martinez et al., 2018	30029911	bedaquiline	BDQ	atpE	Rv1305	intermediary metabolism and respiration	NC_000962.3:1461045..1461290 (+ strand)	Ile66Val	A196G	1461240
Kadura et al., 2020	32361756	bedaquiline	BDQ	atpE	Rv1305	intermediary metabolism and respiration	NC_000962.3:1461045..1461290 (+ strand)	Asp28Val	A83T	1461127
Kadura et al., 2020	32361756	bedaquiline	BDQ	atpE	Rv1305	intermediary metabolism and respiration	NC_000962.3:1461045..1461290 (+ strand)	Asp28Pro or Gly or Asn	A83G	1461127
Kadura et al., 2020	32361756	bedaquiline	BDQ	atpE	Rv1305	intermediary metabolism and respiration	NC_000962.3:1461045..1461290 (+ strand)	Glu61Asp	G183C	1461227
Kadura et al., 2020	32361756	bedaquiline	BDQ	atpE	Rv1305	intermediary metabolism and respiration	NC_000962.3:1461045..1461290 (+ strand)	Ala63Pro or Val	G187C	1461231
Kadura et al., 2020	32361756	bedaquiline	BDQ	atpE	Rv1305	intermediary metabolism and respiration	NC_000962.3:1461045..1461290 (+ strand)	Ile66Met or Val	C198G	1461242
Ismail et al., 2018	30165087	bedaquiline	BDQ	atpE	Rv1305	intermediary metabolism and respiration	NC_000962.3:1461045..1461290 (+ strand)	Asp28Gly	A83G	1461127
Ismail et al., 2018	30165087	bedaquiline	BDQ	atpE	Rv1305	intermediary metabolism and respiration	NC_000962.3:1461045..1461290 (+ strand)	Asp28Val	A83T	1461127
Ismail et al., 2018	30165087	bedaquiline	BDQ	atpE	Rv1305	intermediary metabolism and respiration	NC_000962.3:1461045..1461290 (+ strand)	Ala63Pro	G187C	1461231
Ismail et al., 2018	30165087	bedaquiline	BDQ	atpE	Rv1305	intermediary metabolism and respiration	NC_000962.3:1461045..1461290 (+ strand)	Glu61Asp	G183T	1461227
Ghajavand et al., 2019	30602521	bedaquiline	BDQ	Rv1979c	Rv1979c	cell wall and cell processes	NC_000962.3:2221719..2223164 (- strand)	Met245Leu	A733C	2222432	2	mutation associated DR
Ismail et al., 2018	29337135	bedaquiline	BDQ	Rv1979c	Rv1979c	cell wall and cell processes	NC_000962.3:2221719..2223164 (- strand)	Arg409Gln	G1226A	2221939	65	mutation associated DR
WHO, 2021 (https://www.who.int/publications-detail-redirect/9789240028173)	-	bedaquiline	BDQ	Rv1979c	Rv1979c	cell wall and cell processes	NC_000962.3:2221719..2223164 (- strand)	-	A-129G	2223036
Almeida et al., 2016	27185800	bedaquiline	BDQ	pepQ	Rv2535c	intermediary metabolism and respiration	NC_000962.3:2859300..2860418 (- strand)	Arg271_delC	811_delC	2859608
Almeida et al., 2016	27185800	bedaquiline	BDQ	pepQ	Rv2535c	intermediary metabolism and respiration	NC_000962.3:2859300..2860418 (- strand)	Leu44Pro	T131C	2860288
Andries et al., 2014	25010492	bedaquiline	BDQ	ppsC	Rv2933	Lipid metabolism	NC_000962.3:3255685..3262251 (+ strand)	Gly1803Val	G5408T	3261092
Hartkoorn et al., 2014	24590481	clofazimine	CFZ	Rv0678	Rv0678	conserved hypothetical proteins	NC_000962.3:778990..779487 (+ strand)	Ser63Arg	C189A	779178
Hartkoorn et al., 2014	24590481	clofazimine	CFZ	Rv0678	Rv0678	conserved hypothetical proteins	NC_000962.3:778990..779487 (+ strand)	Arg134stop	C400T	779389
Somoskovi et al., 2015	25359333	clofazimine	CFZ	Rv0678	Rv0678	conserved hypothetical proteins	NC_000962.3:778990..779487 (+ strand)	Val1Ala (Met1Ala)	T2C	778991
Xu et al., 2017	28320727	clofazimine	CFZ	Rv0678	Rv0678	conserved hypothetical proteins	NC_000962.3:778990..779487 (+ strand)	Met146Thr	T437C	779426	1	mutation associated DR
Xu et al., 2017	28320727	clofazimine	CFZ	Rv0678	Rv0678	conserved hypothetical proteins	NC_000962.3:778990..779487 (+ strand)	Ser2Ile	G5T	778994
Xu et al., 2017	28320727	clofazimine	CFZ	Rv0678	Rv0678	conserved hypothetical proteins	NC_000962.3:778990..779487 (+ strand)	Ser53Leu	C158T	779147
Xu et al., 2017	28320727	clofazimine	CFZ	Rv0678	Rv0678	conserved hypothetical proteins	NC_000962.3:778990..779487 (+ strand)	Leu117Arg	T350G	779339	1	mutation associated DR
TBprofiler (https://github.com/jodyphelan/tbdb/blob/master/tbdb.csv)	-	clofazimine	CFZ	Rv0678	Rv0678	conserved hypothetical proteins	NC_000962.3:778990..779487 (+ strand)	-	193_insG	779182
TBprofiler (https://github.com/jodyphelan/tbdb/blob/master/tbdb.csv)	-	clofazimine	CFZ	Rv0678	Rv0678	conserved hypothetical proteins	NC_000962.3:778990..779487 (+ strand)	-	39_insA	779028
TBprofiler (https://github.com/jodyphelan/tbdb/blob/master/tbdb.csv)	-	clofazimine	CFZ	Rv0678	Rv0678	conserved hypothetical proteins	NC_000962.3:778990..779487 (+ strand)	Arg134stop	C400T	779389
TBprofiler (https://github.com/jodyphelan/tbdb/blob/master/tbdb.csv)	-	clofazimine	CFZ	Rv0678	Rv0678	conserved hypothetical proteins	NC_000962.3:778990..779487 (+ strand)	Arg94Gln	G281A	779270
TBprofiler (https://github.com/jodyphelan/tbdb/blob/master/tbdb.csv)	-	clofazimine	CFZ	Rv0678	Rv0678	conserved hypothetical proteins	NC_000962.3:778990..779487 (+ strand)	Glu138Gly	A413G	779402
TBprofiler (https://github.com/jodyphelan/tbdb/blob/master/tbdb.csv)	-	clofazimine	CFZ	Rv0678	Rv0678	conserved hypothetical proteins	NC_000962.3:778990..779487 (+ strand)	Ser63Arg	A187C	779176
TBprofiler (https://github.com/jodyphelan/tbdb/blob/master/tbdb.csv)	-	clofazimine	CFZ	Rv0678	Rv0678	conserved hypothetical proteins	NC_000962.3:778990..779487 (+ strand)	Ser68Gly	A202G	779191
Pang et al., 2017	28739779	clofazimine	CFZ	Rv0678	Rv0678	conserved hypothetical proteins	NC_000962.3:778990..779487 (+ strand)	Tyr157Asp	T469G	779458
Pang et al., 2017	28739779	clofazimine	CFZ	Rv0678	Rv0678	conserved hypothetical proteins	NC_000962.3:778990..779487 (+ strand)	Ser53Leu	C158T	779147
Pang et al., 2017	28739779	clofazimine	CFZ	Rv0678	Rv0678	conserved hypothetical proteins	NC_000962.3:778990..779487 (+ strand)	Ser53Pro	T157C	779146
Ismail et al., 2018	29337135	clofazimine	CFZ	Rv0678	Rv0678	conserved hypothetical proteins	NC_000962.3:778990..779487 (+ strand)	-	139_insG	779128
Ismail et al., 2018	29337135	clofazimine	CFZ	Rv0678	Rv0678	conserved hypothetical proteins	NC_000962.3:778990..779487 (+ strand)	-	T200G	779189
Kadura et al., 2020	32361756	clofazimine	CFZ	Rv0678	Rv0678	conserved hypothetical proteins	NC_000962.3:778990..779487 (+ strand)	-	193_delG	779182
Kadura et al., 2020	32361756	clofazimine	CFZ	Rv0678	Rv0678	conserved hypothetical proteins	NC_000962.3:778990..779487 (+ strand)	-	193_insG	779182
Kadura et al., 2020	32361756	clofazimine	CFZ	Rv0678	Rv0678	conserved hypothetical proteins	NC_000962.3:778990..779487 (+ strand)	Arg156stop	C466T	779455
Kadura et al., 2020	32361756	clofazimine	CFZ	Rv0678	Rv0678	conserved hypothetical proteins	NC_000962.3:778990..779487 (+ strand)	-	364_insC	779353
Kadura et al., 2020	32361756	clofazimine	CFZ	Rv0678	Rv0678	conserved hypothetical proteins	NC_000962.3:778990..779487 (+ strand)	Ser68Gly	A202G	779191
Kadura et al., 2020	32361756	clofazimine	CFZ	Rv0678	Rv0678	conserved hypothetical proteins	NC_000962.3:778990..779487 (+ strand)	Ser63Arg	C189A	779178
Xu et al., 2017	28320727	clofazimine	CFZ	Rv1979c	Rv1979c	cell wall and cell processes	NC_000962.3:2221719..2223164 (- strand)	-	A155C	2223010
Ismail et al., 2018	29337135	clofazimine	CFZ	Rv1979c	Rv1979c	cell wall and cell processes	NC_000962.3:2221719..2223164 (- strand)	Arg409Gln	G1226A	2221939	65	mutation associated DR
WHO, 2021 (https://www.who.int/publications-detail-redirect/9789240028173)	-	clofazimine	CFZ	Rv1979c	Rv1979c	cell wall and cell processes	NC_000962.3:2221719..2223164 (- strand)	-	A-129G	2223036
WHO, 2021 (https://www.who.int/publications-detail-redirect/9789240028173)	-	clofazimine	CFZ	Rv1979c	Rv1979c	cell wall and cell processes	NC_000962.3:2221719..2223164 (- strand)	Asp286Gly	A857G	2222308	12	mutation associated DR
WHO, 2021 (https://www.who.int/publications-detail-redirect/9789240028173)	-	clofazimine	CFZ	Rv1979c	Rv1979c	cell wall and cell processes	NC_000962.3:2221719..2223164 (- strand)	-	C-389A	2222776
Kadura et al., 2020	32361756	clofazimine	CFZ	Rv1979c	Rv1979c	cell wall and cell processes	NC_000962.3:2221719..2223164 (- strand)	Val351Ala	T1052C	2222113
Almeida et al., 2016	27185800	clofazimine	CFZ	pepQ	Rv2535c	intermediary metabolism and respiration	NC_000962.3:2859300..2860418 (- strand)	Arg271_delC	811_delC	2859608
WHO, 2021 (https://www.who.int/publications-detail-redirect/9789240028173)	-	clofazimine	CFZ	mmpL5	Rv0676c	cell wall and cell processes	NC_000962.3:775586..778480 (- strand)	Ile948Val	A2842G	775639	513	neutral mutation
WHO, 2021 (https://www.who.int/publications-detail-redirect/9789240028173)	-	clofazimine	CFZ	mmpL5	Rv0676c	cell wall and cell processes	NC_000962.3:775586..778480 (- strand)	Thr794Ile	C2381T	776100	327	neutral mutation
WHO, 2021 (https://www.who.int/publications-detail-redirect/9789240028173)	-	clofazimine	CFZ	mmpL5	Rv0676c	cell wall and cell processes	NC_000962.3:775586..778480 (- strand)	Asp767Asn	G2299A	776182	168	neutral mutation
WHO, 2021 (https://www.who.int/publications-detail-redirect/9789240028173)	-	clofazimine	CFZ	mmpL5	Rv0676c	cell wall and cell processes	NC_000962.3:775586..778480 (- strand)	Phe696 Leu	T2086C	776395	6	mutation associated DR
Zhang et al., 2014	24439458	linezolid	LZD	rrl	MTB000020	23S ribosomal RNA	NC_000962.3:1473658..1476795 (+ strand)	-	G2299T	1475956
Zhang et al., 2014	24439458	linezolid	LZD	rrl	MTB000020	23S ribosomal RNA	NC_000962.3:1473658..1476795 (+ strand)	-	G2685T	1476342
Zimenkov et al., 2017	28387862	linezolid	LZD	rrl	MTB000020	23S ribosomal RNA	NC_000962.3:1473658..1476795 (+ strand)	-	G2294A	1475951
Zimenkov et al., 2017	28387862	linezolid	LZD	rrl	MTB000020	23S ribosomal RNA	NC_000962.3:1473658..1476795 (+ strand)	-	G2814T	1476471
Zhang et al., 2014	24439458	linezolid	LZD	rplC	Rv0701	information pathways	NC_000962.3:800809..801462 (+ strand)	His155Asp	C465G	801273
Zhang et al., 2014	24439458	linezolid	LZD	rplC	Rv0701	information pathways	NC_000962.3:800809..801462 (+ strand)	Cys154Arg	T460C	801268
Ezewudo et al., 2018	30337678	linezolid	LZD	rplC	Rv0701	information pathways	NC_000962.3:800809..801462 (+ strand)	-	C213T	801021
Ezewudo et al., 2018	30337678	linezolid	LZD	rrl	MTB000020	23S ribosomal RNA	NC_000962.3:1473658..1476795 (+ strand)	-	G982A	1474639
Zhang et al., 2016	26810645	linezolid	LZD	rrl	MTB000020	23S ribosomal RNA	NC_000962.3:1473658..1476795 (+ strand)	-	C2848A	1476505
Zhang et al., 2016	26810645	linezolid	LZD	rrl	MTB000020	23S ribosomal RNA	NC_000962.3:1473658..1476795 (+ strand)	-	A2810T	1476467
Zhang et al., 2016	26810645	linezolid	LZD	rrl	MTB000020	23S ribosomal RNA	NC_000962.3:1473658..1476795 (+ strand)	-	G2270C	1475927
Zhang et al., 2016	26810645	linezolid	LZD	rrl	MTB000020	23S ribosomal RNA	NC_000962.3:1473658..1476795 (+ strand)	-	G2270T	1475927
Zhang et al., 2016	26810645	linezolid	LZD	rrl	MTB000020	23S ribosomal RNA	NC_000962.3:1473658..1476795 (+ strand)	-	G2746A	1476403
TBprofiler (https://github.com/jodyphelan/tbdb/blob/master/tbdb.csv)	-	linezolid	LZD	rrl	MTB000020	23S ribosomal RNA	NC_000962.3:1473658..1476795 (+ strand)	-	G2299T	1475956
TBprofiler (https://github.com/jodyphelan/tbdb/blob/master/tbdb.csv)	-	linezolid	LZD	rrl	MTB000020	23S ribosomal RNA	NC_000962.3:1473658..1476795 (+ strand)	-	G2814T	1476471
WHO, 2021 (https://www.who.int/publications-detail-redirect/9789240028173)	-	linezolid	LZD	rrl	MTB000020	23S ribosomal RNA	NC_000962.3:1473658..1476795 (+ strand)	-	C344T	1474001	3	neutral mutation
WHO, 2021 (https://www.who.int/publications-detail-redirect/9789240028173)	-	linezolid	LZD	rrs	MTB000019	16S ribosomal RNA	NC_000962.3:1471846..1473382 (+ strand)	-	C-187T	1473196
TBprofiler (https://github.com/jodyphelan/tbdb/blob/master/tbdb.csv)	-	delamanid	DLM	fgd1	Rv0407	intermediary metabolism and respiration	NC_000962.3:490783..491793 (+ strand)	-	146_147 insC	490929
TBprofiler (https://github.com/jodyphelan/tbdb/blob/master/tbdb.csv)	-	delamanid	DLM	fgd1	Rv0407	intermediary metabolism and respiration	NC_000962.3:490783..491793 (+ strand)	Gln88Glu	C262G	491044
Bloemberg et al., 2015	26559594	delamanid	DLM	fgd1	Rv0407	intermediary metabolism and respiration	NC_000962.3:490783..491793 (+ strand)	Gly49fs	145_delG	490927			variant possibility from Gly49fs
Bloemberg et al., 2015	26559594	delamanid	DLM	fgd1	Rv0407	intermediary metabolism and respiration	NC_000962.3:490783..491793 (+ strand)	Gly49fs	146_indelG	490928			variant possibility from Gly49fs
Bloemberg et al., 2015	26559594	delamanid	DLM	fgd1	Rv0407	intermediary metabolism and respiration	NC_000962.3:490783..491793 (+ strand)	Gly49fs	147_indelC	490929			variant possibility from Gly49fs
Ghodousi et al., 2019	31262765	delamanid	DLM	fgd1	Rv0407	intermediary metabolism and respiration	NC_000962.3:490783..491793 (+ strand)	Gly104Ser	G310A	491092
Battaglia et al., 2020	32907992	delamanid	DLM	fgd1	Rv0407	intermediary metabolism and respiration	NC_000962.3:490783..491793 (+ strand)	Gly314Glu	G941A	491723
Rancoita et al., 2018	29941636	delamanid	DLM	fbiC	Rv1173	intermediary metabolism and respiration	NC_000962.3:1302931..1305501 (+ strand)	Arg536Leu	G1607T	1304537
Pang et al., 2017	28739779	delamanid	DLM	fbiC	Rv1173	intermediary metabolism and respiration	NC_000962.3:1302931..1305501 (+ strand)	Val318Ile	G952A	1303882
Battaglia et al., 2020	32907992	delamanid	DLM	fbiC	Rv1173	intermediary metabolism and respiration	NC_000962.3:1302931..1305501 (+ strand)	Tyr104Cys	A311G	1303241
Battaglia et al., 2020	32907992	delamanid	DLM	fbiC	Rv1173	intermediary metabolism and respiration	NC_000962.3:1302931..1305501 (+ strand)	Gly112Ala	G335C	1303265
Battaglia et al., 2020	32907992	delamanid	DLM	fbiC	Rv1173	intermediary metabolism and respiration	NC_000962.3:1302931..1305501 (+ strand)	Leu228Phe	C682T	1303612
Battaglia et al., 2020	32907992	delamanid	DLM	fbiC	Rv1173	intermediary metabolism and respiration	NC_000962.3:1302931..1305501 (+ strand)	Ser280Leu	C839T	1303769
Battaglia et al., 2020	32907992	delamanid	DLM	fbiC	Rv1173	intermediary metabolism and respiration	NC_000962.3:1302931..1305501 (+ strand)	Pro523Leu	C1568T	1304498
Battaglia et al., 2020	32907992	delamanid	DLM	fbiC	Rv1173	intermediary metabolism and respiration	NC_000962.3:1302931..1305501 (+ strand)	Asn724Ser	A2171G	1305101
Battaglia et al., 2020	32907992	delamanid	DLM	fbiC	Rv1173	intermediary metabolism and respiration	NC_000962.3:1302931..1305501 (+ strand)	Ser762Asn	G2285A	1305215
Battaglia et al., 2020	32907992	delamanid	DLM	fbiC	Rv1173	intermediary metabolism and respiration	NC_000962.3:1302931..1305501 (+ strand)	Ala835Val	C2504T	1305434
Battaglia et al., 2020	32907992	delamanid	DLM	fbiC	Rv1173	intermediary metabolism and respiration	NC_000962.3:1302931..1305501 (+ strand)	Ala855fs	2564_del 62nt	1305494
Battaglia et al., 2020	32907992	delamanid	DLM	fbiC	Rv1173	intermediary metabolism and respiration	NC_000962.3:1302931..1305501 (+ strand)	Ala856Pro	G2566C	1305496
Rifat et al., 2021	33077652	delamanid	DLM	fbiD	Rv2983	conserved hypothetical proteins	NC_000962.3:3339118..3339762 (+ strand)	Ala27_insC	80_insC	3339197			variant possibility from Ala27_insC
Rifat et al., 2021	33077652	delamanid	DLM	fbiD	Rv2983	conserved hypothetical proteins	NC_000962.3:3339118..3339762 (+ strand)	Ala27_insC	81_insC	3339198			variant possibility from Ala27_insC
Rifat et al., 2021	33077652	delamanid	DLM	fbiD	Rv2983	conserved hypothetical proteins	NC_000962.3:3339118..3339762 (+ strand)	Gly147Cys	G439T	3339556
Rifat et al., 2021	33077652	delamanid	DLM	fbiD	Rv2983	conserved hypothetical proteins	NC_000962.3:3339118..3339762 (+ strand)	Ala132Val	C395T	3339512
Rifat et al., 2021	33077652	delamanid	DLM	fbiD	Rv2983	conserved hypothetical proteins	NC_000962.3:3339118..3339762 (+ strand)	Ile129_del	385_delA	3339502			variant possibility from Ile129_delATC
Rifat et al., 2021	33077652	delamanid	DLM	fbiD	Rv2983	conserved hypothetical proteins	NC_000962.3:3339118..3339762 (+ strand)	Ile129_del	386_delT	3339503			variant possibility from Ile129_delATC
Rifat et al., 2021	33077652	delamanid	DLM	fbiD	Rv2983	conserved hypothetical proteins	NC_000962.3:3339118..3339762 (+ strand)	Ile129_del	387_delC	3339504	1	DR associated variant but not match to known database	variant possibility from Ile129_delATC
Rifat et al., 2021	33077652	delamanid	DLM	fbiD	Rv2983	conserved hypothetical proteins	NC_000962.3:3339118..3339762 (+ strand)	Arg25Ser	G75T/C	3339192
Rifat et al., 2021	33077652	delamanid	DLM	fbiD	Rv2983	conserved hypothetical proteins	NC_000962.3:3339118..3339762 (+ strand)	Ala198Pro	G592C	3339709
Rifat et al., 2021	33077652	delamanid	DLM	fbiD	Rv2983	conserved hypothetical proteins	NC_000962.3:3339118..3339762 (+ strand)	Cys152Arg	T454C	3339571
Rifat et al., 2021	33077652	delamanid	DLM	fbiD	Rv2983	conserved hypothetical proteins	NC_000962.3:3339118..3339762 (+ strand)	Ala68Glu	C203A	3339320
Rifat et al., 2021	33077652	delamanid	DLM	fbiD	Rv2983	conserved hypothetical proteins	NC_000962.3:3339118..3339762 (+ strand)	Gln114Arg	A341G	3339458
Hoffmann et al., 2016	26829425	delamanid	DLM	fbiA	Rv3261	intermediary metabolism and respiration	NC_000962.3:3640543..3641538 (+ strand)	Asp49Tyr	G145T	3640687
Hoffmann et al., 2016	26829425	delamanid	DLM	fbiA	Rv3261	intermediary metabolism and respiration	NC_000962.3:3640543..3641538 (+ strand)	Arg175His	G524A	3641066
Schena et al., 2016	27076101	delamanid	DLM	fbiA	Rv3261	intermediary metabolism and respiration	NC_000962.3:3640543..3641538 (+ strand)	Lys250stop	A748T	3641290
Battaglia et al., 2020	32907992	delamanid	DLM	fbiA	Rv3261	intermediary metabolism and respiration	NC_000962.3:3640543..3641538 (+ strand)	-	G-18A	3641521
Battaglia et al., 2020	32907992	delamanid	DLM	fbiA	Rv3261	intermediary metabolism and respiration	NC_000962.3:3640543..3641538 (+ strand)	Ile208Val	A622G	3641164
Battaglia et al., 2020	32907992	delamanid	DLM	fbiA	Rv3261	intermediary metabolism and respiration	NC_000962.3:3640543..3641538 (+ strand)	Val58Ile	G172A	3640714
Battaglia et al., 2020	32907992	delamanid	DLM	fbiA	Rv3261	intermediary metabolism and respiration	NC_000962.3:3640543..3641538 (+ strand)	Lys2Glu	A4G	3640546
Battaglia et al., 2020	32907992	delamanid	DLM	fbiA	Rv3261	intermediary metabolism and respiration	NC_000962.3:3640543..3641538 (+ strand)	Val154Ile	G460A	3641002
Battaglia et al., 2020	32907992	delamanid	DLM	fbiA	Rv3261	intermediary metabolism and respiration	NC_000962.3:3640543..3641538 (+ strand)	Pro159Gln	C476A	3641018
Battaglia et al., 2020	32907992	delamanid	DLM	fbiA	Rv3261	intermediary metabolism and respiration	NC_000962.3:3640543..3641538 (+ strand)	Ile209Val	A625G	3641167
Battaglia et al., 2020	32907992	delamanid	DLM	fbiA	Rv3261	intermediary metabolism and respiration	NC_000962.3:3640543..3641538 (+ strand)	Cys287stop	C861A	3641403
Battaglia et al., 2020	32907992	delamanid	DLM	fbiA	Rv3261	intermediary metabolism and respiration	NC_000962.3:3640543..3641538 (+ strand)	Arg304Gln	G911A	3641453
Battaglia et al., 2020	32907992	delamanid	DLM	fbiB	Rv3262	Intermediary metabolism and respiration	NC_000962.3:3641535..3642881 (+ strand)	Lys448Arg	A1343G	3642877	7	mutation associated DR
Battaglia et al., 2020	32907992	delamanid	DLM	fbiB	Rv3262	Intermediary metabolism and respiration	NC_000962.3:3641535..3642881 (+ strand)	Gly221Ser	G661A	3642195
Battaglia et al., 2020	32907992	delamanid	DLM	fbiB	Rv3262	Intermediary metabolism and respiration	NC_000962.3:3641535..3642881 (+ strand)	Asp224Asn	G670A	3642204
Battaglia et al., 2020	32907992	delamanid	DLM	fbiB	Rv3262	Intermediary metabolism and respiration	NC_000962.3:3641535..3642881 (+ strand)	Gly273Arg	G817C	3642351
Battaglia et al., 2020	32907992	delamanid	DLM	fbiB	Rv3262	Intermediary metabolism and respiration	NC_000962.3:3641535..3642881 (+ strand)	Arg230Gln	G689A	3642223
Battaglia et al., 2020	32907992	delamanid	DLM	fbiB	Rv3262	Intermediary metabolism and respiration	NC_000962.3:3641535..3642881 (+ strand)	Leu447Arg	T1340G	3642874	1	mutation associated DR
TBprofiler (https://github.com/jodyphelan/tbdb/blob/master/tbdb.csv)	-	delamanid	DLM	ddn	Rv3547	intermediary metabolism and respiration	NC_000962.3:3986844..3987299 (+ strand)	Gly81Asp	G242A	3987085
TBprofiler (https://github.com/jodyphelan/tbdb/blob/master/tbdb.csv)	-	delamanid	DLM	ddn	Rv3547	intermediary metabolism and respiration	NC_000962.3:3986844..3987299 (+ strand)	Leu107Pro	T320C	3987163
TBprofiler (https://github.com/jodyphelan/tbdb/blob/master/tbdb.csv)	-	delamanid	DLM	ddn	Rv3547	intermediary metabolism and respiration	NC_000962.3:3986844..3987299 (+ strand)	-	51_101 del	3986895
Kadura et al., 2020	32361756	delamanid	DLM	ddn	Rv3547	intermediary metabolism and respiration	NC_000962.3:3986844..3987299 (+ strand)	Trp88stop	G263A	3987106			variant possibility from Trp88stop
Kadura et al., 2020	32361756	delamanid	DLM	ddn	Rv3547	intermediary metabolism and respiration	NC_000962.3:3986844..3987299 (+ strand)	Trp88stop	G264A	3987107			variant possibility from Trp88stop
Polsfuss et al., 2019	30933266	delamanid	DLM	ddn	Rv3547	intermediary metabolism and respiration	NC_000962.3:3986844..3987299 (+ strand)	Gly53Asp	G158A	3987001
Yang et al., 2018	30027700	delamanid	DLM	ddn	Rv3547	intermediary metabolism and respiration	NC_000962.3:3986844..3987299 (+ strand)	Gly81Ser	G241A	3987084	3	mutation associated DR
Yang et al., 2018	30027700	delamanid	DLM	ddn	Rv3547	intermediary metabolism and respiration	NC_000962.3:3986844..3987299 (+ strand)	-	G242A	3987085
WHO, 2021 (https://www.who.int/publications-detail-redirect/9789240028173)	-	delamanid	DLM	ddn	Rv3547	intermediary metabolism and respiration	NC_000962.3:3986844..3987299 (+ strand)	Leu49Pro	T146C	3986989
Battaglia et al., 2020	32907992	delamanid	DLM	ddn	Rv3547	intermediary metabolism and respiration	NC_000962.3:3986844..3987299 (+ strand)	Met1fs	2_delT	3986845
Battaglia et al., 2020	32907992	delamanid	DLM	ddn	Rv3547	intermediary metabolism and respiration	NC_000962.3:3986844..3987299 (+ strand)	Pro2Gln	C5A	3986848
Battaglia et al., 2020	32907992	delamanid	DLM	ddn	Rv3547	intermediary metabolism and respiration	NC_000962.3:3986844..3987299 (+ strand)	Ser14fs	41_delG	3986884
Battaglia et al., 2020	32907992	delamanid	DLM	ddn	Rv3547	intermediary metabolism and respiration	NC_000962.3:3986844..3987299 (+ strand)	Trp27stop	G80A	3986923
Battaglia et al., 2020	32907992	delamanid	DLM	ddn	Rv3547	intermediary metabolism and respiration	NC_000962.3:3986844..3987299 (+ strand)	Arg30His	G89A	3986932
Battaglia et al., 2020	32907992	delamanid	DLM	ddn	Rv3547	intermediary metabolism and respiration	NC_000962.3:3986844..3987299 (+ strand)	Gly34Glu	G101A	3986944
Battaglia et al., 2020	32907992	delamanid	DLM	ddn	Rv3547	intermediary metabolism and respiration	NC_000962.3:3986844..3987299 (+ strand)	Gln58stop	C172T	3987015
Battaglia et al., 2020	32907992	delamanid	DLM	ddn	Rv3547	intermediary metabolism and respiration	NC_000962.3:3986844..3987299 (+ strand)	Val61Gly	T182G	3987025
Battaglia et al., 2020	32907992	delamanid	DLM	ddn	Rv3547	intermediary metabolism and respiration	NC_000962.3:3986844..3987299 (+ strand)	Asn91Thr	A272C	3987115
Battaglia et al., 2020	32907992	delamanid	DLM	ddn	Rv3547	intermediary metabolism and respiration	NC_000962.3:3986844..3987299 (+ strand)	Thr140Ile	C419T	3987262
Hu et al., 2020	32606825	pretomanid	PA-824	ddn	Rv3547	intermediary metabolism and respiration	NC_000962.3:3986844..3987299 (+ strand)	Val61Gly	T182G	3987025
Hu et al., 2020	32606825	pretomanid	PA-824	ddn	Rv3547	intermediary metabolism and respiration	NC_000962.3:3986844..3987299 (+ strand)	Tyr89His	T265C	3987108
Hu et al., 2020	32606825	pretomanid	PA-824	ddn	Rv3547	intermediary metabolism and respiration	NC_000962.3:3986844..3987299 (+ strand)	Trp88stop	G263A	3987106			variant possibility from Trp88_STOP
Hu et al., 2020	32606825	pretomanid	PA-824	ddn	Rv3547	intermediary metabolism and respiration	NC_000962.3:3986844..3987299 (+ strand)	Trp88stop	G264A	3987107			variant possibility from Trp88_STOP
Hu et al., 2020	32606825	pretomanid	PA-824	ddn	Rv3547	intermediary metabolism and respiration	NC_000962.3:3986844..3987299 (+ strand)	Gly81Ser	G241A	3987084	3	mutation associated DR
Hu et al., 2020	32606825	pretomanid	PA-824	ddn	Rv3547	intermediary metabolism and respiration	NC_000962.3:3986844..3987299 (+ strand)	Ile102Thr	T305C	3987148
Hu et al., 2020	32606825	pretomanid	PA-824	ddn	Rv3547	intermediary metabolism and respiration	NC_000962.3:3986844..3987299 (+ strand)	Thr56Ala	A166G	3987009
Manjunatha et al., 2006	16387854	pretomanid	PA-824	ddn	Rv3547	intermediary metabolism and respiration	NC_000962.3:3986844..3987299 (+ strand)	Ala76Glu	C227A	3987070
Feuerriegel et al., 2011	21930879	pretomanid	PA-824	ddn	Rv3547	intermediary metabolism and respiration	NC_000962.3:3986844..3987299 (+ strand)	-	38_delT	3986881
Kadura et al., 2020	32361756	pretomanid	PA-824	ddn	Rv3547	intermediary metabolism and respiration	NC_000962.3:3986844..3987299 (+ strand)	Ser11stop	C32A	3986875
Kadura et al., 2020	32361756	pretomanid	PA-824	ddn	Rv3547	intermediary metabolism and respiration	NC_000962.3:3986844..3987299 (+ strand)	Tyr133Asp	T397G	3987240
Manjunatha et al., 2006	16387854	pretomanid	PA-824	fbiC	Rv1173	intermediary metabolism and respiration	NC_000962.3:1302931..1305501 (+ strand)	Val630Glu	T1889A	1304819
Kadura et al., 2020	32361756	pretomanid	PA-824	fbiC	Rv1173	intermediary metabolism and respiration	NC_000962.3:1302931..1305501 (+ strand)	Val720Ile	G2158A	1305088
Kadura et al., 2020	32361756	pretomanid	PA-824	fbiC	Rv1173	intermediary metabolism and respiration	NC_000962.3:1302931..1305501 (+ strand)	Pro372Ser	C1114T	1304044
Kadura et al., 2020	32361756	pretomanid	PA-824	fbiC	Rv1173	intermediary metabolism and respiration	NC_000962.3:1302931..1305501 (+ strand)	-	2549_insC	1305479
Rifat et al., 2021	33077652	pretomanid	PA-824	fbiD	Rv2983	conserved hypothetical proteins	NC_000962.3:3339118..3339762 (+ strand)	Ala27_insC	80_insC	3339197			variant possibility from insC_Ala27
Rifat et al., 2021	33077652	pretomanid	PA-824	fbiD	Rv2983	conserved hypothetical proteins	NC_000962.3:3339118..3339762 (+ strand)	Ala27_insC	81_insC	3339198			variant possibility from insC_Ala27
Rifat et al., 2021	33077652	pretomanid	PA-824	fbiD	Rv2983	conserved hypothetical proteins	NC_000962.3:3339118..3339762 (+ strand)	Gly147Cys	G439T	3339556
Rifat et al., 2021	33077652	pretomanid	PA-824	fbiD	Rv2983	conserved hypothetical proteins	NC_000962.3:3339118..3339762 (+ strand)	Ala132Val	C395T	3339512
Rifat et al., 2021	33077652	pretomanid	PA-824	fbiD	Rv2983	conserved hypothetical proteins	NC_000962.3:3339118..3339762 (+ strand)	Ile129_del	385_delA	3339502			variant possibility from Ile129_delATC
Rifat et al., 2021	33077652	pretomanid	PA-824	fbiD	Rv2983	conserved hypothetical proteins	NC_000962.3:3339118..3339762 (+ strand)	Ile129_del	386_delT	3339503			variant possibility from Ile129_delATC
Rifat et al., 2021	33077652	pretomanid	PA-824	fbiD	Rv2983	conserved hypothetical proteins	NC_000962.3:3339118..3339762 (+ strand)	Ile129_del	387_delC	3339504	1	DR associated variant but not match to known database	variant possibility from Ile129_delATC
Rifat et al., 2021	33077652	pretomanid	PA-824	fbiD	Rv2983	conserved hypothetical proteins	NC_000962.3:3339118..3339762 (+ strand)	Arg25Ser	G75T/C	3339192
Rifat et al., 2021	33077652	pretomanid	PA-824	fbiD	Rv2983	conserved hypothetical proteins	NC_000962.3:3339118..3339762 (+ strand)	Ala198Pro	G592C	3339709
Rifat et al., 2021	33077652	pretomanid	PA-824	fbiD	Rv2983	conserved hypothetical proteins	NC_000962.3:3339118..3339762 (+ strand)	Cys152Arg	T454C	3339571
Rifat et al., 2021	33077652	pretomanid	PA-824	fbiD	Rv2983	conserved hypothetical proteins	NC_000962.3:3339118..3339762 (+ strand)	Ala68Glu	C203A	3339320
Rifat et al., 2021	33077652	pretomanid	PA-824	fbiD	Rv2983	conserved hypothetical proteins	NC_000962.3:3339118..3339762 (+ strand)	Gln114Arg	A341G	3339458
Feuerriegel et al., 2011	21930879	pretomanid	PA-824	fgd1	Rv0407	intermediary metabolism and respiration	NC_000962.3:490783..491793 (+ strand)	Gln88Glu	C262G	491044
Hu et al., 2020	32606825	pretomanid	PA-824	rplC	Rv0701	information pathways	NC_000962.3:800809..801462 (+ strand)	Cys154Arg	T460C	801268
Chen et al., 2017	28961957	cycloserine	CS	Rv0059	Rv0059	conserved hypothetical proteins	NC_000962.3:63200..63892 (+ strand)	Ala93Val	C278T	63477
Chen et al., 2017	28961957	cycloserine	CS	Rv0221	Rv0221	lipid metabolism	NC_000962.3:264067..265476 (+ strand)	Pro56Ser	C166T	264232
Chen et al., 2017	28961957	cycloserine	CS	Rv0759c	Rv0759c	conserved hypothetical proteins	NC_000962.3:853825..854157 (- strand)	-	(-27)_insC	853851
Chen et al., 2017	28961957	cycloserine	CS	betP	Rv0917	cell wall and cell processes	NC_000962.3:1022087..1023868 (+ strand)	Leu314Arg	T941G	1023027
Chen et al., 2017	28961957	cycloserine	CS	Rv1403c	Rv1403c	intermediary metabolism and respiration	NC_000962.3:1579598..1580422 (- strand)	Thr7Ala	T19C	1580404
Ezewudo et al., 2018	30337678	cycloserine	CS	pykA	Rv1617	intermediary metabolism and respiration	NC_000962.3:1816189..1817607 (+ strand)	-	G1005C	1817193
Ezewudo et al., 2018	30337678	cycloserine	CS	pykA	Rv1617	intermediary metabolism and respiration	NC_000962.3:1816189..1817607 (+ strand)	-	G139T	1816327
Ezewudo et al., 2018	30337678	cycloserine	CS	pykA	Rv1617	intermediary metabolism and respiration	NC_000962.3:1816189..1817607 (+ strand)	-	G370C	1816558
Ezewudo et al., 2018	30337678	cycloserine	CS	pykA	Rv1617	intermediary metabolism and respiration	NC_000962.3:1816189..1817607 (+ strand)	-	C504T	1816692
Ezewudo et al., 2018	30337678	cycloserine	CS	pykA upstream	Rv1617 upstream	-	1816082..1816188 (+ strand)	Gene upstream	C-58T	1816131	2	mutation associated DR
Chen et al., 2017	28961957	cycloserine	CS	Rv1683	Rv1683	lipid metabolism	NC_000962.3:1907594..1910593 (+ strand)	Ala376Thr	G1126A	1908719
Kuan et al., 2015	26110649	cycloserine	CS	cycA	Rv1704c	cell wall and cell processes	NC_000962.3:1929786..1931456 (- strand)	Arg93Leu	G278T	1931179	513	neutral mutation
Ezewudo et al., 2018	30337678	cycloserine	CS	cycA	Rv1704c	cell wall and cell processes	NC_000962.3:1929786..1931456 (- strand)	Synonymous SNP	T1050C	1930407	22	mutation associated DR
Ezewudo et al., 2018	30337678	cycloserine	CS	cycA	Rv1704c	cell wall and cell processes	NC_000962.3:1929786..1931456 (- strand)	-	1306_1307 insAAACCA	1930150
Ezewudo et al., 2018	30337678	cycloserine	CS	cycA	Rv1704c	cell wall and cell processes	NC_000962.3:1929786..1931456 (- strand)	-	1307_1312 dupAAACCG	1930149
Ezewudo et al., 2018	30337678	cycloserine	CS	cycA	Rv1704c	cell wall and cell processes	NC_000962.3:1929786..1931456 (- strand)	Arg477Gly	C1429G	1930028	15	mutation associated DR
Ezewudo et al., 2018	30337678	cycloserine	CS	cycA	Rv1704c	cell wall and cell processes	NC_000962.3:1929786..1931456 (- strand)	Synonymous SNP	C238T	1931219	15	mutation associated DR
Ezewudo et al., 2018	30337678	cycloserine	CS	cycA	Rv1704c	cell wall and cell processes	NC_000962.3:1929786..1931456 (- strand)	-	C698T	1930759
Ezewudo et al., 2018	30337678	cycloserine	CS	cycA	Rv1704c	cell wall and cell processes	NC_000962.3:1929786..1931456 (- strand)	-	C897G	1930560
Chen et al., 2017	28961957	cycloserine	CS	Rv1726	Rv1726	intermediary metabolism and respiration	NC_000962.3:1951852..1953237 (+ strand)	Val147Ala	T440C	1952291
Chen et al., 2017	28961957	cycloserine	CS	gabD2	Rv1731	intermediary metabolism and respiration	NC_000962.3:1957677..1959233 (+ strand)	Glu31Ala	A92C	1957768
Chen et al., 2017	28961957	cycloserine	CS	Rv2749	Rv2749	conserved hypothetical proteins	NC_000962.3:3062505..3062819 (+ strand)	Pro2Ser	C4T	3062508
TBprofiler (https://github.com/jodyphelan/tbdb/blob/master/tbdb.csv)	-	cycloserine	CS	ald	Rv2780	intermediary metabolism and respiration	NC_000962.3:3086820..3087935 (+ strand)	Val369fs	1106_1107 insG	3087926	1	mutation associated DR	detected by TB-profiler tool
TBprofiler (https://github.com/jodyphelan/tbdb/blob/master/tbdb.csv)	-	cycloserine	CS	ald	Rv2780	intermediary metabolism and respiration	NC_000962.3:3086820..3087935 (+ strand)	Ser43fs	128_129 insG	3086948	1	mutation associated DR	detected by TB-profiler tool
TBprofiler (https://github.com/jodyphelan/tbdb/blob/master/tbdb.csv)	-	cycloserine	CS	ald	Rv2780	intermediary metabolism and respiration	NC_000962.3:3086820..3087935 (+ strand)	-	133_134 insTC	3086953
TBprofiler (https://github.com/jodyphelan/tbdb/blob/master/tbdb.csv)	-	cycloserine	CS	ald	Rv2780	intermediary metabolism and respiration	NC_000962.3:3086820..3087935 (+ strand)	-	133_del	3086952
TBprofiler (https://github.com/jodyphelan/tbdb/blob/master/tbdb.csv)	-	cycloserine	CS	ald	Rv2780	intermediary metabolism and respiration	NC_000962.3:3086820..3087935 (+ strand)	-	317_318 insT	3087137
TBprofiler (https://github.com/jodyphelan/tbdb/blob/master/tbdb.csv)	-	cycloserine	CS	ald	Rv2780	intermediary metabolism and respiration	NC_000962.3:3086820..3087935 (+ strand)	Gly145fs	433_434 insGC	3087253	3	mutation associated DR	detected by TB-profiler tool
TBprofiler (https://github.com/jodyphelan/tbdb/blob/master/tbdb.csv)	-	cycloserine	CS	ald	Rv2780	intermediary metabolism and respiration	NC_000962.3:3086820..3087935 (+ strand)	Gly154fs	460_del	3087279	6	mutation associated DR	detected by TB-profiler tool
TBprofiler (https://github.com/jodyphelan/tbdb/blob/master/tbdb.csv)	-	cycloserine	CS	ald	Rv2780	intermediary metabolism and respiration	NC_000962.3:3086820..3087935 (+ strand)	-	837_838 insCCGAC	3087657
TBprofiler (https://github.com/jodyphelan/tbdb/blob/master/tbdb.csv)	-	cycloserine	CS	ald	Rv2780	intermediary metabolism and respiration	NC_000962.3:3086820..3087935 (+ strand)	Thr293fs	877_878 insCG	3087697	1	mutation associated DR	detected by TB-profiler tool
TBprofiler (https://github.com/jodyphelan/tbdb/blob/master/tbdb.csv)	-	cycloserine	CS	ald	Rv2780	intermediary metabolism and respiration	NC_000962.3:3086820..3087935 (+ strand)	Ala299fs	896_897 insGA	3087716	1	mutation associated DR	detected by TB-profiler tool
TBprofiler (https://github.com/jodyphelan/tbdb/blob/master/tbdb.csv)	-	cycloserine	CS	ald	Rv2780	intermediary metabolism and respiration	NC_000962.3:3086820..3087935 (+ strand)	Glu323fs	966_967 insGA	3087786	2	mutation associated DR	detected by TB-profiler tool
TBprofiler (https://github.com/jodyphelan/tbdb/blob/master/tbdb.csv)	-	cycloserine	CS	ald	Rv2780	intermediary metabolism and respiration	NC_000962.3:3086820..3087935 (+ strand)	-	991_992 insC	3087811
Ezewudo et al., 2018	30337678	cycloserine	CS	ald	Rv2780	intermediary metabolism and respiration	NC_000962.3:3086820..3087935 (+ strand)	-	G1045C	3087864
Ezewudo et al., 2018	30337678	cycloserine	CS	ald	Rv2780	intermediary metabolism and respiration	NC_000962.3:3086820..3087935 (+ strand)	Glu118Ala	A353C	3087172	1	mutation associated DR
Ezewudo et al., 2018	30337678	cycloserine	CS	ald	Rv2780	intermediary metabolism and respiration	NC_000962.3:3086820..3087935 (+ strand)	-	A949C	3087768
Ezewudo et al., 2018	30337678	cycloserine	CS	ald upstream	Rv2780 upstream	-	3086755..3086819 (+ strand)	Not on gene	T-32C	3086788	498	neutral mutation
Chen et al., 2017	28961957	cycloserine	CS	echA16	Rv2831	lipid metabolism	NC_000962.3:3137271..3138020 (+ strand)	Ala85Ser	G253T	3137523
Kuan et al., 2015	26110649	cycloserine	CS	ddlA	Rv2981c	cell wall and cell processes	NC_000962.3:3336796..3337917 (- strand)	-	T365A	3337553
Ezewudo et al., 2018	30337678	cycloserine	CS	ddlA	Rv2981c	cell wall and cell processes	NC_000962.3:3336796..3337917 (- strand)	-	A1093G	3336825	501	neutral mutation
Chen et al., 2017	28961957	cycloserine	CS	sugI	Rv3331	cell wall and cell processes	NC_000962.3:3717090..3718598 (+ strand)	Gln6stop	C16T	3717105
Chen et al., 2017	28961957	cycloserine	CS	PE_PGRS50	Rv3345c	PE-PGRS family protein PE_PGRS50	NC_000962.3:3738158..3742774 (- strand)	-	G-52T	3738209
Merker et al., 2013	24324807	cycloserine	CS	alr	Rv3423c	intermediary metabolism and respiration	NC_000962.3:3840194..3841420 (- strand)	Ser22Leu	C65T	3841356	3	mutation associated DR
TBprofiler (https://github.com/jodyphelan/tbdb/blob/master/tbdb.csv)	-	cycloserine	CS	alr	Rv3423c	intermediary metabolism and respiration	NC_000962.3:3840194..3841420 (- strand)	Leu113Arg	T338G	3841083	38	mutation associated DR	detected by TB-profiler tool
TBprofiler (https://github.com/jodyphelan/tbdb/blob/master/tbdb.csv)	-	cycloserine	CS	alr	Rv3423c	intermediary metabolism and respiration	NC_000962.3:3840194..3841420 (- strand)	Met343Thr	T1028C	3840393	11	mutation associated DR	detected by TB-profiler tool
TBprofiler (https://github.com/jodyphelan/tbdb/blob/master/tbdb.csv)	-	cycloserine	CS	alr	Rv3423c	intermediary metabolism and respiration	NC_000962.3:3840194..3841420 (- strand)	Phe4Leu	T10C	3841411	2	mutation associated DR	detected by TB-profiler tool
Ezewudo et al., 2018	30337678	cycloserine	CS	alr	Rv3423c	intermediary metabolism and respiration	NC_000962.3:3840194..3841420 (- strand)	-	C1158T	3840263
Ezewudo et al., 2018	30337678	cycloserine	CS	alr	Rv3423c	intermediary metabolism and respiration	NC_000962.3:3840194..3841420 (- strand)	Tyr388Asp	T1162G	3840259	5	mutation associated DR
Ezewudo et al., 2018	30337678	cycloserine	CS	alr	Rv3423c	intermediary metabolism and respiration	NC_000962.3:3840194..3841420 (- strand)	Synonymous SNP	C52A	3841369	1	mutation associated DR
Ezewudo et al., 2018	30337678	cycloserine	CS	alr	Rv3423c	intermediary metabolism and respiration	NC_000962.3:3840194..3841420 (- strand)	-	G657C	3840764
Ezewudo et al., 2018	30337678	cycloserine	CS	alr	Rv3423c	intermediary metabolism and respiration	NC_000962.3:3840194..3841420 (- strand)	-	A702G	3840719	8	neutral mutation
Ezewudo et al., 2018	30337678	cycloserine	CS	alr	Rv3423c	intermediary metabolism and respiration	NC_000962.3:3840194..3841420 (- strand)	-	C962T	3840459
Chen et al., 2017	28961957	cycloserine	CS	alr	Rv3423c	intermediary metabolism and respiration	NC_000962.3:3840194..3841420 (- strand)	Asp344Asn	C1030T	3840391
Ezewudo et al., 2018	30337678	cycloserine	CS	alr upstream	Rv3423c upstream	-	3841421..3841713 (- strand)	Not on gene	A-232T	3841652
Ezewudo et al., 2018	30337678	cycloserine	CS	alr upstream	Rv3423c upstream	-	3841421..3841713 (- strand)	Not on gene	A-234C	3841654
Ezewudo et al., 2018	30337678	cycloserine	CS	alr upstream	Rv3423c upstream	-	3841421..3841713 (- strand)	Not on gene	A-242G	3841662	73	neutral mutation
Ezewudo et al., 2018	30337678	cycloserine	CS	alr upstream	Rv3423c upstream	-	3841421..3841713 (- strand)	Gene upstream	G-243A	3841663	67	mutation associated DR
Ezewudo et al., 2018	30337678	cycloserine	CS	alr upstream	Rv3423c upstream	-	3841421..3841713 (- strand)	Not on gene	C-257T	3841677
Ezewudo et al., 2018	30337678	cycloserine	CS	alr upstream	Rv3423c upstream	-	3841421..3841713 (- strand)	Not on gene	T-259G	3841679
Ezewudo et al., 2018	30337678	cycloserine	CS	alr upstream	Rv3423c upstream	-	3841421..3841713 (- strand)	Not on gene	C-274A	3841694
Chen et al., 2017	28961957	cycloserine	CS	Rv3690	Rv3690	cell wall and cell processes	NC_000962.3:4131739..4132392 (+ strand)	Asp35Asn	G103A	4131841
Chen et al., 2017	28961957	cycloserine	CS	hisC2	Rv3772	intermediary metabolism and respiration	NC_000962.3:4217134..4218195 (+ strand)	Leu37Pro	T110C	4217243

## Sheet: Supplementary file 2  Table S2.
Supplementary file 2: Table S2. Known mutations associated with resistance to six new drugs compiled from multiple sources.
Gene	Locus	Gene function category	No. of mutations
Bedaquiline; BDQ (7 genes, 154 mutations)
mmpL5	Rv0676c	Cell wall and cell processes	4
Rv0678	Rv0678	Conserved hypotheticals	129
atpB	Rv1304	Intermediary metabolism and respiration	2
atpE	Rv1305	Intermediary metabolism and respiration	13
Rv1979c	Rv1979c	Cell wall and cell processes	3
pepQ	Rv2535c	Intermediary metabolism and respiration	2
ppsC	Rv2933	Lipid metabolism	1
Clofazimine; CFZ (4 genes, 36 mutations)
mmpL5	Rv0676c	Cell wall and cell processes	4
Rv0678	Rv0678	Conserved hypotheticals	25
Rv1979c	Rv1979c	Cell wall and cell processes	6
pepQ	Rv2535c	Intermediary metabolism and respiration	1
Delamanid; DLM (6 genes, 68 mutations)
ddn	Rv3547	Intermediary metabolism and respiration	19
fbiA	Rv3261	Intermediary metabolism and respiration	12
fbiB	Rv3262	Intermediary metabolism and respiration	6
fbiC	Rv1173	Intermediary metabolism and respiration	12
fbiD	Rv2983	Conserved hypotheticals	12
fgd1	Rv0407	Intermediary metabolism and respiration	7
Pretomanid; PA-824 (5 genes, 29 mutations)
ddn	Rv3547	Intermediary metabolism and respiration	11
fbiC	Rv1173	Intermediary metabolism and respiration	4
fbiD	Rv2983	Conserved hypotheticals	12
fgd1	Rv0407	Intermediary metabolism and respiration	1
rplC	Rv0701	Information pathways	1
Cycloserine; CS (22 genes, 63 mutations)
ald	Rv2780	Intermediary metabolism and respiration	15
ald upstream	Rv2780 upstream	-*	1
alr	Rv3423c	Intermediary metabolism and respiration	11
alr upstream	Rv3423c upstream	-*	7
betP	Rv0917	Cell wall and cell processes	1
cycA	Rv1704c	Cell wall and cell processes	8
ddlA	Rv2981c	Cell wall and cell processes	2
echA16	Rv2831	Lipid metabolism	1
gabD2	Rv1731	Intermediary metabolism and respiration	1
hisC2	Rv3772	Intermediary metabolism and respiration	1
PE_PGRS50	Rv3345c	PE-PGRS family protein PE_PGRS50	1
pykA	Rv1617	Intermediary metabolism and respiration	4
pykA upstream	Rv1617 upstream	-*	1
Rv0059	Rv0059	Conserved hypotheticals	1
Rv0221	Rv0221	Lipid metabolism	1
Rv0759c	Rv0759c	Conserved hypotheticals	1
Rv1403c	Rv1403c	Intermediary metabolism and respiration	1
Rv1683	Rv1683	Lipid metabolism	1
Rv1726	Rv1726	Intermediary metabolism and respiration	1
Rv2749	Rv2749	Conserved hypotheticals	1
Rv3690	Rv3690	Cell wall and cell processes	1
sugI	Rv3331	Cell wall and cell processes	1
Linezolid; LZD (3 genes, 17 mutations)
rplC	Rv0701	Information pathways	3
rrl	MTB000020	23S ribosomal RNA	13
rrs	MTB000019	16S ribosomal RNA	1
*; Not located on the gene.

## Sheet: Supplementary file 3  Table S3.
Supplementary file 3: Table S3. Distribution of phenotypic XDR-TB (n = 513 isolates) recruited from different countries and genotypic results screening by TB-Profiler.
No.	Reference	Isolate No.	Country	Abbreviation	Main_lineage	Sub_lineage	Phenotypic DR-TB	rifampicin	isoniazid	pyrazinamide	ethambutol	streptomycin	fluoroquinolones	moxifloxacin	ofloxacin	levofloxacin	ciprofloxacin	aminoglycosides	amikacin	kanamycin	capreomycin	ethionamide	para-aminosalicylic_acid	cycloserine	Genotypic DR-TB	rifampicin	isoniazid	pyrazinamide	ethambutol	streptomycin	fluoroquinolones	moxifloxacin	ofloxacin	levofloxacin	ciprofloxacin	aminoglycosides	amikacin	kanamycin	capreomycin	ethionamide	para-aminosalicylic_acid	cycloserine	linezolid	bedaquiline	clofazimine	delamanid
1	David et al., 2020	SRR1180359	South Africa	ZA	lineage1	lineage1.2.2	XDR	ND	ND	ND	ND	ND	ND	ND	ND	ND	ND	ND	ND	ND	ND	ND	ND	ND	PreXDR	rpoB_p.Ser450Leu	inhA_p.Ile194Thr	pncA_p.Gly97Asp	embB_p.Met306Val	rrs_r.517c>t	gyrA_p.Ala90Val	gyrA_p.Ala90Val	gyrA_p.Ala90Val	gyrA_p.Ala90Val	gyrA_p.Ala90Val	-	-	-	-	inhA_p.Ile194Thr	-	-	-	-	-	-
2	David et al., 2020	SRR1180415	South Africa	ZA	lineage1	lineage1.2.2	XDR	ND	ND	ND	ND	ND	ND	ND	ND	ND	ND	ND	ND	ND	ND	ND	ND	ND	PreXDR	rpoB_p.Ser450Leu	inhA_p.Ile194Thr	pncA_p.Gly97Asp	embB_p.Met306Val	rrs_r.517c>t	gyrA_p.Ala90Val	gyrA_p.Ala90Val	gyrA_p.Ala90Val	gyrA_p.Ala90Val	gyrA_p.Ala90Val	-	-	-	-	inhA_p.Ile194Thr	-	-	-	-	-	-
3	Ali et al., 2015	ERR688042	Pakistan	PK	lineage1	lineage1.2.2	XDR	R	R	R	R	R	R	ND	ND	ND	ND	ND	R	R	ND	ND	ND	ND	XDR	rpoC_p.Gly332Arg, rpoB_p.Ser450Leu	katG_p.Ser315Thr	pncA_p.Pro62Ser	embB_p.Gly406Ala	rrs_r.514a>c	gyrA_p.Asp94Gly	gyrA_p.Asp94Gly	gyrA_p.Asp94Gly	gyrA_p.Asp94Gly	gyrA_p.Asp94Gly	rrs_r.1401a>g	rrs_r.1401a>g	rrs_r.1401a>g	rrs_r.1401a>g	-	-	-	-	-	-	-
4	Coll et al., 2018	ERR1034588	-	-	lineage1	lineage1.2.2	XDR	R	R	R	S	S	ND	ND	ND	ND	R	ND	R	R	S	S	ND	ND	PreXDR	rpoC_p.Gly332Arg, rpoB_p.Ser450Leu	katG_p.Ser315Thr	pncA_p.Pro62Ser	embB_p.Gly406Ala	rrs_r.514a>c	gyrA_p.Asp94Gly	gyrA_p.Asp94Gly	gyrA_p.Asp94Gly	gyrA_p.Asp94Gly	gyrA_p.Asp94Gly	-	-	-	-	-	-	-	-	-	-	-
5	Coll et al., 2018	ERR1034610	-	-	lineage1	lineage1.2.2	XDR	R	R	R	R	S	ND	ND	ND	ND	R	ND	R	R	S	S	ND	ND	XDR	rpoC_p.Gly332Arg, rpoB_p.Ser450Leu	katG_p.Ser315Thr	pncA_p.Pro62Ser	embB_p.Gly406Ala	rrs_r.514a>c	gyrA_p.Asp94Gly	gyrA_p.Asp94Gly	gyrA_p.Asp94Gly	gyrA_p.Asp94Gly	gyrA_p.Asp94Gly	rrs_r.1401a>g	rrs_r.1401a>g	rrs_r.1401a>g	rrs_r.1401a>g	-	-	-	-	-	-	-
6	Ali et al., 2015	ERR688020	Pakistan	PK	lineage1	lineage1.2.2	XDR	R	R	R	R	ND	R	ND	ND	ND	ND	ND	R	R	ND	ND	ND	ND	PreXDR	rpoC_p.Gly332Arg, rpoB_p.Ser450Leu	katG_p.Ser315Thr	pncA_p.Pro62Ser	embB_p.Gly406Ala	rrs_r.514a>c	gyrA_p.Asp94Gly	gyrA_p.Asp94Gly	gyrA_p.Asp94Gly	gyrA_p.Asp94Gly	gyrA_p.Asp94Gly	-	-	-	-	-	-	-	-	-	-	-
7	Coll et al., 2018	ERR1034606	-	-	lineage1	lineage1.1.2	XDR	R	R	R	S	S	ND	ND	ND	ND	R	ND	R	R	S	S	ND	ND	MDR	rpoB_p.Ser450Leu	katG_p.Ser315Thr	pncA_p.Met175Thr	-	-	-	-	-	-	-	-	-	-	-	-	-	-	-	-	-	-
8	Ali et al., 2015	ERR688038	Pakistan	PK	lineage1	lineage1.1.2	XDR	R	R	R	R	R	R	ND	ND	ND	ND	ND	R	R	R	ND	ND	ND	MDR	rpoB_p.Ser450Leu	katG_p.Ser315Thr	pncA_p.Met175Thr	-	-	-	-	-	-	-	-	-	-	-	-	-	-	-	-	-	-
9	Coll et al., 2018	ERR1034592	-	-	lineage1	lineage1.1.2	XDR	R	R	R	R	S	ND	ND	ND	ND	R	ND	R	R	R	R	ND	ND	MDR	rpoB_p.His445Arg	fabG1_c.-15C>T, katG_p.Tyr413His	-	embB_p.Met306Val	-	-	-	-	-	-	-	-	-	-	fabG1_c.-15C>T	-	-	-	-	-	-
10	Ali et al., 2015	ERR688024	Pakistan	PK	lineage1	lineage1.1.2	XDR	R	R	R	R	ND	R	ND	ND	ND	ND	ND	R	R	ND	ND	ND	ND	MDR	rpoB_p.His445Arg	fabG1_c.-15C>T, katG_p.Tyr413His	-	embB_p.Met306Val	-	-	-	-	-	-	-	-	-	-	fabG1_c.-15C>T	-	-	-	-	-	-
11	Ali et al., 2015	ERR688039	Pakistan	PK	lineage1	lineage1.1.2	XDR	R	R	R	R	ND	R	ND	ND	ND	ND	ND	R	R	R	ND	ND	ND	PreXDR	rpoB_p.Ser450Leu	katG_p.Ser315Thr	pncA_p.Ile5Thr	embB_p.Met306Val	-	-	-	-	-	-	rrs_r.1401a>g	rrs_r.1401a>g	rrs_r.1401a>g	rrs_r.1401a>g	-	-	-	-	-	-	-
12	Coll et al., 2018	ERR1034607	-	-	lineage1	lineage1.1.2	XDR	R	R	R	R	S	ND	ND	ND	ND	R	ND	R	R	S	S	ND	ND	PreXDR	rpoB_p.Ser450Leu	katG_p.Ser315Thr	pncA_p.Ile5Thr	embB_p.Met306Val	-	-	-	-	-	-	rrs_r.1401a>g	rrs_r.1401a>g	rrs_r.1401a>g	rrs_r.1401a>g	-	-	-	-	-	-	-
13	David et al., 2020	SRR1180970	Belarus	BY	lineage4	lineage4.1.2.1	XDR	ND	ND	ND	ND	ND	ND	ND	ND	ND	ND	ND	ND	ND	ND	ND	ND	ND	XDR	rpoB_p.Ser450Leu	katG_p.Ser315Thr, fabG1_c.-15C>T	pncA_p.Ala46Val	embB_p.Gln497Arg	-	gyrA_p.Asp94Gly	gyrA_p.Asp94Gly	gyrA_p.Asp94Gly	gyrA_p.Asp94Gly	gyrA_p.Asp94Gly	rrs_r.1401a>g	rrs_r.1401a>g	rrs_r.1401a>g	rrs_r.1401a>g	fabG1_c.-15C>T	-	-	-	-	-	-
14	David et al., 2020	SRR6848320	Argentina	AR	lineage4	lineage4.1.2.1	XDR	ND	ND	ND	ND	ND	ND	ND	ND	ND	ND	ND	ND	ND	ND	ND	ND	ND	PreXDR	rpoB_p.Ser450Leu	katG_p.Ser315Thr	pncA_p.Gln10Pro	embB_p.Gly406Ala	-	-	-	-	-	-	rrs_r.1401a>g	rrs_r.1401a>g	rrs_r.1401a>g	rrs_r.1401a>g	-	-	-	-	-	-	-
15	David et al., 2020	SRR6848323	Argentina	AR	lineage4	lineage4.1.2.1	XDR	ND	ND	ND	ND	ND	ND	ND	ND	ND	ND	ND	ND	ND	ND	ND	ND	ND	XDR	rpoB_p.Ser450Leu	katG_p.Ser315Thr	pncA_p.Gln10Pro	embB_p.Gly406Ala	-	gyrA_p.Asp94Ala	gyrA_p.Asp94Ala	gyrA_p.Asp94Ala	gyrA_p.Asp94Ala	gyrA_p.Asp94Ala	rrs_r.1401a>g	rrs_r.1401a>g	rrs_r.1401a>g	rrs_r.1401a>g	-	-	-	-	-	-	-
16	Coll et al., 2018	ERR1035299	-	-	lineage4	lineage4.1.2.1	XDR	R	R	ND	R	R	ND	ND	R	ND	ND	ND	R	R	R	ND	ND	ND	MDR	rpoB_p.Ser450Leu	fabG1_c.-15C>T, inhA_p.Ser94Ala	pncA_p.Leu120Pro	-	-	-	-	-	-	-	-	-	-	-	fabG1_c.-15C>T, inhA_p.Ser94Ala	-	-	-	-	-	-
17	Coll et al., 2018	ERR1873534	South Africa	ZA	lineage4	lineage4.1.2.1	XDR	R	R	R	R	S	ND	R	R	ND	ND	ND	R	R	R	S	S	S	XDR	rpoB_p.Ser450Leu	katG_p.Ser315Thr	pncA_p.Gly132Ala	embB_p.Met306Val	-	gyrA_p.Asp94Gly	gyrA_p.Asp94Gly	gyrA_p.Asp94Gly	gyrA_p.Asp94Gly	gyrA_p.Asp94Gly	rrs_r.1401a>g	rrs_r.1401a>g	rrs_r.1401a>g	rrs_r.1401a>g	-	-	-	-	-	-	-
18	Coll et al., 2018	ERR1873475	South Africa	ZA	lineage4	lineage4.1.2.1	XDR	R	R	R	S	S	ND	R	R	ND	ND	ND	R	R	R	S	S	S	XDR	rpoB_p.Ser450Leu	katG_p.Ser315Thr	pncA_p.Val139Gly	embB_p.Met306Val	-	gyrA_p.Asp94Gly	gyrA_p.Asp94Gly	gyrA_p.Asp94Gly	gyrA_p.Asp94Gly	gyrA_p.Asp94Gly	rrs_r.1401a>g	rrs_r.1401a>g	rrs_r.1401a>g	rrs_r.1401a>g	-	-	-	-	-	-	-
19	David et al., 2020	ERR108480	Russia	RU	lineage4	lineage4.1.2.1	XDR	ND	ND	ND	ND	ND	ND	ND	ND	ND	ND	ND	ND	ND	ND	ND	ND	ND	XDR	rpoB_p.Ser450Leu	katG_p.Ser315Thr	pncA_p.Trp68Gly	embB_p.Met306Val	rpsL_p.Lys43Arg	gyrA_p.Asp94Gly, gyrA_p.Ala90Val	gyrA_p.Asp94Gly, gyrA_p.Ala90Val	gyrA_p.Asp94Gly, gyrA_p.Ala90Val	gyrA_p.Asp94Gly, gyrA_p.Ala90Val	gyrA_p.Asp94Gly, gyrA_p.Ala90Val	-	-	eis_c.-12C>T	-	-	-	-	-	-	-	-
20	David et al., 2020	SRR1172239	Belarus	BY	lineage4	lineage4.1.2.1	XDR	ND	ND	ND	ND	ND	ND	ND	ND	ND	ND	ND	ND	ND	ND	ND	ND	ND	XDR	rpoB_p.Asp435Tyr	katG_p.Ser315Thr, fabG1_c.-15C>T	pncA_Chromosome:g.2288682_2289280del	embB_p.Gln497Arg	-	gyrA_p.Asp94Gly	gyrA_p.Asp94Gly	gyrA_p.Asp94Gly	gyrA_p.Asp94Gly	gyrA_p.Asp94Gly	rrs_r.1401a>g	rrs_r.1401a>g	rrs_r.1401a>g	rrs_r.1401a>g	fabG1_c.-15C>T	-	-	-	-	-	-
21	David et al., 2020	SRR1172313	Belarus	BY	lineage4	lineage4.1.2.1	XDR	ND	ND	ND	ND	ND	ND	ND	ND	ND	ND	ND	ND	ND	ND	ND	ND	ND	XDR	rpoB_p.His445Tyr, rpoB_p.Asp435Tyr	katG_p.Ser315Thr, fabG1_c.-15C>T	pncA_Chromosome:g.2288682_2289280del	embB_p.Gln497Arg	-	gyrA_p.Asp94Gly, gyrA_p.Ala90Val	gyrA_p.Asp94Gly, gyrA_p.Ala90Val	gyrA_p.Asp94Gly, gyrA_p.Ala90Val	gyrA_p.Asp94Gly, gyrA_p.Ala90Val	gyrA_p.Asp94Gly, gyrA_p.Ala90Val	rrs_r.1401a>g	rrs_r.1401a>g	rrs_r.1401a>g	rrs_r.1401a>g	fabG1_c.-15C>T	-	-	-	-	-	-
22	Coll et al., 2018	ERR1035260	-	-	lineage4	lineage4.1.2.1	XDR	R	R	ND	R	R	ND	ND	R	ND	ND	ND	R	R	R	ND	ND	ND	XDR	rpoB_p.Asp435Tyr	fabG1_c.-15C>T, katG_p.Ser315Thr	-	embB_p.Asp354Ala	rpsL_p.Lys88Arg	gyrA_p.Ala90Val	gyrA_p.Ala90Val	gyrA_p.Ala90Val	gyrA_p.Ala90Val	gyrA_p.Ala90Val	rrs_r.1484g>t	rrs_r.1484g>t	rrs_r.1484g>t	rrs_r.1484g>t	fabG1_c.-15C>T	-	-	-	-	-	-
23	Coll et al., 2018	ERR1034783	-	-	lineage4	lineage4.1.2.1	XDR	R	R	R	S	S	ND	ND	ND	ND	R	ND	ND	R	S	S	S	S	PreXDR	rpoB_p.Ser450Leu	katG_p.Ser315Thr	pncA_c.-11A>G	embB_p.Met306Ile	-	gyrA_p.Asp94His	gyrA_p.Asp94His	gyrA_p.Asp94His	gyrA_p.Asp94His	gyrA_p.Asp94His	-	-	-	-	-	-	-	-	-	-	-
24	Farhat et al., 2019	ERR2516698	Peru	PE	lineage4	lineage4.1.2.1	XDR	R	R	S	R	R	ND	R	ND	ND	ND	ND	ND	R	R	R	ND	ND	XDR	rpoB_p.Ser450Leu	katG_p.Ser315Thr	pncA_p.Cys14Gly	embB_p.Asp1024Asn	gid_c.115_115del	gyrA_p.Ala90Val	gyrA_p.Ala90Val	gyrA_p.Ala90Val	gyrA_p.Ala90Val	gyrA_p.Ala90Val	rrs_r.1401a>g	rrs_r.1401a>g	rrs_r.1401a>g	rrs_r.1401a>g	ethA_c.1391_1392insA	thyX_c.-16C>T	-	-	-	-	-
25	Farhat et al., 2019	ERR2516738	Peru	PE	lineage4	lineage4.1.2.1	XDR	R	R	R	R	S	ND	R	ND	ND	ND	ND	S	S	R	S	ND	ND	PreXDR	rpoB_p.His445Arg	fabG1_c.-15C>T, katG_p.Ser315Thr	pncA_c.355_356insT	embB_p.Met306Ile, embB_p.Gln497Lys	gid_p.Gly73Ala	gyrA_p.Ala90Val	gyrA_p.Ala90Val	gyrA_p.Ala90Val	gyrA_p.Ala90Val	gyrA_p.Ala90Val	-	-	-	-	fabG1_c.-15C>T	folC_p.Arg49Trp	ald_c.433_434insGC	-	-	-	-
26	Coll et al., 2018	ERR1034789	-	-	lineage4	lineage4.1.2.1	XDR	R	R	R	R	R	ND	ND	ND	ND	R	ND	ND	R	R	R	S	S	XDR	rpoB_p.Asp435Val	fabG1_c.-15C>T, katG_p.Ser315Thr	-	-	gid_p.Gly73Ala	gyrA_p.Ala90Val	gyrA_p.Ala90Val	gyrA_p.Ala90Val	gyrA_p.Ala90Val	gyrA_p.Ala90Val	rrs_r.1401a>g	rrs_r.1401a>g	rrs_r.1401a>g	rrs_r.1401a>g	fabG1_c.-15C>T	-	-	-	-	-	-
27	Farhat et al., 2019	ERR2516623	Peru	PE	lineage4	lineage4.1.2.1	XDR	R	R	S	R	R	ND	R	ND	ND	ND	ND	S	R	R	R	ND	ND	XDR	rpoB_p.Asp435Val	fabG1_c.-15C>T, katG_p.Ser315Thr	-	embB_p.Met306Val	gid_p.Gly73Ala	gyrA_p.Ala90Val	gyrA_p.Ala90Val	gyrA_p.Ala90Val	gyrA_p.Ala90Val	gyrA_p.Ala90Val	rrs_r.1401a>g	rrs_r.1401a>g	rrs_r.1401a>g	rrs_r.1401a>g	fabG1_c.-15C>T	-	-	-	-	-	-
28	David et al., 2020	SRR6848321	Argentina	AR	lineage4	lineage4.1	XDR	ND	ND	ND	ND	ND	ND	ND	ND	ND	ND	ND	ND	ND	ND	ND	ND	ND	PreXDR	rpoB_p.Asp435Val	katG_p.Ser315Thr	pncA_c.528_529insGC	-	rrs_r.517c>t	gyrA_p.Asp94His	gyrA_p.Asp94His	gyrA_p.Asp94His	gyrA_p.Asp94His	gyrA_p.Asp94His	-	-	-	-	ethA_c.262_263insA	-	-	-	-	-	-
29	Coll et al., 2018	ERR1873518	South Africa	ZA	lineage4	lineage4.1.1.3	XDR	R	R	R	R	R	ND	R	R	ND	ND	ND	R	R	R	S	S	S	XDR	rpoB_p.Asp435Val	katG_p.Ser315Thr	pncA_p.Phe13Leu	embB_p.Met306Ile	rpsL_p.Lys43Arg	gyrA_p.Asp94Asn	gyrA_p.Asp94Asn	gyrA_p.Asp94Asn	gyrA_p.Asp94Asn	gyrA_p.Asp94Asn	rrs_r.1401a>g	rrs_r.1401a>g	rrs_r.1401a>g	rrs_r.1401a>g	-	-	-	-	-	-	-
30	Coll et al., 2018	ERR1873448	South Africa	ZA	lineage4	lineage4.1.1.3	XDR	R	R	R	R	R	ND	S	R	ND	ND	ND	R	R	R	S	S	S	PreXDR	rpoB_p.Ser450Leu	ahpC_c.-48G>A, katG_p.Ser315Thr	pncA_p.Val139Met	embB_p.Met306Val	rpsL_p.Lys43Arg	gyrA_p.Asp94Gly	gyrA_p.Asp94Gly	gyrA_p.Asp94Gly	gyrA_p.Asp94Gly	gyrA_p.Asp94Gly	-	-	-	-	ethA_c.597_597del	-	-	-	-	-	-
31	Coll et al., 2018	ERR1873554	South Africa	ZA	lineage4	lineage4.1.1.3	XDR	R	R	R	S	R	ND	S	R	ND	ND	ND	S	S	R	S	S	S	XDR	rpoB_p.Ser450Leu	ahpC_c.-48G>A, katG_p.Ser315Thr	pncA_p.Val139Met	embB_p.Met306Val	rpsL_p.Lys43Arg	gyrA_p.Asp94Gly	gyrA_p.Asp94Gly	gyrA_p.Asp94Gly	gyrA_p.Asp94Gly	gyrA_p.Asp94Gly	-	-	eis_c.-10G>C	-	ethA_c.597_597del	-	-	-	-	-	-
32	Coll et al., 2018	ERR1873550	South Africa	ZA	lineage4	lineage4.1.1.3	XDR	R	R	S	R	R	ND	R	R	ND	ND	ND	R	R	R	R	S	S	XDR	rpoB_p.Ser450Leu	ahpC_c.-48G>A, katG_p.Ser315Thr	pncA_p.Val139Met	embB_p.Met306Val	rpsL_p.Lys43Arg	gyrA_p.Asp94Gly, gyrB_p.Thr500Ile	gyrA_p.Asp94Gly, gyrB_p.Thr500Ile	gyrA_p.Asp94Gly, gyrB_p.Thr500Ile	gyrA_p.Asp94Gly, gyrB_p.Thr500Ile	gyrA_p.Asp94Gly, gyrB_p.Thr500Ile	-	-	eis_c.-14C>T	-	ethA_c.597_597del	-	-	-	-	-	-
33	Coll et al., 2018	ERR1873441	South Africa	ZA	lineage4	lineage4.1.1.3	XDR	R	R	R	R	R	ND	S	R	ND	ND	ND	R	R	S	S	S	R	PreXDR	rpoB_p.Ser450Leu	ahpC_c.-48G>A, katG_p.Ser315Thr	pncA_p.Val139Met	embB_p.Met306Val	rpsL_p.Lys43Arg	gyrA_p.Asp94Ala	gyrA_p.Asp94Ala	gyrA_p.Asp94Ala	gyrA_p.Asp94Ala	gyrA_p.Asp94Ala	-	-	-	-	ethA_c.597_597del	-	-	-	-	-	-
34	Coll et al., 2018	ERR1873462	South Africa	ZA	lineage4	lineage4.1.1.3	XDR	R	R	R	R	R	ND	S	R	ND	ND	ND	R	R	R	S	S	S	XDR	rpoB_p.Ser450Leu, rpoC_p.Phe452Ser	ahpC_c.-48G>A, katG_p.Ser315Thr	pncA_p.Val139Met	embB_p.Met306Val	rpsL_p.Lys43Arg	gyrB_p.Asp461His	gyrB_p.Asp461His	gyrB_p.Asp461His	gyrB_p.Asp461His	gyrB_p.Asp461His	rrs_r.1401a>g	rrs_r.1401a>g	rrs_r.1401a>g	rrs_r.1401a>g	ethA_c.597_597del	-	-	-	-	-	-
35	Farhat et al., 2019	ERR2516709	Peru	PE	lineage4	lineage4.1.1.3	XDR	R	R	R	R	R	ND	R	ND	ND	ND	ND	R	R	R	R	ND	ND	XDR	rpoB_p.Ser450Leu	katG_p.Ser315Thr, ahpC_p.Asp73His	pncA_p.Leu120Pro	embB_p.Gly406Ala	-	gyrB_p.Asn499Thr, gyrA_p.Asp94Asn	gyrB_p.Asn499Thr, gyrA_p.Asp94Asn	gyrB_p.Asn499Thr, gyrA_p.Asp94Asn	gyrB_p.Asn499Thr, gyrA_p.Asp94Asn	gyrB_p.Asn499Thr, gyrA_p.Asp94Asn	rrs_r.1401a>g	rrs_r.1401a>g	rrs_r.1401a>g	rrs_r.1401a>g	-	-	-	-	-	-	-
36	Farhat et al., 2019	ERR2516728	Peru	PE	lineage4	lineage4.1.1.3	XDR	R	R	R	R	R	ND	R	ND	ND	ND	ND	R	R	R	R	ND	ND	XDR	rpoB_p.Ser450Leu	katG_p.Ser315Thr, ahpC_p.Asp73His	pncA_p.Leu120Pro	embB_p.Gly406Ala	-	gyrA_p.Asp94Gly	gyrA_p.Asp94Gly	gyrA_p.Asp94Gly	gyrA_p.Asp94Gly	gyrA_p.Asp94Gly	rrs_r.1401a>g	rrs_r.1401a>g	rrs_r.1401a>g	rrs_r.1401a>g	ethA_c.755_756insGC	-	-	-	-	-	-
37	David et al., 2020	SRR924218	South Africa	ZA	lineage4	lineage4.1.1.3	XDR	ND	ND	ND	ND	ND	ND	ND	ND	ND	ND	ND	ND	ND	ND	ND	ND	ND	XDR	rpoB_p.Ser450Leu	katG_p.Ser315Thr	pncA_p.Asp12Ala	embB_p.Phe330Val	-	gyrA_p.Ser91Pro	gyrA_p.Ser91Pro	gyrA_p.Ser91Pro	gyrA_p.Ser91Pro	gyrA_p.Ser91Pro	-	-	-	tlyA_c.732_741del	-	thyX_c.-16C>T	-	-	-	-	-
38	Coll et al., 2018	ERR1034603	-	-	lineage4	lineage4.1.1.3	XDR	R	R	R	R	S	ND	ND	ND	ND	R	ND	R	R	R	S	ND	ND	XDR	rpoB_p.Ser450Leu	katG_p.Ser315Thr	pncA_p.Ile6Met	embB_p.Asp328Tyr	-	gyrA_p.Ala90Val, gyrA_p.Asp94Tyr, gyrB_p.Thr500Asn	gyrA_p.Ala90Val, gyrA_p.Asp94Tyr, gyrB_p.Thr500Asn	gyrA_p.Ala90Val, gyrA_p.Asp94Tyr, gyrB_p.Thr500Asn	gyrA_p.Ala90Val, gyrA_p.Asp94Tyr, gyrB_p.Thr500Asn	gyrA_p.Ala90Val, gyrA_p.Asp94Tyr, gyrB_p.Thr500Asn	rrs_r.1401a>g	rrs_r.1401a>g	rrs_r.1401a>g	rrs_r.1401a>g	ethA_c.150_150del	-	-	-	-	-	-
39	Ali et al., 2015	ERR688035	Pakistan	PK	lineage4	lineage4.1.1.3	XDR	R	R	R	R	R	R	ND	ND	ND	ND	ND	R	R	R	R	ND	ND	XDR	rpoB_p.Ser450Leu	katG_p.Ser315Thr	pncA_p.Ile6Met	embB_p.Asp328Tyr	-	gyrA_p.Ala90Val, gyrA_p.Asp94Tyr, gyrB_p.Thr500Asn	gyrA_p.Ala90Val, gyrA_p.Asp94Tyr, gyrB_p.Thr500Asn	gyrA_p.Ala90Val, gyrA_p.Asp94Tyr, gyrB_p.Thr500Asn	gyrA_p.Ala90Val, gyrA_p.Asp94Tyr, gyrB_p.Thr500Asn	gyrA_p.Ala90Val, gyrA_p.Asp94Tyr, gyrB_p.Thr500Asn	rrs_r.1401a>g	rrs_r.1401a>g	rrs_r.1401a>g	rrs_r.1401a>g	ethA_c.150_150del	-	-	-	-	-	-
40	Coll et al., 2018	ERR1873531	South Africa	ZA	lineage4	lineage4.1.1.3	XDR	R	R	R	S	S	ND	S	R	ND	ND	ND	S	S	R	S	S	R	PreXDR	rpoB_p.Asp435Val	katG_p.Ser315Thr	pncA_p.Pro54Leu	-	-	gyrB_p.Thr500Asn	gyrB_p.Thr500Asn	gyrB_p.Thr500Asn	gyrB_p.Thr500Asn	gyrB_p.Thr500Asn	-	-	-	-	ethA_c.1242_1242del	-	-	-	-	-	-
41	Coll et al., 2018	ERR1873506	South Africa	ZA	lineage4	lineage4.1.1.3	XDR	R	R	R	R	R	ND	R	R	ND	ND	ND	R	R	R	S	S	R	MDR	rpoC_p.Leu527Val, rpoB_p.Ser450Leu	katG_p.Ser315Thr	pncA_p.Cys14Arg	-	-	-	-	-	-	-	-	-	-	-	-	-	-	-	-	-	-
42	David et al., 2020	SRR1175354	South Africa	ZA	lineage4	lineage4.1.1.3	XDR	ND	ND	ND	ND	ND	ND	ND	ND	ND	ND	ND	ND	ND	ND	ND	ND	ND	XDR	rpoB_p.Gln432Leu	katG_p.Ser315Thr	-	embB_p.Met306Val	-	gyrA_p.Asp94Ala	gyrA_p.Asp94Ala	gyrA_p.Asp94Ala	gyrA_p.Asp94Ala	gyrA_p.Asp94Ala	-	-	eis_c.-12C>T	-	ethA_c.825_825del	-	alr_p.Leu113Arg	-	-	-	-
43	David et al., 2020	SRR1173038	South Africa	ZA	lineage4	lineage4.1.1.3	XDR	ND	ND	ND	ND	ND	ND	ND	ND	ND	ND	ND	ND	ND	ND	ND	ND	ND	XDR	rpoB_p.Gln432Leu	katG_p.Ser315Thr	-	embB_p.Met306Val	-	gyrA_p.Asp94Ala	gyrA_p.Asp94Ala	gyrA_p.Asp94Ala	gyrA_p.Asp94Ala	gyrA_p.Asp94Ala	-	-	eis_c.-12C>T	-	ethA_c.825_825del	-	alr_p.Leu113Arg	-	-	-	-
44	David et al., 2020	SRR1184360	South Africa	ZA	lineage4	lineage4.1.1.3	XDR	ND	ND	ND	ND	ND	ND	ND	ND	ND	ND	ND	ND	ND	ND	ND	ND	ND	XDR	rpoB_p.Gln432Leu	katG_p.Ser315Thr	-	embB_p.Met306Val	-	gyrA_p.Asp94Ala	gyrA_p.Asp94Ala	gyrA_p.Asp94Ala	gyrA_p.Asp94Ala	gyrA_p.Asp94Ala	rrs_r.1401a>g	rrs_r.1401a>g	rrs_r.1401a>g	rrs_r.1401a>g	ethA_c.825_825del	-	-	-	-	-	-
45	David et al., 2020	SRR1196586	South Africa	ZA	lineage4	lineage4.1.1.3	XDR	ND	ND	ND	ND	ND	ND	ND	ND	ND	ND	ND	ND	ND	ND	ND	ND	ND	XDR	rpoB_p.Gln432Leu	katG_p.Ser315Thr	-	embB_p.Met306Val	-	gyrA_p.Asp94Ala	gyrA_p.Asp94Ala	gyrA_p.Asp94Ala	gyrA_p.Asp94Ala	gyrA_p.Asp94Ala	rrs_r.1401a>g	rrs_r.1401a>g	rrs_r.1401a>g	rrs_r.1401a>g	ethA_c.825_825del	-	-	-	-	-	-
46	David et al., 2020	SRR1173422	South Africa	ZA	lineage4	lineage4.1.1.3	XDR	ND	ND	ND	ND	ND	ND	ND	ND	ND	ND	ND	ND	ND	ND	ND	ND	ND	XDR	rpoB_p.Gln432Leu	katG_p.Ser315Thr	-	embB_p.Met306Val	-	gyrA_p.Asp94Ala	gyrA_p.Asp94Ala	gyrA_p.Asp94Ala	gyrA_p.Asp94Ala	gyrA_p.Asp94Ala	rrs_r.1401a>g	rrs_r.1401a>g	rrs_r.1401a>g	rrs_r.1401a>g	ethA_c.825_825del	-	-	-	-	-	-
47	David et al., 2020	ERR2433008	Mozambique	MZ	lineage4	lineage4.1.1.3	XDR	ND	ND	ND	ND	ND	ND	ND	ND	ND	ND	ND	ND	ND	ND	ND	ND	ND	XDR	rpoB_p.Ser450Leu	katG_p.Ser315Thr, fabG1_c.-15C>T	pncA_p.Arg154Gly	embB_p.Met306Ile, embA_c.-16C>G	-	gyrA_p.Ala90Val	gyrA_p.Ala90Val	gyrA_p.Ala90Val	gyrA_p.Ala90Val	gyrA_p.Ala90Val	-	-	eis_c.-14C>T	-	fabG1_c.-15C>T, ethA_c.1194_1195insGTG	-	ald_c.460_460del	-	-	-	-
48	David et al., 2020	SRR1062837	South Africa	ZA	lineage4	lineage4.1.1.3	XDR	ND	ND	ND	ND	ND	ND	ND	ND	ND	ND	ND	ND	ND	ND	ND	ND	ND	XDR	rpoB_p.Ser450Leu	katG_p.Ser315Thr, fabG1_c.-15C>T	pncA_p.Arg154Gly	embB_p.Met306Ile, embA_c.-16C>G	-	gyrA_p.Ala90Val	gyrA_p.Ala90Val	gyrA_p.Ala90Val	gyrA_p.Ala90Val	gyrA_p.Ala90Val	-	-	eis_c.-14C>T	-	ethA_c.1195_1196insTGT, fabG1_c.-15C>T	-	ald_c.460_460del	-	-	-	-
49	David et al., 2020	SRR924217	South Africa	ZA	lineage4	lineage4.1.1.3	XDR	ND	ND	ND	ND	ND	ND	ND	ND	ND	ND	ND	ND	ND	ND	ND	ND	ND	XDR	rpoB_p.Ser450Leu	katG_p.Ser315Thr, fabG1_c.-15C>T	pncA_p.Arg154Gly	embB_p.Met306Ile, embA_c.-16C>G	-	gyrA_p.Ala90Val	gyrA_p.Ala90Val	gyrA_p.Ala90Val	gyrA_p.Ala90Val	gyrA_p.Ala90Val	-	-	eis_c.-14C>T	-	fabG1_c.-15C>T, ethA_c.1194_1195insGTG	-	ald_c.460_460del	-	-	-	-
50	David et al., 2020	SRR1062841	South Africa	ZA	lineage4	lineage4.1.1.3	XDR	ND	ND	ND	ND	ND	ND	ND	ND	ND	ND	ND	ND	ND	ND	ND	ND	ND	PreXDR	rpoB_p.Ser450Leu	katG_p.Ser315Thr, fabG1_c.-15C>T	pncA_p.Arg154Gly	embB_p.Met306Ile, embA_c.-16C>G	-	gyrA_p.Asp94His	gyrA_p.Asp94His	gyrA_p.Asp94His	gyrA_p.Asp94His	gyrA_p.Asp94His	-	-	-	-	fabG1_c.-15C>T, ethA_c.1194_1195insGTG	-	ald_c.460_460del	-	-	-	-
51	David et al., 2020	SRR1172836	South Africa	ZA	lineage4	lineage4.1.1.3	XDR	ND	ND	ND	ND	ND	ND	ND	ND	ND	ND	ND	ND	ND	ND	ND	ND	ND	XDR	rpoB_p.Ser450Leu	katG_p.Ser315Thr, fabG1_c.-15C>T	pncA_p.Arg154Gly	embB_p.Met306Ile, embA_c.-16C>G	-	gyrA_p.Ala90Val	gyrA_p.Ala90Val	gyrA_p.Ala90Val	gyrA_p.Ala90Val	gyrA_p.Ala90Val	-	-	eis_c.-14C>T	-	fabG1_c.-15C>T, ethA_c.1194_1195insGTG	-	ald_c.460_460del	-	-	-	-
52	David et al., 2020	SRR1173032	South Africa	ZA	lineage4	lineage4.1.1.3	XDR	ND	ND	ND	ND	ND	ND	ND	ND	ND	ND	ND	ND	ND	ND	ND	ND	ND	XDR	rpoB_p.Ser450Leu	katG_p.Ser315Thr, fabG1_c.-15C>T	pncA_p.Arg154Gly	embB_p.Met306Ile, embA_c.-16C>G	-	gyrA_p.Ala90Val	gyrA_p.Ala90Val	gyrA_p.Ala90Val	gyrA_p.Ala90Val	gyrA_p.Ala90Val	-	-	eis_c.-14C>T	-	fabG1_c.-15C>T, ethA_c.1194_1195insGTG	-	ald_c.460_460del	-	-	-	-
53	David et al., 2020	ERR227985	Russia	RU	lineage4	lineage4.2.1	XDR	ND	ND	ND	ND	ND	ND	ND	ND	ND	ND	ND	ND	ND	ND	ND	ND	ND	PreXDR	rpoB_p.Ser450Leu	katG_p.Ser315Thr, fabG1_c.-15C>T	pncA_c.332_332del	embB_p.Met306Val	rpsL_p.Lys43Arg	-	-	-	-	-	-	-	eis_c.-12C>T	-	fabG1_c.-15C>T	-	-	-	-	-	-
54	David et al., 2020	ERR067645	Russia	RU	lineage4	lineage4.2.1	XDR	ND	ND	ND	ND	ND	ND	ND	ND	ND	ND	ND	ND	ND	ND	ND	ND	ND	MDR	rpoB_p.His445Asp	katG_p.Ser315Thr, fabG1_c.-15C>T	-	-	-	-	-	-	-	-	-	-	-	-	fabG1_c.-15C>T	-	-	-	-	-	-
55	David et al., 2020	ERR867524	Lithuania	LT	lineage4	lineage4.2.1	XDR	ND	ND	ND	ND	ND	ND	ND	ND	ND	ND	ND	ND	ND	ND	ND	ND	ND	PreXDR	rpoB_p.Ser450Ile, rpoB_p.Leu464Met	katG_p.Ser315Thr, ahpC_c.-48G>A	pncA_Chromosome:g.2288682_2289280del	embB_p.Gly406Ala	rpsL_p.Lys88Arg	gyrA_p.Asp94Gly	gyrA_p.Asp94Gly	gyrA_p.Asp94Gly	gyrA_p.Asp94Gly	gyrA_p.Asp94Gly	-	-	-	-	ethA_c.32_32del	-	-	-	-	-	-
56	David et al., 2020	ERR867534	Lithuania	LT	lineage4	lineage4.2.1	XDR	ND	ND	ND	ND	ND	ND	ND	ND	ND	ND	ND	ND	ND	ND	ND	ND	ND	PreXDR	rpoB_p.Ser450Leu	katG_p.Ser315Thr, ahpC_c.-48G>A	-	embB_p.Gly406Ala	rpsL_p.Lys88Arg	gyrA_p.Asp94Gly	gyrA_p.Asp94Gly	gyrA_p.Asp94Gly	gyrA_p.Asp94Gly	gyrA_p.Asp94Gly	-	-	-	-	ethA_c.32_32del	-	-	-	-	-	-
57	Coll et al., 2018	ERR1035363	-	-	lineage4	lineage4.6	XDR	R	R	ND	R	S	ND	ND	R	ND	ND	ND	R	R	R	ND	ND	ND	PreXDR	rpoB_p.Ser450Leu	katG_p.Ser315Thr	pncA_p.Thr76Pro	embB_p.Met306Val	-	gyrB_p.Asp461His	gyrB_p.Asp461His	gyrB_p.Asp461His	gyrB_p.Asp461His	gyrB_p.Asp461His	-	-	-	-	-	-	-	-	-	-	-
58	Coll et al., 2018	ERR1035355	-	-	lineage4	lineage4.6	XDR	R	R	ND	R	S	ND	ND	R	ND	ND	ND	R	R	R	ND	ND	ND	XDR	rpoB_p.Ser450Leu	katG_p.Ser315Thr	pncA_p.Thr76Pro	embB_p.Met306Val	-	gyrA_p.Asp94Gly	gyrA_p.Asp94Gly	gyrA_p.Asp94Gly	gyrA_p.Asp94Gly	gyrA_p.Asp94Gly	rrs_r.1401a>g	rrs_r.1401a>g	rrs_r.1401a>g	rrs_r.1401a>g	-	-	alr_p.Met343Thr	-	-	-	-
59	Farhat et al., 2019	ERR2516591	Peru	PE	lineage4	lineage4	XDR	R	R	ND	R	R	ND	R	ND	ND	ND	ND	R	R	R	R	ND	ND	XDR	rpoB_p.Ser450Leu	fabG1_c.-17G>T	pncA_c.-11A>G	embB_p.Met306Val	-	gyrA_p.Ala90Val	gyrA_p.Ala90Val	gyrA_p.Ala90Val	gyrA_p.Ala90Val	gyrA_p.Ala90Val	rrs_r.1401a>g	rrs_r.1401a>g	rrs_r.1401a>g	rrs_r.1401a>g	fabG1_c.-17G>T	-	-	-	-	-	-
60	Farhat et al., 2019	ERR2516430	Peru	PE	lineage4	lineage4	XDR	R	R	R	S	R	ND	R	ND	ND	ND	ND	R	R	S	S	ND	ND	XDR	rpoB_p.Asp435Val	katG_p.Ser315Asn	pncA_c.-11A>G	embB_p.Gly406Asp	rpsL_p.Lys43Arg	gyrA_p.Asp94Gly	gyrA_p.Asp94Gly	gyrA_p.Asp94Gly	gyrA_p.Asp94Gly	gyrA_p.Asp94Gly	rrs_r.1401a>g	rrs_r.1401a>g	rrs_r.1401a>g	rrs_r.1401a>g	-	-	-	-	-	-	-
61	Farhat et al., 2019	ERR2516645	Peru	PE	lineage4	lineage4	XDR	R	R	R	R	R	ND	R	ND	ND	ND	ND	R	R	R	S	ND	ND	XDR	rpoB_p.Asp435Val	katG_p.Ser315Asn	pncA_c.-11A>G	embB_p.Gly406Asp	rpsL_p.Lys43Arg	gyrA_p.Asp94Gly	gyrA_p.Asp94Gly	gyrA_p.Asp94Gly	gyrA_p.Asp94Gly	gyrA_p.Asp94Gly	rrs_r.1401a>g	rrs_r.1401a>g	rrs_r.1401a>g	rrs_r.1401a>g	-	-	-	-	-	-	-
62	Coll et al., 2018	ERR1034999	-	-	lineage4	lineage4.7	XDR	R	R	R	S	S	ND	ND	R	ND	ND	ND	ND	R	ND	R	ND	ND	XDR	rpoB_p.Ser450Leu	katG_p.Ser315Thr	pncA_p.His57Tyr	embB_p.Asp1024Asn	-	gyrA_p.Ala90Val	gyrA_p.Ala90Val	gyrA_p.Ala90Val	gyrA_p.Ala90Val	gyrA_p.Ala90Val	-	-	eis_c.-12C>T	-	-	-	-	-	-	-	-
63	Coll et al., 2018	ERR1035327	-	-	lineage4	lineage4.7	XDR	R	R	ND	S	S	ND	ND	R	ND	ND	ND	R	R	R	ND	ND	ND	PreXDR	rpoB_p.Asp435Phe	katG_p.Ser315Thr	pncA_c.-11A>G	embB_p.Met306Ile	-	gyrA_p.Asp94Asn	gyrA_p.Asp94Asn	gyrA_p.Asp94Asn	gyrA_p.Asp94Asn	gyrA_p.Asp94Asn	-	-	-	-	-	-	-	-	-	-	-
64	Coll et al., 2018	ERR1035314	-	-	lineage4	lineage4.7	XDR	R	R	ND	S	S	ND	ND	R	ND	ND	ND	R	R	R	ND	ND	ND	XDR	rpoB_p.Asp435Phe	katG_p.Ser315Thr	pncA_c.-11A>G	embB_p.Met306Ile	-	gyrA_p.Asp94Asn	gyrA_p.Asp94Asn	gyrA_p.Asp94Asn	gyrA_p.Asp94Asn	gyrA_p.Asp94Asn	rrs_r.1401a>g	rrs_r.1401a>g	rrs_r.1401a>g	rrs_r.1401a>g	-	-	ald_c.1106_1107insG	-	-	-	-
65	David et al., 2020	SRR1184340	South Africa	ZA	lineage4	lineage4.8	XDR	ND	ND	ND	ND	ND	ND	ND	ND	ND	ND	ND	ND	ND	ND	ND	ND	ND	XDR	rpoB_p.Asp435Val	katG_p.Ser315Thr	pncA_p.Leu151Ser	-	rpsL_p.Lys43Arg	gyrB_p.Asn499Lys	gyrB_p.Asn499Lys	gyrB_p.Asn499Lys	gyrB_p.Asn499Lys	gyrB_p.Asn499Lys	rrs_r.1401a>g	rrs_r.1401a>g	rrs_r.1401a>g	rrs_r.1401a>g	ethA_c.752_753insG	-	-	-	-	-	-
66	Coll et al., 2018	ERR1034611	-	-	lineage4	lineage4.8	XDR	R	R	R	R	R	ND	ND	ND	ND	R	ND	R	R	R	R	ND	ND	XDR	rpoB_p.Ser450Leu	fabG1_c.-15C>T, katG_p.Ser315Thr	pncA_p.Gly97Ser	embB_p.Met306Ile, embB_p.Gly406Asp	rpsL_p.Lys43Arg	gyrB_p.Ser447Phe	gyrB_p.Ser447Phe	gyrB_p.Ser447Phe	gyrB_p.Ser447Phe	gyrB_p.Ser447Phe	rrs_r.1401a>g	rrs_r.1401a>g	rrs_r.1401a>g	rrs_r.1401a>g	fabG1_c.-15C>T, ethA_c.299_299del	-	-	-	-	-	-
67	Ali et al., 2015	ERR688043	Pakistan	PK	lineage4	lineage4.8	XDR	R	R	R	ND	ND	R	ND	ND	ND	ND	ND	R	R	ND	ND	ND	ND	XDR	rpoB_p.Ser450Leu	fabG1_c.-15C>T, katG_p.Ser315Thr	pncA_p.Gly97Ser	embB_p.Met306Ile, embB_p.Gly406Asp	rpsL_p.Lys43Arg	gyrB_p.Ser447Phe	gyrB_p.Ser447Phe	gyrB_p.Ser447Phe	gyrB_p.Ser447Phe	gyrB_p.Ser447Phe	rrs_r.1401a>g	rrs_r.1401a>g	rrs_r.1401a>g	rrs_r.1401a>g	fabG1_c.-15C>T, ethA_c.299_299del	-	-	-	-	-	-
68	Coll et al., 2018	ERR1034598	-	-	lineage4	lineage4.9	XDR	R	R	R	R	R	ND	ND	ND	ND	R	ND	R	R	R	R	ND	ND	XDR	rpoB_p.Ser450Leu	katG_p.Ser315Thr	pncA_p.Pro54Leu	embB_p.Met306Val	rpsL_p.Lys43Arg	gyrA_p.Ala90Val	gyrA_p.Ala90Val	gyrA_p.Ala90Val	gyrA_p.Ala90Val	gyrA_p.Ala90Val	rrs_r.1401a>g	rrs_r.1401a>g	rrs_r.1401a>g	rrs_r.1401a>g	ethA_Chromosome:g.4326936_4327547del	-	-	-	-	-	-
69	Ali et al., 2015	ERR688030	Pakistan	PK	lineage4	lineage4.9	XDR	R	R	R	R	ND	R	ND	ND	ND	ND	ND	R	R	R	R	ND	ND	XDR	rpoB_p.Ser450Leu	katG_p.Ser315Thr	pncA_p.Pro54Leu	embB_p.Met306Val	rpsL_p.Lys43Arg	gyrA_p.Ala90Val	gyrA_p.Ala90Val	gyrA_p.Ala90Val	gyrA_p.Ala90Val	gyrA_p.Ala90Val	rrs_r.1401a>g	rrs_r.1401a>g	rrs_r.1401a>g	rrs_r.1401a>g	ethA_Chromosome:g.4326936_4327547del	-	-	-	-	-	-
70	Ali et al., 2015	ERR688041	Pakistan	PK	lineage4	lineage4.9	XDR	R	R	R	R	R	R	ND	ND	ND	ND	ND	R	R	R	R	ND	ND	XDR	rpoB_p.Ser450Leu	katG_p.Ser315Thr	pncA_p.Pro54Leu	embB_p.Met306Val	rpsL_p.Lys43Arg	gyrA_p.Asp94Asn	gyrA_p.Asp94Asn	gyrA_p.Asp94Asn	gyrA_p.Asp94Asn	gyrA_p.Asp94Asn	-	-	eis_c.-14C>T	-	ethA_c.404_405insAT	-	-	-	-	-	-
71	Coll et al., 2018	ERR1034609	-	-	lineage4	lineage4.9	XDR	R	R	R	R	R	ND	ND	ND	ND	R	ND	R	R	S	R	ND	ND	XDR	rpoB_p.Ser450Leu	katG_p.Ser315Thr	pncA_p.Pro54Leu	embB_p.Met306Val	rpsL_p.Lys43Arg	gyrA_p.Asp94Asn	gyrA_p.Asp94Asn	gyrA_p.Asp94Asn	gyrA_p.Asp94Asn	gyrA_p.Asp94Asn	-	-	eis_c.-14C>T	-	ethA_c.404_405insAT	-	-	-	-	-	-
72	Coll et al., 2018	ERR1873449	South Africa	ZA	lineage4	lineage4.4.1.1	XDR	R	R	R	R	S	ND	R	R	ND	ND	ND	S	R	S	S	S	S	XDR	rpoB_p.Ser450Leu	katG_p.Ser315Thr, inhA_p.Ser94Ala	pncA_p.Gln10Pro	embB_p.Gln497Arg	-	gyrA_p.Asp94Tyr	gyrA_p.Asp94Tyr	gyrA_p.Asp94Tyr	gyrA_p.Asp94Tyr	gyrA_p.Asp94Tyr	-	-	eis_c.-37G>T, eis_c.-12C>T	-	inhA_p.Ser94Ala	-	-	-	-	-	-
73	Coll et al., 2018	ERR1873459	South Africa	ZA	lineage4	lineage4.4.1.1	XDR	R	R	R	R	S	ND	S	R	ND	ND	ND	R	R	S	S	S	S	XDR	rpoB_p.Ser450Leu	katG_p.Ser315Thr, inhA_p.Ser94Ala	pncA_p.Gln10Pro	embB_p.Gln497Arg	-	gyrA_p.Asp94Tyr	gyrA_p.Asp94Tyr	gyrA_p.Asp94Tyr	gyrA_p.Asp94Tyr	gyrA_p.Asp94Tyr	-	-	eis_c.-12C>T	-	inhA_p.Ser94Ala	-	-	-	-	-	-
74	David et al., 2020	SRR1196528	South Africa	ZA	lineage4	lineage4.4.1.1	XDR	ND	ND	ND	ND	ND	ND	ND	ND	ND	ND	ND	ND	ND	ND	ND	ND	ND	PreXDR	rpoB_p.Ser450Leu	katG_p.Ser315Thr	pncA_p.Tyr34Asp	embB_p.Met306Val	rpsL_p.Lys43Arg	gyrA_p.Asp94Ala	gyrA_p.Asp94Ala	gyrA_p.Asp94Ala	gyrA_p.Asp94Ala	gyrA_p.Asp94Ala	-	-	-	-	-	-	-	-	-	-	-
75	David et al., 2020	SRR1184352	South Africa	ZA	lineage4	lineage4.4.1.1	XDR	ND	ND	ND	ND	ND	ND	ND	ND	ND	ND	ND	ND	ND	ND	ND	ND	ND	PreXDR	rpoB_p.Ser450Leu	katG_p.Ser315Thr	pncA_p.Tyr34Asp	embB_p.Met306Val	rpsL_p.Lys43Arg	gyrA_p.Asp94Ala	gyrA_p.Asp94Ala	gyrA_p.Asp94Ala	gyrA_p.Asp94Ala	gyrA_p.Asp94Ala	-	-	-	-	-	-	-	-	-	-	-
76	Farhat et al., 2019	SRR671862	China	CN	lineage4	lineage4.4.2	XDR	R	R	ND	R	R	ND	ND	R	ND	ND	ND	ND	R	R	R	ND	ND	PreXDR	rpoB_p.Ser450Leu	katG_p.Ser315Asn	pncA_Chromosome:g.2288682_2288959del	embA_c.-11C>A	-	gyrA_p.Asp94Gly, gyrA_p.Asp89Asn	gyrA_p.Asp94Gly, gyrA_p.Asp89Asn	gyrA_p.Asp94Gly, gyrA_p.Asp89Asn	gyrA_p.Asp94Gly, gyrA_p.Asp89Asn	gyrA_p.Asp94Gly, gyrA_p.Asp89Asn	-	-	-	-	-	-	-	-	-	-	-
77	David et al., 2020	SRR921503	China	CN	lineage2;lineage4	lineage4.4.2;lineage2.2.1	XDR	ND	ND	ND	ND	ND	ND	ND	ND	ND	ND	ND	ND	ND	ND	ND	ND	ND	PreXDR	rpoB_p.Ser450Leu	katG_c.1670_1670del, katG_p.Ser315Asn	pncA_p.Cys72Tyr	embA_c.-11C>A, embB_p.Met306Val	-	gyrA_p.Asp94Gly	gyrA_p.Asp94Gly	gyrA_p.Asp94Gly	gyrA_p.Asp94Gly	gyrA_p.Asp94Gly	-	-	-	-	ethA_c.1022_1023insGC	thyA_p.Thr22Ala	-	-	-	-	-
78	Farhat et al., 2019	SRR671725	China	CN	lineage4	lineage4.4.2	XDR	R	R	ND	R	R	ND	ND	R	ND	ND	ND	ND	R	R	S	ND	ND	MDR	rpoB_p.Ser450Leu	katG_p.Ser315Asn	pncA_p.His57Arg	embA_c.-16C>G	-	-	-	-	-	-	-	-	-	-	ethA_c.774_774del	-	-	-	-	-	-
79	Farhat et al., 2019	SRR671740	China	CN	lineage4	lineage4.4.2	XDR	R	R	ND	S	S	ND	ND	R	ND	ND	ND	ND	R	S	S	ND	ND	XDR	rpoB_p.His445Tyr	katG_p.Val1Ala	pncA_Chromosome:g.2288682_2289280del	embB_p.Met306Val	-	gyrA_p.Ala90Val	gyrA_p.Ala90Val	gyrA_p.Ala90Val	gyrA_p.Ala90Val	gyrA_p.Ala90Val	rrs_r.1401a>g	rrs_r.1401a>g	rrs_r.1401a>g	rrs_r.1401a>g	-	-	-	-	-	-	-
80	Farhat et al., 2019	SRR671760	China	CN	lineage4	lineage4.4.2	XDR	R	R	ND	S	R	ND	ND	R	ND	ND	ND	ND	R	S	R	ND	ND	PreXDR	rpoB_p.Leu452Pro, rpoB_p.Asp435Gly	katG_p.Asp419His	pncA_c.272_276del	embB_p.Met306Leu	rpsL_p.Lys43Arg	gyrA_p.Ser91Pro, gyrA_p.Asp94Ala	gyrA_p.Ser91Pro, gyrA_p.Asp94Ala	gyrA_p.Ser91Pro, gyrA_p.Asp94Ala	gyrA_p.Ser91Pro, gyrA_p.Asp94Ala	gyrA_p.Ser91Pro, gyrA_p.Asp94Ala	-	-	-	-	ethA_c.620_621insG	-	-	-	-	-	-
81	Coll et al., 2018	ERR1873483	South Africa	ZA	lineage4	lineage4.3.2.1	XDR	R	R	R	R	S	ND	S	R	ND	ND	ND	R	R	R	S	S	S	MDR	rpoB_p.Ala286Val, rpoB_p.Ser450Leu	fabG1_c.-15C>T	-	-	-	-	-	-	-	-	-	-	-	-	fabG1_c.-15C>T	-	-	-	-	-	-
82	David et al., 2020	SRR833000	South Africa	ZA	lineage4	lineage4.3.2.1	XDR	ND	ND	ND	ND	ND	ND	ND	ND	ND	ND	ND	ND	ND	ND	ND	ND	ND	MDR	rpoB_p.Ser450Leu	katG_p.Ser315Thr	pncA_p.Lys96Arg	embB_p.Met306Ile	-	-	-	-	-	-	-	-	-	-	-	-	-	-	-	-	-
83	Coll et al., 2018	ERR1873512	South Africa	ZA	lineage4	lineage4.3.2.1	XDR	R	R	R	S	R	ND	R	R	ND	ND	ND	R	R	R	S	S	S	XDR	rpoB_p.Ser450Leu	katG_p.Ser315Thr	pncA_Chromosome:g.2288954_2289280del	embB_p.Met306Ile	-	gyrA_p.Asp94Gly	gyrA_p.Asp94Gly	gyrA_p.Asp94Gly	gyrA_p.Asp94Gly	gyrA_p.Asp94Gly	rrs_r.1401a>g	rrs_r.1401a>g	rrs_r.1401a>g	rrs_r.1401a>g	ethA_c.1370_1370del	-	-	-	-	-	-
84	Coll et al., 2018	ERR1873444	South Africa	ZA	lineage4	lineage4.3.2.1	XDR	R	R	R	R	S	ND	R	R	ND	ND	ND	R	R	R	S	S	S	XDR	rpoB_p.Ser450Leu	katG_p.Ser315Thr	pncA_Chromosome:g.2288953_2289280del	embB_p.Met306Ile	-	gyrA_p.Asp94Gly	gyrA_p.Asp94Gly	gyrA_p.Asp94Gly	gyrA_p.Asp94Gly	gyrA_p.Asp94Gly	rrs_r.1401a>g	rrs_r.1401a>g	rrs_r.1401a>g	rrs_r.1401a>g	ethA_c.1371_1371del	-	-	-	-	-	-
85	Coll et al., 2018	ERR1873511	South Africa	ZA	lineage4	lineage4.3.2.1	XDR	R	R	R	S	S	ND	R	R	ND	ND	ND	R	R	R	S	S	S	PreXDR	rpoB_p.Ser450Leu	katG_p.Ser315Thr	pncA_Chromosome:g.2288953_2289280del	embB_p.Met306Ile	-	gyrA_p.Asp94Gly	gyrA_p.Asp94Gly	gyrA_p.Asp94Gly	gyrA_p.Asp94Gly	gyrA_p.Asp94Gly	-	-	-	-	ethA_c.1370_1370del	-	-	-	-	-	-
86	Coll et al., 2018	ERR1035359	-	-	lineage4	lineage4.3.4.1	XDR	R	R	ND	R	R	ND	ND	R	ND	ND	ND	R	R	R	ND	ND	ND	PreXDR	rpoB_p.Ser450Leu	katG_p.Ser315Thr	pncA_p.Ala171Val	embB_p.Gln497Arg	-	gyrA_p.Ser91Pro	gyrA_p.Ser91Pro	gyrA_p.Ser91Pro	gyrA_p.Ser91Pro	gyrA_p.Ser91Pro	-	-	-	-	-	-	ald_c.966_967insGA	-	-	-	-
87	David et al., 2020	ERR2432994	Brazil	BR	lineage4	lineage4.3.4.1	XDR	ND	ND	ND	ND	ND	ND	ND	ND	ND	ND	ND	ND	ND	ND	ND	ND	ND	XDR	rpoB_p.Ser450Leu	katG_p.Ser315Thr	pncA_p.Ser104Arg	embB_p.Met306Ile, embA_c.-12C>T	rpsL_p.Lys88Arg	gyrA_p.Asp94Asn	gyrA_p.Asp94Asn	gyrA_p.Asp94Asn	gyrA_p.Asp94Asn	gyrA_p.Asp94Asn	rrs_r.1401a>g	rrs_r.1401a>g	rrs_r.1401a>g	rrs_r.1401a>g	-	-	-	-	-	-	-
88	Coll et al., 2018	ERR1035321	-	-	lineage4	lineage4.3.4.1	XDR	R	R	ND	R	R	ND	ND	R	ND	ND	ND	S	S	R	ND	ND	ND	PreXDR	rpoB_p.Ser450Leu	inhA_p.Ile194Thr, fabG1_c.-15C>T	pncA_p.Asp63His	embB_p.Met306Ile, embA_c.-12C>T	rpsL_p.Lys43Arg	gyrA_p.Asp94Gly	gyrA_p.Asp94Gly	gyrA_p.Asp94Gly	gyrA_p.Asp94Gly	gyrA_p.Asp94Gly	-	-	-	-	inhA_p.Ile194Thr, fabG1_c.-15C>T	-	-	-	-	-	-
89	Coll et al., 2018	ERR1035288	-	-	lineage4	lineage4.3.4.1	XDR	R	R	ND	R	R	ND	ND	R	ND	ND	ND	R	R	R	ND	ND	ND	PreXDR	rpoB_p.Ser450Leu	inhA_p.Ile194Thr, fabG1_c.-15C>T	pncA_p.Asp63His	embB_p.Met306Ile, embA_c.-12C>T	rpsL_p.Lys43Arg	gyrA_p.Asp94Gly	gyrA_p.Asp94Gly	gyrA_p.Asp94Gly	gyrA_p.Asp94Gly	gyrA_p.Asp94Gly	-	-	-	-	inhA_p.Ile194Thr, fabG1_c.-15C>T	-	-	-	-	-	-
90	Coll et al., 2018	ERR1035266	-	-	lineage4	lineage4.3.4.1	XDR	R	R	ND	R	R	ND	ND	R	ND	ND	ND	R	R	R	ND	ND	ND	XDR	rpoB_p.Ser450Leu	inhA_p.Ile194Thr, fabG1_c.-15C>T	pncA_p.Asp63His	embB_p.Met306Ile, embA_c.-12C>T	rpsL_p.Lys43Arg	gyrA_p.Asp94Gly	gyrA_p.Asp94Gly	gyrA_p.Asp94Gly	gyrA_p.Asp94Gly	gyrA_p.Asp94Gly	rrs_r.1401a>g	rrs_r.1401a>g	rrs_r.1401a>g	rrs_r.1401a>g	inhA_p.Ile194Thr, fabG1_c.-15C>T	-	-	-	-	-	-
91	Farhat et al., 2019	ERR2516662	Peru	PE	lineage4	lineage4.3.4.2	XDR	R	R	S	R	R	ND	R	ND	ND	ND	ND	R	R	R	R	ND	ND	XDR	rpoB_p.Asp435Val	katG_p.Ser315Thr	-	embB_p.Met306Val	-	gyrA_p.Asp94Gly	gyrA_p.Asp94Gly	gyrA_p.Asp94Gly	gyrA_p.Asp94Gly	gyrA_p.Asp94Gly	rrs_r.1401a>g	rrs_r.1401a>g	rrs_r.1401a>g	rrs_r.1401a>g	ethA_c.1333_1334insG	-	-	-	-	-	-
92	Coll et al., 2018	ERR1035228	-	-	lineage4	lineage4.3.4.2	XDR	R	R	R	R	R	ND	ND	R	ND	ND	ND	R	R	R	R	S	S	XDR	rpoB_p.Ser450Leu	inhA_p.Ile194Thr, fabG1_c.-15C>T	pncA_p.Val125Gly	embB_p.Met423Thr, embA_c.-16C>T, embB_p.Met306Val	gid_p.Ala80Pro	gyrA_p.Asp94Ala	gyrA_p.Asp94Ala	gyrA_p.Asp94Ala	gyrA_p.Asp94Ala	gyrA_p.Asp94Ala	rrs_r.1401a>g	rrs_r.1401a>g	rrs_r.1401a>g	rrs_r.1401a>g	inhA_p.Ile194Thr, fabG1_c.-15C>T	-	-	-	-	-	-
93	Coll et al., 2018	ERR1035221	-	-	lineage4	lineage4.3.4.2	XDR	R	R	R	R	R	ND	R	R	ND	ND	ND	R	ND	R	R	S	S	XDR	rpoB_p.Ser450Leu	inhA_p.Ile194Thr, fabG1_c.-15C>T	pncA_p.Val125Gly	embB_p.Met423Thr, embA_c.-16C>T, embB_p.Met306Val	gid_p.Ala80Pro	gyrA_p.Asp94Ala	gyrA_p.Asp94Ala	gyrA_p.Asp94Ala	gyrA_p.Asp94Ala	gyrA_p.Asp94Ala	rrs_r.1401a>g	rrs_r.1401a>g	rrs_r.1401a>g	rrs_r.1401a>g	inhA_p.Ile194Thr, fabG1_c.-15C>T	-	-	-	-	-	-
94	Coll et al., 2018	ERR1036291	-	-	lineage4	lineage4.3.4.2	XDR	R	R	R	R	S	ND	ND	R	ND	ND	ND	R	R	R	R	S	S	XDR	rpoB_p.Ser450Leu	inhA_p.Ile194Thr, fabG1_c.-15C>T	pncA_p.Val125Gly	embB_p.Met423Thr, embA_c.-16C>T, embB_p.Met306Val	gid_p.Ala80Pro	gyrA_p.Asp94Ala	gyrA_p.Asp94Ala	gyrA_p.Asp94Ala	gyrA_p.Asp94Ala	gyrA_p.Asp94Ala	rrs_r.1401a>g	rrs_r.1401a>g	rrs_r.1401a>g	rrs_r.1401a>g	inhA_p.Ile194Thr, fabG1_c.-15C>T	-	-	-	-	-	-
95	Coll et al., 2018	ERR1035237	-	-	lineage4	lineage4.3.4.2	XDR	R	R	R	R	R	ND	R	R	ND	ND	ND	R	ND	R	R	ND	ND	XDR	rpoB_p.Ser450Leu	inhA_p.Ile194Thr, fabG1_c.-15C>T	pncA_p.Val125Gly	embB_p.Met423Thr, embA_c.-16C>T, embB_p.Met306Val	gid_p.Ala80Pro	gyrA_p.Asp94Ala	gyrA_p.Asp94Ala	gyrA_p.Asp94Ala	gyrA_p.Asp94Ala	gyrA_p.Asp94Ala	rrs_r.1401a>g	rrs_r.1401a>g	rrs_r.1401a>g	rrs_r.1401a>g	inhA_p.Ile194Thr, fabG1_c.-15C>T	-	-	-	-	-	-
96	Coll et al., 2018	ERR1035225	-	-	lineage4	lineage4.3.4.2	XDR	R	R	R	R	R	ND	ND	R	ND	ND	ND	R	R	R	R	S	S	XDR	rpoB_p.Ser450Leu	inhA_p.Ile194Thr, fabG1_c.-15C>T	pncA_p.Val125Gly	embB_p.Met423Thr, embA_c.-16C>T, embB_p.Met306Val	gid_p.Ala80Pro	gyrA_p.Asp94Ala	gyrA_p.Asp94Ala	gyrA_p.Asp94Ala	gyrA_p.Asp94Ala	gyrA_p.Asp94Ala	rrs_r.1401a>g	rrs_r.1401a>g	rrs_r.1401a>g	rrs_r.1401a>g	inhA_p.Ile194Thr, fabG1_c.-15C>T	-	-	-	-	-	-
97	Coll et al., 2018	ERR1035194	-	-	lineage4	lineage4.3.4.2	XDR	R	R	R	S	S	ND	S	R	ND	ND	ND	R	ND	R	R	R	R	XDR	rpoB_p.Ser450Leu	inhA_p.Ile194Thr, fabG1_c.-15C>T	pncA_p.Val125Gly	embB_p.Met423Thr, embA_c.-16C>T, embB_p.Met306Val	gid_p.Ala80Pro	gyrA_p.Asp94Ala	gyrA_p.Asp94Ala	gyrA_p.Asp94Ala	gyrA_p.Asp94Ala	gyrA_p.Asp94Ala	rrs_r.1401a>g	rrs_r.1401a>g	rrs_r.1401a>g	rrs_r.1401a>g	inhA_p.Ile194Thr, fabG1_c.-15C>T	-	ald_c.128_129insG	-	-	-	-
98	Coll et al., 2018	ERR1034821	-	-	lineage4	lineage4.3.4.2	XDR	R	R	R	R	S	ND	ND	R	ND	ND	ND	R	ND	R	R	ND	ND	XDR	rpoB_p.Ser450Leu	inhA_p.Ile194Thr, fabG1_c.-15C>T	pncA_p.Val125Gly	embB_p.Met423Thr, embA_c.-16C>T, embB_p.Met306Val	gid_p.Ala80Pro	gyrA_p.Asp94Ala	gyrA_p.Asp94Ala	gyrA_p.Asp94Ala	gyrA_p.Asp94Ala	gyrA_p.Asp94Ala	rrs_r.1401a>g	rrs_r.1401a>g	rrs_r.1401a>g	rrs_r.1401a>g	inhA_p.Ile194Thr, fabG1_c.-15C>T	-	-	-	-	-	-
99	Coll et al., 2018	ERR1034859	-	-	lineage4	lineage4.3.4.2	XDR	R	R	ND	ND	R	ND	ND	R	ND	ND	ND	S	R	S	R	R	R	XDR	rpoB_p.Ser450Leu	fabG1_c.-15C>T, inhA_p.Ser94Ala	pncA_p.Leu120Pro	embB_p.Met306Val	rpsL_p.Lys43Arg	gyrA_p.Asp94Gly	gyrA_p.Asp94Gly	gyrA_p.Asp94Gly	gyrA_p.Asp94Gly	gyrA_p.Asp94Gly	-	-	eis_c.-10G>A	-	fabG1_c.-15C>T, inhA_p.Ser94Ala	folC_p.Ile43Ser	alr_p.Phe4Leu	-	-	-	-
100	Coll et al., 2018	ERR1034905	-	-	lineage4	lineage4.3.4.2	XDR	R	R	R	S	R	ND	ND	R	ND	ND	ND	S	R	S	R	S	R	XDR	rpoB_p.Ser450Leu	fabG1_c.-15C>T, inhA_p.Ser94Ala	pncA_p.Leu120Pro	embB_p.Met306Val	rpsL_p.Lys43Arg	gyrA_p.Asp94Gly	gyrA_p.Asp94Gly	gyrA_p.Asp94Gly	gyrA_p.Asp94Gly	gyrA_p.Asp94Gly	-	-	eis_c.-10G>A	-	fabG1_c.-15C>T, inhA_p.Ser94Ala	-	alr_p.Leu113Arg	-	-	-	-
101	Coll et al., 2018	ERR1034867	-	-	lineage4	lineage4.3.4.2	XDR	R	R	ND	S	R	ND	ND	R	ND	ND	ND	S	R	S	R	S	R	XDR	rpoB_p.Ser450Leu	fabG1_c.-15C>T, inhA_p.Ser94Ala	pncA_p.Leu120Pro	embB_p.Met306Val	rpsL_p.Lys43Arg	gyrA_p.Asp94Gly	gyrA_p.Asp94Gly	gyrA_p.Asp94Gly	gyrA_p.Asp94Gly	gyrA_p.Asp94Gly	-	-	eis_c.-10G>A	-	fabG1_c.-15C>T, inhA_p.Ser94Ala	-	alr_p.Leu113Arg	-	-	-	-
102	Coll et al., 2018	ERR1034903	-	-	lineage4	lineage4.3.4.2	XDR	R	R	R	R	R	ND	ND	R	ND	ND	ND	S	R	S	R	S	R	XDR	rpoB_p.Ser450Leu	fabG1_c.-15C>T, inhA_p.Ser94Ala	pncA_p.Leu120Pro	embB_p.Met306Val	rpsL_p.Lys43Arg	gyrA_p.Asp94Gly	gyrA_p.Asp94Gly	gyrA_p.Asp94Gly	gyrA_p.Asp94Gly	gyrA_p.Asp94Gly	-	-	eis_c.-10G>A	-	fabG1_c.-15C>T, inhA_p.Ser94Ala	-	alr_p.Leu113Arg	-	-	-	-
103	Coll et al., 2018	ERR1036276	-	-	lineage4	lineage4.3.4.2	XDR	R	R	R	R	R	ND	ND	R	ND	ND	ND	S	R	S	R	ND	ND	XDR	rpoB_p.Ser450Leu	fabG1_c.-15C>T, inhA_p.Ser94Ala	pncA_p.Leu120Pro	embB_p.Met306Val	rpsL_p.Lys43Arg	gyrA_p.Asp94Gly	gyrA_p.Asp94Gly	gyrA_p.Asp94Gly	gyrA_p.Asp94Gly	gyrA_p.Asp94Gly	-	-	eis_c.-10G>A	-	fabG1_c.-15C>T, inhA_p.Ser94Ala	-	alr_p.Phe4Leu	-	-	-	-
104	Coll et al., 2018	ERR1034852	-	-	lineage4	lineage4.3.4.2	XDR	R	R	R	R	R	ND	ND	R	ND	ND	ND	S	R	R	R	R	R	XDR	rpoB_p.Ser450Leu	fabG1_c.-15C>T, inhA_p.Ser94Ala	pncA_p.Phe13Leu	embA_c.-16C>G	rpsL_p.Lys43Arg	gyrA_p.Asp94Gly	gyrA_p.Asp94Gly	gyrA_p.Asp94Gly	gyrA_p.Asp94Gly	gyrA_p.Asp94Gly	rrs_r.1484g>t, rrs_r.1402c>a	rrs_r.1484g>t, rrs_r.1402c>a	rrs_r.1484g>t, rrs_r.1402c>a	rrs_r.1484g>t, rrs_r.1402c>a	fabG1_c.-15C>T, inhA_p.Ser94Ala	-	ald_c.896_897insGA	-	-	-	-
105	Coll et al., 2018	ERR1036296	-	-	lineage4	lineage4.3.4.2	XDR	R	R	R	S	R	ND	ND	R	ND	ND	ND	R	R	R	R	S	S	XDR	rpoB_p.Ser450Leu	fabG1_c.-15C>T, inhA_p.Ser94Ala	pncA_p.Phe13Leu	embA_c.-16C>G	rpsL_p.Lys43Arg	gyrA_p.Asp94Gly	gyrA_p.Asp94Gly	gyrA_p.Asp94Gly	gyrA_p.Asp94Gly	gyrA_p.Asp94Gly	rrs_r.1484g>t	rrs_r.1484g>t	rrs_r.1484g>t	rrs_r.1484g>t	fabG1_c.-15C>T, inhA_p.Ser94Ala	-	-	-	-	-	-
106	Coll et al., 2018	ERR1036294	-	-	lineage4	lineage4.3.4.2	XDR	R	R	R	R	R	ND	ND	R	ND	ND	ND	R	R	R	R	S	S	XDR	rpoB_p.Ser450Leu	fabG1_c.-15C>T, inhA_p.Ser94Ala	pncA_p.Phe13Leu	embA_c.-16C>G	rpsL_p.Lys43Arg	gyrA_p.Asp94Gly	gyrA_p.Asp94Gly	gyrA_p.Asp94Gly	gyrA_p.Asp94Gly	gyrA_p.Asp94Gly	rrs_r.1484g>t	rrs_r.1484g>t	rrs_r.1484g>t	rrs_r.1484g>t	fabG1_c.-15C>T, inhA_p.Ser94Ala	-	-	-	-	-	-
107	Coll et al., 2018	ERR1034908	-	-	lineage4	lineage4.3.4.2	XDR	R	R	R	R	R	ND	ND	R	ND	ND	ND	S	R	R	R	S	R	XDR	rpoB_p.Ser450Leu	fabG1_c.-15C>T, inhA_p.Ser94Ala	pncA_p.Met1Thr	embA_c.-11C>A, embB_p.Pro397Thr	rpsL_p.Lys43Arg	gyrA_p.Ser91Pro	gyrA_p.Ser91Pro	gyrA_p.Ser91Pro	gyrA_p.Ser91Pro	gyrA_p.Ser91Pro	-	-	eis_c.-10G>A	tlyA_c.751_752insTG	fabG1_c.-15C>T, inhA_p.Ser94Ala	-	alr_p.Met343Thr	-	-	-	-
108	Coll et al., 2018	ERR1034889	-	-	lineage4	lineage4.3.4.2	XDR	R	R	S	S	R	ND	ND	R	ND	ND	ND	S	S	R	R	S	S	XDR	rpoB_p.Ser450Leu	fabG1_c.-15C>T, inhA_p.Ser94Ala	-	embA_c.-11C>A, embB_p.Pro397Thr	rpsL_p.Lys43Arg	gyrA_p.Ser91Pro	gyrA_p.Ser91Pro	gyrA_p.Ser91Pro	gyrA_p.Ser91Pro	gyrA_p.Ser91Pro	-	-	eis_c.-10G>A	tlyA_c.751_752insTG	fabG1_c.-15C>T, inhA_p.Ser94Ala	-	alr_p.Met343Thr	-	-	-	-
109	Coll et al., 2018	ERR1035235	-	-	lineage4	lineage4.3.4.2	XDR	R	R	S	S	R	ND	R	R	ND	ND	ND	R	ND	R	R	R	ND	XDR	rpoB_p.Ser450Leu	fabG1_c.-15C>T, inhA_p.Ser94Ala	-	embA_c.-11C>A, embB_p.Pro397Thr	rpsL_p.Lys43Arg	gyrA_p.Ser91Pro	gyrA_p.Ser91Pro	gyrA_p.Ser91Pro	gyrA_p.Ser91Pro	gyrA_p.Ser91Pro	-	-	eis_c.-10G>A	tlyA_c.751_752insTG	fabG1_c.-15C>T, inhA_p.Ser94Ala	-	alr_p.Met343Thr	-	-	-	-
110	Coll et al., 2018	ERR1035240	-	-	lineage4	lineage4.3.4.2	XDR	R	R	R	R	R	ND	R	R	ND	ND	ND	R	ND	R	R	R	ND	XDR	rpoB_p.Ser450Leu	fabG1_c.-15C>T, inhA_p.Ser94Ala	pncA_c.-11A>G	embA_c.-11C>A, embB_p.Pro397Thr	rpsL_p.Lys43Arg	gyrA_p.Ser91Pro	gyrA_p.Ser91Pro	gyrA_p.Ser91Pro	gyrA_p.Ser91Pro	gyrA_p.Ser91Pro	-	-	eis_c.-10G>A	tlyA_c.751_752insTG	fabG1_c.-15C>T, inhA_p.Ser94Ala	-	alr_p.Met343Thr	-	-	-	-
111	Coll et al., 2018	ERR1036289	-	-	lineage4	lineage4.3.4.2	XDR	R	R	S	R	R	ND	ND	R	ND	ND	ND	S	R	S	R	ND	ND	XDR	rpoB_p.Ser450Leu	fabG1_c.-15C>T, inhA_p.Ser94Ala	-	embA_c.-11C>A, embB_p.Pro397Thr	rpsL_p.Lys43Arg	gyrA_p.Ser91Pro	gyrA_p.Ser91Pro	gyrA_p.Ser91Pro	gyrA_p.Ser91Pro	gyrA_p.Ser91Pro	-	-	eis_c.-10G>A	-	fabG1_c.-15C>T, inhA_p.Ser94Ala	-	-	-	-	-	-
112	Coll et al., 2018	ERR1036274	-	-	lineage4	lineage4.3.4.2	XDR	R	R	S	S	R	ND	ND	R	ND	ND	ND	S	R	R	R	ND	ND	XDR	rpoB_p.Ser450Leu	fabG1_c.-15C>T, inhA_p.Ser94Ala	-	embA_c.-11C>A, embB_p.Pro397Thr	rpsL_p.Lys43Arg	gyrA_p.Ser91Pro	gyrA_p.Ser91Pro	gyrA_p.Ser91Pro	gyrA_p.Ser91Pro	gyrA_p.Ser91Pro	-	-	eis_c.-10G>A	-	fabG1_c.-15C>T, inhA_p.Ser94Ala	-	-	-	-	-	-
113	Coll et al., 2018	ERR1035222	-	-	lineage4	lineage4.3.4.2	XDR	R	R	R	R	R	ND	R	R	ND	ND	ND	R	R	R	R	R	R	XDR	rpoB_p.Ser450Leu	fabG1_c.-15C>T, inhA_p.Ser94Ala	pncA_p.Met1Thr	embA_c.-11C>A, embB_p.Pro397Thr	rpsL_p.Lys43Arg	gyrA_p.Ser91Pro	gyrA_p.Ser91Pro	gyrA_p.Ser91Pro	gyrA_p.Ser91Pro	gyrA_p.Ser91Pro	-	-	eis_c.-10G>A	tlyA_c.751_752insTG	fabG1_c.-15C>T, inhA_p.Ser94Ala	-	alr_p.Met343Thr	-	-	-	-
114	Coll et al., 2018	ERR1034871	-	-	lineage4	lineage4.3.4.2	XDR	R	R	R	R	R	ND	ND	R	ND	ND	ND	S	R	R	R	ND	R	XDR	rpoB_p.Ser450Leu	fabG1_c.-15C>T, inhA_p.Ser94Ala	-	embA_c.-11C>A, embB_p.Pro397Thr	rpsL_p.Lys43Arg	gyrA_p.Ser91Pro	gyrA_p.Ser91Pro	gyrA_p.Ser91Pro	gyrA_p.Ser91Pro	gyrA_p.Ser91Pro	-	-	eis_c.-10G>A	tlyA_c.751_752insTG	fabG1_c.-15C>T, inhA_p.Ser94Ala	-	ald_c.877_878insCG	-	-	-	-
115	Coll et al., 2018	ERR1034868	-	-	lineage4	lineage4.3.4.2	XDR	R	R	R	R	R	ND	ND	R	ND	ND	ND	S	R	R	R	S	S	XDR	rpoB_p.Ser450Leu	fabG1_c.-15C>T, inhA_p.Ser94Ala	-	embA_c.-11C>A, embB_p.Pro397Thr	rpsL_p.Lys43Arg	gyrA_p.Ser91Pro	gyrA_p.Ser91Pro	gyrA_p.Ser91Pro	gyrA_p.Ser91Pro	gyrA_p.Ser91Pro	-	-	eis_c.-10G>A	tlyA_c.751_752insTG	fabG1_c.-15C>T, inhA_p.Ser94Ala	-	-	-	-	-	-
116	David et al., 2020	SRR6848322	Argentina	AR	lineage4	lineage4.3.3	XDR	ND	ND	ND	ND	ND	ND	ND	ND	ND	ND	ND	ND	ND	ND	ND	ND	ND	PreXDR	rpoB_p.Ser450Leu	fabG1_c.-15C>T	pncA_p.His51Arg	embB_p.Gly406Asp	-	gyrA_p.Ala90Val	gyrA_p.Ala90Val	gyrA_p.Ala90Val	gyrA_p.Ala90Val	gyrA_p.Ala90Val	-	-	-	-	fabG1_c.-15C>T	-	-	-	-	-	-
117	Farhat et al., 2019	ERR2516457	Peru	PE	lineage4	lineage4.3.3	XDR	R	R	S	R	S	ND	R	ND	ND	ND	ND	R	R	R	R	ND	ND	PreXDR	rpoB_p.Ser450Leu	fabG1_c.-15C>T, katG_p.Tyr337Cys, katG_p.Ala110Val	pncA_p.His51Arg	embB_p.Gly406Asp	-	-	-	-	-	-	-	-	-	tlyA_c.394_395insA	fabG1_c.-15C>T	-	-	-	-	-	-
118	Farhat et al., 2019	ERR2516614	Peru	PE	lineage4	lineage4.3.3	XDR	R	R	S	R	S	ND	R	ND	ND	ND	ND	ND	R	R	S	ND	ND	XDR	rpoB_p.Asp435Val	katG_p.Ser315Thr	pncA_p.Lys48Thr	embB_p.Met306Val	-	gyrA_p.Asp94Gly	gyrA_p.Asp94Gly	gyrA_p.Asp94Gly	gyrA_p.Asp94Gly	gyrA_p.Asp94Gly	rrs_r.1401a>g	rrs_r.1401a>g	rrs_r.1401a>g	rrs_r.1401a>g	-	-	-	-	-	-	-
119	Farhat et al., 2019	ERR2516690	Peru	PE	lineage4	lineage4.3.3	XDR	R	R	ND	R	R	ND	R	ND	ND	ND	ND	ND	R	R	S	ND	ND	XDR	rpoB_p.Asp435Val	katG_p.Ser315Thr	pncA_p.Lys48Thr	embB_p.Met306Val	-	gyrA_p.Asp94Gly	gyrA_p.Asp94Gly	gyrA_p.Asp94Gly	gyrA_p.Asp94Gly	gyrA_p.Asp94Gly	rrs_r.1401a>g	rrs_r.1401a>g	rrs_r.1401a>g	rrs_r.1401a>g	-	-	-	-	-	-	-
120	David et al., 2020	SRR1168981	Belarus	BY	lineage4	lineage4.3.3	XDR	ND	ND	ND	ND	ND	ND	ND	ND	ND	ND	ND	ND	ND	ND	ND	ND	ND	XDR	rpoB_p.His445Leu	katG_p.Ser315Thr, fabG1_c.-15C>T	pncA_p.Val21Ala	embB_p.Gln497Arg	rrs_r.514a>c	gyrA_p.Ser91Pro	gyrA_p.Ser91Pro	gyrA_p.Ser91Pro	gyrA_p.Ser91Pro	gyrA_p.Ser91Pro	rrs_r.1401a>g	rrs_r.1401a>g	rrs_r.1401a>g	rrs_r.1401a>g	fabG1_c.-15C>T	-	-	-	-	-	-
121	David et al., 2020	ERR067679	Russia	RU	lineage4	lineage4.3.3	XDR	ND	ND	ND	ND	ND	ND	ND	ND	ND	ND	ND	ND	ND	ND	ND	ND	ND	PreXDR	rpoB_p.Ser450Leu	katG_p.Ser315Thr, fabG1_c.-15C>T	-	embB_p.Met306Ile	rrs_r.514a>c	-	-	-	-	-	rrs_r.1402c>t	rrs_r.1402c>t	rrs_r.1402c>t	rrs_r.1402c>t	fabG1_c.-15C>T	-	-	-	-	-	-
122	David et al., 2020	SRR1169014	Belarus	BY	lineage4	lineage4.3.3	XDR	ND	ND	ND	ND	ND	ND	ND	ND	ND	ND	ND	ND	ND	ND	ND	ND	ND	XDR	rpoB_p.His445Asp	katG_p.Ser315Thr, fabG1_c.-15C>T	pncA_p.Asp49Gly	embA_c.-12C>T, embB_p.Gln497Arg	rrs_r.514a>c	gyrA_p.Ala90Val	gyrA_p.Ala90Val	gyrA_p.Ala90Val	gyrA_p.Ala90Val	gyrA_p.Ala90Val	-	-	eis_c.-12C>T	tlyA_c.198_199insGC	fabG1_c.-15C>T	-	-	-	-	-	-
123	David et al., 2020	SRR1172185	Belarus	BY	lineage4	lineage4.3.3	XDR	ND	ND	ND	ND	ND	ND	ND	ND	ND	ND	ND	ND	ND	ND	ND	ND	ND	XDR	rpoB_p.His445Asp	katG_p.Ser315Thr, fabG1_c.-15C>T	pncA_p.Asp49Gly	embA_c.-12C>T, embB_p.Gln497Arg	rrs_r.514a>c	gyrA_p.Ala90Val	gyrA_p.Ala90Val	gyrA_p.Ala90Val	gyrA_p.Ala90Val	gyrA_p.Ala90Val	-	-	eis_c.-12C>T	tlyA_c.198_199insGC	fabG1_c.-15C>T	-	-	-	-	-	-
124	David et al., 2020	SRR1181128	Belarus	BY	lineage4	lineage4.3.3	XDR	ND	ND	ND	ND	ND	ND	ND	ND	ND	ND	ND	ND	ND	ND	ND	ND	ND	PreXDR	rpoB_p.His445Asp	katG_p.Ser315Thr, fabG1_c.-15C>T	pncA_p.Asp49Gly	embA_c.-12C>T, embB_p.Gln497Arg	rrs_r.514a>c	-	-	-	-	-	-	-	eis_c.-12C>T	-	fabG1_c.-15C>T	-	alr_p.Leu113Arg	-	-	-	-
125	David et al., 2020	SRR1181033	Belarus	BY	lineage4	lineage4.3.3	XDR	ND	ND	ND	ND	ND	ND	ND	ND	ND	ND	ND	ND	ND	ND	ND	ND	ND	XDR	rpoB_p.His445Asp	katG_p.Ser315Thr, fabG1_c.-15C>T	pncA_p.Asp49Gly	embA_c.-12C>T, embB_p.Gln497Arg	rrs_r.514a>c	gyrA_p.Ala90Val	gyrA_p.Ala90Val	gyrA_p.Ala90Val	gyrA_p.Ala90Val	gyrA_p.Ala90Val	-	-	eis_c.-12C>T	-	fabG1_c.-15C>T	-	alr_p.Leu113Arg	-	-	-	-
126	David et al., 2020	SRR1172393	Belarus	BY	lineage4	lineage4.3.3	XDR	ND	ND	ND	ND	ND	ND	ND	ND	ND	ND	ND	ND	ND	ND	ND	ND	ND	XDR	rpoB_p.His445Asp	katG_p.Ser315Thr, fabG1_c.-15C>T	pncA_p.Asp49Gly	embA_c.-12C>T, embB_p.Gln497Arg	rrs_r.514a>c	gyrA_p.Asp94Gly, gyrB_p.Thr500Asn, gyrA_p.Ala90Val	gyrA_p.Asp94Gly, gyrB_p.Thr500Asn, gyrA_p.Ala90Val	gyrA_p.Asp94Gly, gyrB_p.Thr500Asn, gyrA_p.Ala90Val	gyrA_p.Asp94Gly, gyrB_p.Thr500Asn, gyrA_p.Ala90Val	gyrA_p.Asp94Gly, gyrB_p.Thr500Asn, gyrA_p.Ala90Val	rrs_r.1401a>g	rrs_r.1401a>g	eis_c.-12C>T, rrs_r.1401a>g	rrs_r.1401a>g	ethA_p.Gly43Cys, fabG1_c.-15C>T	-	alr_p.Leu113Arg	-	-	-	-
127	David et al., 2020	SRR1181098	Belarus	BY	lineage4	lineage4.3.3	XDR	ND	ND	ND	ND	ND	ND	ND	ND	ND	ND	ND	ND	ND	ND	ND	ND	ND	XDR	rpoB_p.His445Asp	katG_p.Ser315Thr, fabG1_c.-15C>T	pncA_p.Asp49Gly	embA_c.-12C>T, embB_p.Gln497Arg	rrs_r.514a>c	gyrA_p.Ala90Val	gyrA_p.Ala90Val	gyrA_p.Ala90Val	gyrA_p.Ala90Val	gyrA_p.Ala90Val	rrs_r.1484g>t	rrs_r.1484g>t	eis_c.-12C>T, rrs_r.1484g>t	rrs_r.1484g>t	ethA_c.1353_1353del, fabG1_c.-15C>T	-	alr_p.Leu113Arg	-	-	-	-
128	David et al., 2020	SRR1181300	Belarus	BY	lineage4	lineage4.3.3	XDR	ND	ND	ND	ND	ND	ND	ND	ND	ND	ND	ND	ND	ND	ND	ND	ND	ND	XDR	rpoB_p.His445Asp	katG_p.Ser315Thr, fabG1_c.-15C>T	pncA_p.Asp49Gly	embA_c.-12C>T, embB_p.Gln497Arg	rrs_r.514a>c	gyrA_p.Asp94Tyr	gyrA_p.Asp94Tyr	gyrA_p.Asp94Tyr	gyrA_p.Asp94Tyr	gyrA_p.Asp94Tyr	-	-	eis_c.-12C>T	tlyA_c.451_452insT	fabG1_c.-15C>T	-	alr_p.Leu113Arg	-	-	-	-
129	David et al., 2020	SRR1174825	Belarus	BY	lineage4	lineage4.3.3	XDR	ND	ND	ND	ND	ND	ND	ND	ND	ND	ND	ND	ND	ND	ND	ND	ND	ND	XDR	rpoB_p.His445Asp	katG_p.Ser315Thr, fabG1_c.-15C>T	pncA_p.Asp49Gly	embA_c.-12C>T, embB_p.Gln497Arg	rrs_r.514a>c	gyrB_p.Asp461Asn	gyrB_p.Asp461Asn	gyrB_p.Asp461Asn	gyrB_p.Asp461Asn	gyrB_p.Asp461Asn	-	-	eis_c.-12C>T	tlyA_c.198_199insGC	fabG1_c.-15C>T, ethA_c.980_980del	-	alr_p.Leu113Arg	-	-	-	-
130	David et al., 2020	SRR1169039	Belarus	BY	lineage4	lineage4.3.3	XDR	ND	ND	ND	ND	ND	ND	ND	ND	ND	ND	ND	ND	ND	ND	ND	ND	ND	XDR	rpoB_p.His445Asp	katG_p.Ser315Thr, fabG1_c.-15C>T	pncA_p.Asp49Gly	embA_c.-12C>T, embB_p.Gln497Arg	rrs_r.514a>c	gyrA_p.Asp94Tyr	gyrA_p.Asp94Tyr	gyrA_p.Asp94Tyr	gyrA_p.Asp94Tyr	gyrA_p.Asp94Tyr	rrs_r.1401a>g	rrs_r.1401a>g	eis_c.-12C>T, rrs_r.1401a>g	rrs_r.1401a>g	fabG1_c.-15C>T, ethA_Chromosome:g.4326326_4326365del	-	alr_p.Leu113Arg	-	-	-	-
131	David et al., 2020	SRR1172162	Belarus	BY	lineage4	lineage4.3.3	XDR	ND	ND	ND	ND	ND	ND	ND	ND	ND	ND	ND	ND	ND	ND	ND	ND	ND	XDR	rpoB_p.His445Asp	katG_p.Ser315Thr, fabG1_c.-15C>T	pncA_p.Asp49Gly	embA_c.-12C>T, embB_p.Gln497Arg	rrs_r.514a>c	gyrA_p.Ala90Val	gyrA_p.Ala90Val	gyrA_p.Ala90Val	gyrA_p.Ala90Val	gyrA_p.Ala90Val	-	-	eis_c.-12C>T	-	ethA_c.752_753insG, fabG1_c.-15C>T	-	-	-	-	-	-
132	David et al., 2020	SRR1168987	Belarus	BY	lineage4	lineage4.3.3	XDR	ND	ND	ND	ND	ND	ND	ND	ND	ND	ND	ND	ND	ND	ND	ND	ND	ND	XDR	rpoB_p.His445Asp	katG_p.Ser315Thr, fabG1_c.-15C>T	pncA_p.Asp49Gly	embA_c.-12C>T, embB_p.Gln497Arg	rrs_r.514a>c	gyrA_p.Ala90Val	gyrA_p.Ala90Val	gyrA_p.Ala90Val	gyrA_p.Ala90Val	gyrA_p.Ala90Val	-	-	eis_c.-12C>T	-	fabG1_c.-15C>T	-	alr_p.Leu113Arg	-	-	-	-
133	David et al., 2020	SRR1062854	South Africa	ZA	lineage4	lineage4.3.3	XDR	ND	ND	ND	ND	ND	ND	ND	ND	ND	ND	ND	ND	ND	ND	ND	ND	ND	PreXDR	rpoB_p.Ser450Leu	katG_p.Ser315Thr, ahpC_c.-52C>T	pncA_Chromosome:g.2288682_2288864del	embB_p.Gly406Ala	rrs_r.908a>g, gid_Chromosome:g.4407912_4408042del	gyrB_p.Ala504Val	gyrB_p.Ala504Val	gyrB_p.Ala504Val	gyrB_p.Ala504Val	gyrB_p.Ala504Val	-	-	-	-	ethA_c.-11A>G	-	-	-	-	-	-
134	David et al., 2020	SRR1062834	South Africa	ZA	lineage4	lineage4.3.3	XDR	ND	ND	ND	ND	ND	ND	ND	ND	ND	ND	ND	ND	ND	ND	ND	ND	ND	XDR	rpoB_p.Leu452Pro, rpoB_p.Asp435Gly	katG_p.Ser315Thr, fabG1_c.-8T>A	pncA_c.456_457insC	embB_p.Met306Val	gid_Chromosome:g.4407912_4408042del	gyrA_p.Ala90Val	gyrA_p.Ala90Val	gyrA_p.Ala90Val	gyrA_p.Ala90Val	gyrA_p.Ala90Val	rrs_r.1401a>g	rrs_r.1401a>g	rrs_r.1401a>g	rrs_r.1401a>g	ethA_c.-11A>G	-	-	-	-	-	-
135	David et al., 2020	SRR1184366	South Africa	ZA	lineage4	lineage4.3.3	XDR	ND	ND	ND	ND	ND	ND	ND	ND	ND	ND	ND	ND	ND	ND	ND	ND	ND	XDR	rpoB_p.Leu452Pro, rpoB_p.Asp435Gly	katG_p.Ser315Thr, fabG1_c.-8T>A	pncA_c.456_457insC	embB_p.Met306Val	gid_Chromosome:g.4407912_4408042del	gyrA_p.Ala90Val	gyrA_p.Ala90Val	gyrA_p.Ala90Val	gyrA_p.Ala90Val	gyrA_p.Ala90Val	rrs_r.1401a>g	rrs_r.1401a>g	rrs_r.1401a>g	rrs_r.1401a>g	ethA_c.-11A>G	-	-	-	-	-	-
136	David et al., 2020	SRR924223	South Africa	ZA	lineage4	lineage4.3.3	XDR	ND	ND	ND	ND	ND	ND	ND	ND	ND	ND	ND	ND	ND	ND	ND	ND	ND	XDR	rpoB_p.Leu452Pro, rpoB_p.Asp435Gly	katG_p.Ser315Thr, fabG1_c.-8T>A	pncA_c.456_457insC	embB_p.Met306Val	gid_Chromosome:g.4407912_4408042del	gyrA_p.Ala90Val	gyrA_p.Ala90Val	gyrA_p.Ala90Val	gyrA_p.Ala90Val	gyrA_p.Ala90Val	rrs_r.1401a>g	rrs_r.1401a>g	rrs_r.1401a>g	rrs_r.1401a>g	ethA_c.-11A>G	-	-	-	-	-	-
137	David et al., 2020	SRR1184378	South Africa	ZA	lineage4	lineage4.3.3	XDR	ND	ND	ND	ND	ND	ND	ND	ND	ND	ND	ND	ND	ND	ND	ND	ND	ND	XDR	rpoB_p.Leu452Pro, rpoB_p.Asp435Gly	katG_p.Ser315Thr, fabG1_c.-8T>A	pncA_c.456_457insC	embB_p.Met306Val	gid_Chromosome:g.4407912_4408042del	gyrA_p.Ala90Val	gyrA_p.Ala90Val	gyrA_p.Ala90Val	gyrA_p.Ala90Val	gyrA_p.Ala90Val	rrs_r.1401a>g	rrs_r.1401a>g	rrs_r.1401a>g	rrs_r.1401a>g	ethA_c.-11A>G	-	-	-	-	-	-
138	David et al., 2020	SRR924232	South Africa	ZA	lineage4	lineage4.3.3	XDR	ND	ND	ND	ND	ND	ND	ND	ND	ND	ND	ND	ND	ND	ND	ND	ND	ND	PreXDR	rpoB p.Asp435Gly (1.00), rpoB p.Leu452Pro (0.99)	fabG1 c.-8T>A (0.99), katG p.Ser315Thr (1.00)	-	embB p.Met306Val (1.00)	gid Chromosome:g.4407912 4408042del (1.00)	gyrA p.Ala90Val (1.00)	gyrA p.Ala90Val (1.00)	gyrA p.Ala90Val (1.00)	gyrA p.Ala90Val (1.00)	gyrA p.Ala90Val (1.00)	-	-	-	-	ethA c.-11A>G (1.00)	-	-	-	-	-	-
139	David et al., 2020	SRR924694	South Africa	ZA	lineage4	lineage4.3.3	XDR	ND	ND	ND	ND	ND	ND	ND	ND	ND	ND	ND	ND	ND	ND	ND	ND	ND	XDR	rpoB_p.Leu452Pro, rpoB_p.Asp435Gly	katG_p.Ser315Thr, fabG1_c.-8T>A	pncA_c.456_457insC	embB_p.Met306Val	gid_Chromosome:g.4407912_4408042del	gyrA_p.Ala90Val	gyrA_p.Ala90Val	gyrA_p.Ala90Val	gyrA_p.Ala90Val	gyrA_p.Ala90Val	rrs_r.1401a>g	rrs_r.1401a>g	rrs_r.1401a>g	rrs_r.1401a>g	ethA_c.-11A>G	-	-	-	-	-	-
140	David et al., 2020	SRR1181376	South Africa	ZA	lineage4	lineage4.3.3	XDR	ND	ND	ND	ND	ND	ND	ND	ND	ND	ND	ND	ND	ND	ND	ND	ND	ND	XDR	rpoB_p.Leu452Pro, rpoB_p.Asp435Gly	katG_p.Ser315Thr, fabG1_c.-8T>A	pncA_c.456_457insC	embB_p.Met306Val	gid_Chromosome:g.4407912_4408042del	gyrA_p.Ala90Val	gyrA_p.Ala90Val	gyrA_p.Ala90Val	gyrA_p.Ala90Val	gyrA_p.Ala90Val	rrs_r.1401a>g	rrs_r.1401a>g	rrs_r.1401a>g	rrs_r.1401a>g	ethA_c.-11A>G	-	-	-	-	-	-
141	David et al., 2020	SRR924205	South Africa	ZA	lineage4	lineage4.3.3	XDR	ND	ND	ND	ND	ND	ND	ND	ND	ND	ND	ND	ND	ND	ND	ND	ND	ND	XDR	rpoB_p.Leu452Pro, rpoB_p.Asp435Gly	katG_p.Ser315Thr, fabG1_c.-8T>A	pncA_c.456_457insC	embB_p.Met306Val	gid_Chromosome:g.4407912_4408042del	gyrA_p.Ala90Val	gyrA_p.Ala90Val	gyrA_p.Ala90Val	gyrA_p.Ala90Val	gyrA_p.Ala90Val	rrs_r.1401a>g	rrs_r.1401a>g	rrs_r.1401a>g	rrs_r.1401a>g	ethA_c.-11A>G	-	-	-	-	-	-
142	David et al., 2020	SRR1173199	South Africa	ZA	lineage4	lineage4.3.3	XDR	ND	ND	ND	ND	ND	ND	ND	ND	ND	ND	ND	ND	ND	ND	ND	ND	ND	XDR	rpoB_p.Leu452Pro, rpoB_p.Asp435Gly	katG_p.Ser315Thr, fabG1_c.-8T>A	pncA_c.456_457insC	embB_p.Met306Val	-	gyrA_p.Ala90Val	gyrA_p.Ala90Val	gyrA_p.Ala90Val	gyrA_p.Ala90Val	gyrA_p.Ala90Val	rrs_r.1401a>g	rrs_r.1401a>g	rrs_r.1401a>g	rrs_r.1401a>g	ethA_c.-11A>G	-	-	-	-	-	-
143	David et al., 2020	SRR1184342	South Africa	ZA	lineage4	lineage4.3.3	XDR	ND	ND	ND	ND	ND	ND	ND	ND	ND	ND	ND	ND	ND	ND	ND	ND	ND	XDR	rpoB_p.Leu452Pro, rpoB_p.Asp435Gly	katG_p.Ser315Thr, fabG1_c.-8T>A	pncA_c.456_457insC	embB_p.Met306Val	-	gyrA_p.Ala90Val	gyrA_p.Ala90Val	gyrA_p.Ala90Val	gyrA_p.Ala90Val	gyrA_p.Ala90Val	rrs_r.1401a>g	rrs_r.1401a>g	rrs_r.1401a>g	rrs_r.1401a>g	ethA_c.-11A>G	-	-	-	-	-	-
144	David et al., 2020	SRR1196503	South Africa	ZA	lineage4	lineage4.3.3	XDR	ND	ND	ND	ND	ND	ND	ND	ND	ND	ND	ND	ND	ND	ND	ND	ND	ND	XDR	rpoB_p.Leu452Pro, rpoB_p.Asp435Gly	katG_p.Ser315Thr, fabG1_c.-8T>A	pncA_c.456_457insC	embB_p.Met306Val	-	gyrA_p.Ala90Val	gyrA_p.Ala90Val	gyrA_p.Ala90Val	gyrA_p.Ala90Val	gyrA_p.Ala90Val	rrs_r.1401a>g	rrs_r.1401a>g	rrs_r.1401a>g	rrs_r.1401a>g	ethA_c.-11A>G	-	-	-	-	-	-
145	David et al., 2020	SRR924213	South Africa	ZA	lineage4	lineage4.3.3	XDR	ND	ND	ND	ND	ND	ND	ND	ND	ND	ND	ND	ND	ND	ND	ND	ND	ND	XDR	rpoB_p.Leu452Pro, rpoB_p.Asp435Gly	katG_p.Ser315Thr, fabG1_c.-8T>A	pncA_c.456_457insC	embB_p.Met306Val	gid_Chromosome:g.4407912_4408042del	gyrA_p.Ala90Val	gyrA_p.Ala90Val	gyrA_p.Ala90Val	gyrA_p.Ala90Val	gyrA_p.Ala90Val	rrs_r.1401a>g	rrs_r.1401a>g	rrs_r.1401a>g	rrs_r.1401a>g	ethA_c.-11A>G	-	-	-	-	-	-
146	David et al., 2020	SRR1184382	South Africa	ZA	lineage4	lineage4.3.3	XDR	ND	ND	ND	ND	ND	ND	ND	ND	ND	ND	ND	ND	ND	ND	ND	ND	ND	XDR	rpoB_p.Leu452Pro, rpoB_p.Asp435Gly	katG_p.Ser315Thr, fabG1_c.-8T>A	pncA_c.456_457insC	embB_p.Met306Val	-	gyrA_p.Ala90Val	gyrA_p.Ala90Val	gyrA_p.Ala90Val	gyrA_p.Ala90Val	gyrA_p.Ala90Val	rrs_r.1401a>g	rrs_r.1401a>g	rrs_r.1401a>g	rrs_r.1401a>g	ethA_c.-11A>G	-	-	-	-	-	-
147	David et al., 2020	SRR1184333	South Africa	ZA	lineage4	lineage4.3.3	XDR	ND	ND	ND	ND	ND	ND	ND	ND	ND	ND	ND	ND	ND	ND	ND	ND	ND	XDR	rpoB_p.Leu452Pro, rpoB_p.Asp435Gly	katG_p.Ser315Thr, fabG1_c.-8T>A	pncA_c.456_457insC	embB_p.Met306Val	-	gyrA_p.Ala90Val	gyrA_p.Ala90Val	gyrA_p.Ala90Val	gyrA_p.Ala90Val	gyrA_p.Ala90Val	rrs_r.1401a>g	rrs_r.1401a>g	rrs_r.1401a>g	rrs_r.1401a>g	ethA_c.-11A>G	-	alr_p.Met343Thr	-	-	-	-
148	David et al., 2020	SRR1196575	South Africa	ZA	lineage4	lineage4.3.3	XDR	ND	ND	ND	ND	ND	ND	ND	ND	ND	ND	ND	ND	ND	ND	ND	ND	ND	XDR	rpoB_p.Leu452Pro, rpoB_p.Asp435Gly	katG_p.Ser315Thr, fabG1_c.-8T>A	pncA_c.456_457insC	embB_p.Met306Val	-	gyrA_p.Ala90Val	gyrA_p.Ala90Val	gyrA_p.Ala90Val	gyrA_p.Ala90Val	gyrA_p.Ala90Val	rrs_r.1401a>g	rrs_r.1401a>g	rrs_r.1401a>g	rrs_r.1401a>g	ethA_c.-11A>G	-	alr_p.Met343Thr	-	-	-	-
149	David et al., 2020	SRR1173448	South Africa	ZA	lineage4	lineage4.3.3	XDR	ND	ND	ND	ND	ND	ND	ND	ND	ND	ND	ND	ND	ND	ND	ND	ND	ND	XDR	rpoB_p.Leu452Pro, rpoB_p.Asp435Gly	katG_p.Ser315Thr, fabG1_c.-8T>A	pncA_c.456_457insC	embB_p.Met306Val	-	gyrA_p.Ala90Val	gyrA_p.Ala90Val	gyrA_p.Ala90Val	gyrA_p.Ala90Val	gyrA_p.Ala90Val	rrs_r.1401a>g	rrs_r.1401a>g	rrs_r.1401a>g	rrs_r.1401a>g	ethA_c.-11A>G	-	alr_p.Met343Thr	-	-	-	-
150	David et al., 2020	SRR1196504	South Africa	ZA	lineage4	lineage4.3.3	XDR	ND	ND	ND	ND	ND	ND	ND	ND	ND	ND	ND	ND	ND	ND	ND	ND	ND	XDR	rpoB_p.Leu452Pro, rpoB_p.Asp435Gly	katG_p.Ser315Thr, fabG1_c.-8T>A	pncA_c.456_457insC	embB_p.Met306Val	-	gyrA_p.Ala90Val	gyrA_p.Ala90Val	gyrA_p.Ala90Val	gyrA_p.Ala90Val	gyrA_p.Ala90Val	rrs_r.1401a>g	rrs_r.1401a>g	rrs_r.1401a>g	rrs_r.1401a>g	ethA_c.-11A>G	-	-	-	-	-	-
151	David et al., 2020	SRR1175022	South Africa	ZA	lineage4	lineage4.3.3	XDR	ND	ND	ND	ND	ND	ND	ND	ND	ND	ND	ND	ND	ND	ND	ND	ND	ND	XDR	rpoB_p.Leu452Pro, rpoB_p.Asp435Gly	katG_p.Ser315Thr, fabG1_c.-8T>A	pncA_c.456_457insC	embB_p.Met306Val	-	gyrA_p.Ala90Val	gyrA_p.Ala90Val	gyrA_p.Ala90Val	gyrA_p.Ala90Val	gyrA_p.Ala90Val	rrs_r.1401a>g	rrs_r.1401a>g	rrs_r.1401a>g	rrs_r.1401a>g	ethA_c.-11A>G	-	-	-	-	-	-
152	David et al., 2020	SRR924216	South Africa	ZA	lineage4	lineage4.3.3	XDR	ND	ND	ND	ND	ND	ND	ND	ND	ND	ND	ND	ND	ND	ND	ND	ND	ND	XDR	rpoB_p.Leu452Pro, rpoB_p.Asp435Gly	katG_p.Ser315Thr, fabG1_c.-8T>A	pncA_c.456_457insC	embB_p.Met306Val	gid_Chromosome:g.4407912_4408042del	gyrA_p.Ala90Val	gyrA_p.Ala90Val	gyrA_p.Ala90Val	gyrA_p.Ala90Val	gyrA_p.Ala90Val	rrs_r.1401a>g	rrs_r.1401a>g	rrs_r.1401a>g	rrs_r.1401a>g	ethA_c.-11A>G	-	-	-	-	-	-
153	David et al., 2020	SRR1184300	South Africa	ZA	lineage4	lineage4.3.3	XDR	ND	ND	ND	ND	ND	ND	ND	ND	ND	ND	ND	ND	ND	ND	ND	ND	ND	XDR	rpoB_p.Leu452Pro, rpoB_p.Asp435Gly	katG_p.Ser315Thr, fabG1_c.-8T>A	pncA_c.456_457insC	embB_p.Met306Val	gid_Chromosome:g.4407912_4408042del	gyrA_p.Ala90Val	gyrA_p.Ala90Val	gyrA_p.Ala90Val	gyrA_p.Ala90Val	gyrA_p.Ala90Val	rrs_r.1401a>g	rrs_r.1401a>g	rrs_r.1401a>g	rrs_r.1401a>g	ethA_c.-11A>G	-	-	-	-	-	-
154	David et al., 2020	SRR1181391	South Africa	ZA	lineage4	lineage4.3.3	XDR	ND	ND	ND	ND	ND	ND	ND	ND	ND	ND	ND	ND	ND	ND	ND	ND	ND	XDR	rpoB_p.Leu452Pro, rpoB_p.Asp435Gly	katG_p.Ser315Thr, fabG1_c.-8T>A	pncA_c.456_457insC	embB_p.Met306Val	gid_Chromosome:g.4407912_4408042del	gyrA_p.Ala90Val	gyrA_p.Ala90Val	gyrA_p.Ala90Val	gyrA_p.Ala90Val	gyrA_p.Ala90Val	rrs_r.1401a>g	rrs_r.1401a>g	rrs_r.1401a>g	rrs_r.1401a>g	ethA_c.-11A>G	-	-	-	-	-	-
155	David et al., 2020	SRR832991	South Africa	ZA	lineage4	lineage4.3.3	XDR	ND	ND	ND	ND	ND	ND	ND	ND	ND	ND	ND	ND	ND	ND	ND	ND	ND	XDR	rpoB_p.Leu452Pro, rpoB_p.Asp435Gly	katG_p.Ser315Thr, fabG1_c.-8T>A	pncA_c.456_457insC	embB_p.Met306Val	gid_Chromosome:g.4407912_4408042del	gyrA_p.Ala90Val	gyrA_p.Ala90Val	gyrA_p.Ala90Val	gyrA_p.Ala90Val	gyrA_p.Ala90Val	rrs_r.1401a>g	rrs_r.1401a>g	rrs_r.1401a>g	rrs_r.1401a>g	ethA_c.-11A>G	-	-	-	-	-	-
156	David et al., 2020	SRR1181357	South Africa	ZA	lineage4	lineage4.3.3	XDR	ND	ND	ND	ND	ND	ND	ND	ND	ND	ND	ND	ND	ND	ND	ND	ND	ND	XDR	rpoB_p.Leu452Pro, rpoB_p.Asp435Gly	katG_p.Ser315Thr, fabG1_c.-8T>A	pncA_c.456_457insC	embB_p.Met306Val	-	gyrA_p.Ala90Val	gyrA_p.Ala90Val	gyrA_p.Ala90Val	gyrA_p.Ala90Val	gyrA_p.Ala90Val	rrs_r.1401a>g	rrs_r.1401a>g	rrs_r.1401a>g	rrs_r.1401a>g	ethA_c.-11A>G	-	-	-	-	-	-
157	David et al., 2020	SRR924692	South Africa	ZA	lineage4	lineage4.3.3	XDR	ND	ND	ND	ND	ND	ND	ND	ND	ND	ND	ND	ND	ND	ND	ND	ND	ND	XDR	rpoB_p.Leu452Pro, rpoB_p.Asp435Gly	katG_p.Ser315Thr, fabG1_c.-8T>A	pncA_c.456_457insC	embB_p.Met306Val	gid_Chromosome:g.4407912_4408042del	gyrA_p.Ala90Val	gyrA_p.Ala90Val	gyrA_p.Ala90Val	gyrA_p.Ala90Val	gyrA_p.Ala90Val	rrs_r.1401a>g	rrs_r.1401a>g	rrs_r.1401a>g	rrs_r.1401a>g	ethA_c.-11A>G	-	-	-	-	-	-
158	David et al., 2020	SRR1062842	South Africa	ZA	lineage4	lineage4.3.3	XDR	ND	ND	ND	ND	ND	ND	ND	ND	ND	ND	ND	ND	ND	ND	ND	ND	ND	XDR	rpoB_p.Leu452Pro, rpoB_p.Asp435Gly	katG_p.Ser315Thr, fabG1_c.-8T>A	pncA_c.456_457insC	embB_p.Met306Val	gid_Chromosome:g.4407912_4408042del	gyrA_p.Ala90Val	gyrA_p.Ala90Val	gyrA_p.Ala90Val	gyrA_p.Ala90Val	gyrA_p.Ala90Val	rrs_r.1401a>g	rrs_r.1401a>g	rrs_r.1401a>g	rrs_r.1401a>g	ethA_c.-11A>G	-	-	-	-	-	-
159	Coll et al., 2018	ERR1034984	-	-	lineage4	lineage4.3.3	XDR	R	R	ND	ND	ND	ND	ND	R	ND	ND	ND	R	ND	ND	S	ND	ND	XDR	rpoB_p.Leu452Pro, rpoB_p.Asp435Gly	fabG1_c.-8T>A, katG_p.Ser315Thr	pncA_c.456_457insC	embB_p.Met306Val	gid_Chromosome:g.4407912_4408042del	gyrA_p.Ala90Val	gyrA_p.Ala90Val	gyrA_p.Ala90Val	gyrA_p.Ala90Val	gyrA_p.Ala90Val	rrs_r.1401a>g	rrs_r.1401a>g	rrs_r.1401a>g	rrs_r.1401a>g	ethA_c.-11A>G	-	-	-	-	-	-
160	David et al., 2020	SRR924227	South Africa	ZA	lineage4	lineage4.3.3	XDR	ND	ND	ND	ND	ND	ND	ND	ND	ND	ND	ND	ND	ND	ND	ND	ND	ND	XDR	rpoB_p.Leu452Pro, rpoB_p.Asp435Gly	katG_p.Ser315Thr, fabG1_c.-8T>A	pncA_c.456_457insC	embB_p.Met306Val	gid_Chromosome:g.4407912_4408042del	gyrA_p.Ala90Val	gyrA_p.Ala90Val	gyrA_p.Ala90Val	gyrA_p.Ala90Val	gyrA_p.Ala90Val	rrs_r.1401a>g	rrs_r.1401a>g	rrs_r.1401a>g	rrs_r.1401a>g	ethA_c.-11A>G	-	ald_c.433_434insGC	-	-	-	-
161	David et al., 2020	SRR1062827	South Africa	ZA	lineage4	lineage4.3.3	XDR	ND	ND	ND	ND	ND	ND	ND	ND	ND	ND	ND	ND	ND	ND	ND	ND	ND	XDR	rpoB_p.Leu452Pro, rpoB_p.Asp435Gly	katG_p.Ser315Thr, fabG1_c.-8T>A	pncA_c.456_457insC	embB_p.Met306Val	gid_Chromosome:g.4407912_4408042del	gyrA_p.Ala90Val	gyrA_p.Ala90Val	gyrA_p.Ala90Val	gyrA_p.Ala90Val	gyrA_p.Ala90Val	rrs_r.1401a>g	rrs_r.1401a>g	rrs_r.1401a>g	rrs_r.1401a>g	ethA_c.-11A>G	-	-	-	-	-	-
162	David et al., 2020	SRR1196542	South Africa	ZA	lineage4	lineage4.3.3	XDR	ND	ND	ND	ND	ND	ND	ND	ND	ND	ND	ND	ND	ND	ND	ND	ND	ND	XDR	rpoB_p.Leu452Pro, rpoB_p.Asp435Gly	katG_p.Ser315Thr, fabG1_c.-8T>A	pncA_c.456_457insC	embB_p.Met306Val	-	gyrA_p.Ala90Val	gyrA_p.Ala90Val	gyrA_p.Ala90Val	gyrA_p.Ala90Val	gyrA_p.Ala90Val	rrs_r.1401a>g	rrs_r.1401a>g	rrs_r.1401a>g	rrs_r.1401a>g	ethA_c.-11A>G	-	-	-	-	-	-
163	David et al., 2020	SRR924220	South Africa	ZA	lineage4	lineage4.3.3	XDR	ND	ND	ND	ND	ND	ND	ND	ND	ND	ND	ND	ND	ND	ND	ND	ND	ND	XDR	rpoB_p.Leu452Pro, rpoB_p.Asp435Gly	katG_p.Ser315Thr, fabG1_c.-8T>A	pncA_c.456_457insC	embB_p.Met306Val	gid_Chromosome:g.4407912_4408042del	gyrA_p.Ala90Val	gyrA_p.Ala90Val	gyrA_p.Ala90Val	gyrA_p.Ala90Val	gyrA_p.Ala90Val	rrs_r.1401a>g	rrs_r.1401a>g	rrs_r.1401a>g	rrs_r.1401a>g	ethA_c.-11A>G	-	-	-	-	-	-
164	David et al., 2020	SRR1184320	South Africa	ZA	lineage4	lineage4.3.3	XDR	ND	ND	ND	ND	ND	ND	ND	ND	ND	ND	ND	ND	ND	ND	ND	ND	ND	XDR	rpoB_p.Leu452Pro, rpoB_p.Asp435Gly	katG_p.Ser315Thr, fabG1_c.-8T>A	pncA_c.456_457insC	embB_p.Met306Val	gid_Chromosome:g.4407912_4408042del	gyrA_p.Ala90Val	gyrA_p.Ala90Val	gyrA_p.Ala90Val	gyrA_p.Ala90Val	gyrA_p.Ala90Val	rrs_r.1401a>g	rrs_r.1401a>g	rrs_r.1401a>g	rrs_r.1401a>g	ethA_c.-11A>G	-	-	-	-	-	-
165	David et al., 2020	SRR1196511	South Africa	ZA	lineage4	lineage4.3.3	XDR	ND	ND	ND	ND	ND	ND	ND	ND	ND	ND	ND	ND	ND	ND	ND	ND	ND	XDR	rpoB_p.Leu452Pro, rpoB_p.Asp435Gly	katG_p.Ser315Thr, fabG1_c.-8T>A	pncA_c.456_457insC	embB_p.Met306Val	gid_Chromosome:g.4407912_4408042del	gyrA_p.Ala90Val	gyrA_p.Ala90Val	gyrA_p.Ala90Val	gyrA_p.Ala90Val	gyrA_p.Ala90Val	rrs_r.1401a>g	rrs_r.1401a>g	rrs_r.1401a>g	rrs_r.1401a>g	ethA_c.-11A>G	-	-	-	-	-	-
166	David et al., 2020	SRR1173349	South Africa	ZA	lineage4	lineage4.3.3	XDR	ND	ND	ND	ND	ND	ND	ND	ND	ND	ND	ND	ND	ND	ND	ND	ND	ND	XDR	rpoB_p.Leu452Pro, rpoB_p.Asp435Gly	katG_p.Ser315Thr, fabG1_c.-8T>A	pncA_c.456_457insC	embB_p.Met306Val	gid_Chromosome:g.4407912_4408042del	gyrA_p.Ala90Val	gyrA_p.Ala90Val	gyrA_p.Ala90Val	gyrA_p.Ala90Val	gyrA_p.Ala90Val	rrs_r.1401a>g	rrs_r.1401a>g	rrs_r.1401a>g	rrs_r.1401a>g	ethA_c.-11A>G	-	-	-	-	-	-
167	David et al., 2020	SRR1181396	South Africa	ZA	lineage4	lineage4.3.3	XDR	ND	ND	ND	ND	ND	ND	ND	ND	ND	ND	ND	ND	ND	ND	ND	ND	ND	XDR	rpoB_p.Leu452Pro, rpoB_p.Asp435Gly	katG_p.Ser315Thr, fabG1_c.-8T>A	pncA_c.456_457insC	embB_p.Met306Val	gid_Chromosome:g.4407912_4408042del	gyrA_p.Ala90Val	gyrA_p.Ala90Val	gyrA_p.Ala90Val	gyrA_p.Ala90Val	gyrA_p.Ala90Val	rrs_r.1401a>g	rrs_r.1401a>g	rrs_r.1401a>g	rrs_r.1401a>g	ethA_c.-11A>G	-	-	-	-	-	-
168	David et al., 2020	SRR847793	South Africa	ZA	lineage4	lineage4.3.3	XDR	ND	ND	ND	ND	ND	ND	ND	ND	ND	ND	ND	ND	ND	ND	ND	ND	ND	XDR	rpoB_p.Leu452Pro, rpoB_p.Asp435Gly	katG_p.Ser315Thr, fabG1_c.-8T>A	pncA_c.456_457insC	embB_p.Met306Val	gid_Chromosome:g.4407912_4408042del	gyrA_p.Ala90Val	gyrA_p.Ala90Val	gyrA_p.Ala90Val	gyrA_p.Ala90Val	gyrA_p.Ala90Val	rrs_r.1401a>g	rrs_r.1401a>g	rrs_r.1401a>g	rrs_r.1401a>g	ethA_c.-11A>G	-	-	-	-	-	-
169	David et al., 2020	SRR924226	South Africa	ZA	lineage4	lineage4.3.3	XDR	ND	ND	ND	ND	ND	ND	ND	ND	ND	ND	ND	ND	ND	ND	ND	ND	ND	XDR	rpoB_p.Leu452Pro, rpoB_p.Asp435Gly	katG_p.Ser315Thr, fabG1_c.-8T>A	pncA_c.456_457insC	embB_p.Met306Val	gid_Chromosome:g.4407912_4408042del	gyrA_p.Ala90Val	gyrA_p.Ala90Val	gyrA_p.Ala90Val	gyrA_p.Ala90Val	gyrA_p.Ala90Val	rrs_r.1401a>g	rrs_r.1401a>g	rrs_r.1401a>g	rrs_r.1401a>g	ethA_c.-11A>G	-	-	-	-	-	-
170	David et al., 2020	SRR1062846	South Africa	ZA	lineage4	lineage4.3.3	XDR	ND	ND	ND	ND	ND	ND	ND	ND	ND	ND	ND	ND	ND	ND	ND	ND	ND	XDR	rpoB_p.Leu452Pro, rpoB_p.Asp435Gly	katG_p.Ser315Thr, fabG1_c.-8T>A	pncA_c.456_457insC	embB_p.Met306Val	gid_Chromosome:g.4407912_4408042del	gyrA_p.Ala90Val	gyrA_p.Ala90Val	gyrA_p.Ala90Val	gyrA_p.Ala90Val	gyrA_p.Ala90Val	rrs_r.1401a>g	rrs_r.1401a>g	rrs_r.1401a>g	rrs_r.1401a>g	ethA_c.-11A>G	-	ald_c.966_967insGA	-	-	-	-
171	David et al., 2020	SRR1184301	South Africa	ZA	lineage4	lineage4.3.3	XDR	ND	ND	ND	ND	ND	ND	ND	ND	ND	ND	ND	ND	ND	ND	ND	ND	ND	XDR	rpoB_p.Leu452Pro, rpoB_p.Asp435Gly	katG_p.Ser315Thr, fabG1_c.-8T>A	pncA_c.456_457insC	embB_p.Met306Val	gid_Chromosome:g.4407912_4408042del	gyrA_p.Ala90Val	gyrA_p.Ala90Val	gyrA_p.Ala90Val	gyrA_p.Ala90Val	gyrA_p.Ala90Val	rrs_r.1401a>g	rrs_r.1401a>g	rrs_r.1401a>g	rrs_r.1401a>g	ethA_c.-11A>G	-	-	-	-	-	-
172	David et al., 2020	SRR924206	South Africa	ZA	lineage4	lineage4.3.3	XDR	ND	ND	ND	ND	ND	ND	ND	ND	ND	ND	ND	ND	ND	ND	ND	ND	ND	XDR	rpoB_p.Leu452Pro, rpoB_p.Asp435Gly	katG_p.Ser315Thr, fabG1_c.-8T>A	pncA_c.456_457insC	-	gid_Chromosome:g.4407912_4408042del	gyrA_p.Ala90Val	gyrA_p.Ala90Val	gyrA_p.Ala90Val	gyrA_p.Ala90Val	gyrA_p.Ala90Val	rrs_r.1401a>g	rrs_r.1401a>g	rrs_r.1401a>g	rrs_r.1401a>g	ethA_c.-11A>G	-	-	-	-	-	-
173	David et al., 2020	SRR833191	South Africa	ZA	lineage4	lineage4.3.3	XDR	ND	ND	ND	ND	ND	ND	ND	ND	ND	ND	ND	ND	ND	ND	ND	ND	ND	XDR	rpoB_p.Leu452Pro, rpoB_p.Asp435Gly	katG_p.Ser315Thr, fabG1_c.-8T>A	pncA_c.456_457insC	embB_p.Met306Val	gid_Chromosome:g.4407912_4408042del	gyrA_p.Ala90Val	gyrA_p.Ala90Val	gyrA_p.Ala90Val	gyrA_p.Ala90Val	gyrA_p.Ala90Val	rrs_r.1401a>g	rrs_r.1401a>g	rrs_r.1401a>g	rrs_r.1401a>g	ethA_c.-11A>G	-	-	-	-	-	-
174	David et al., 2020	SRR1062822	South Africa	ZA	lineage4	lineage4.3.3	XDR	ND	ND	ND	ND	ND	ND	ND	ND	ND	ND	ND	ND	ND	ND	ND	ND	ND	XDR	rpoB_p.Leu452Pro, rpoB_p.Asp435Gly	katG_p.Ser315Thr, fabG1_c.-8T>A	pncA_c.456_457insC	embB_p.Met306Val	gid_Chromosome:g.4407912_4408042del	gyrA_p.Ala90Val	gyrA_p.Ala90Val	gyrA_p.Ala90Val	gyrA_p.Ala90Val	gyrA_p.Ala90Val	rrs_r.1401a>g	rrs_r.1401a>g	rrs_r.1401a>g	rrs_r.1401a>g	ethA_c.-11A>G	-	-	-	-	-	-
175	David et al., 2020	SRR1062825	South Africa	ZA	lineage4	lineage4.3.3	XDR	ND	ND	ND	ND	ND	ND	ND	ND	ND	ND	ND	ND	ND	ND	ND	ND	ND	XDR	rpoB_p.Leu452Pro, rpoB_p.Asp435Gly	katG_p.Ser315Thr, fabG1_c.-8T>A	pncA_c.456_457insC	embB_p.Met306Val	gid_Chromosome:g.4407912_4408042del	gyrA_p.Ala90Val	gyrA_p.Ala90Val	gyrA_p.Ala90Val	gyrA_p.Ala90Val	gyrA_p.Ala90Val	rrs_r.1401a>g	rrs_r.1401a>g	rrs_r.1401a>g	rrs_r.1401a>g	ethA_c.-11A>G	-	-	-	-	-	-
176	David et al., 2020	SRR924228	South Africa	ZA	lineage4	lineage4.3.3	XDR	ND	ND	ND	ND	ND	ND	ND	ND	ND	ND	ND	ND	ND	ND	ND	ND	ND	XDR	rpoB_p.Leu452Pro, rpoB_p.Asp435Gly	katG_p.Ser315Thr, fabG1_c.-8T>A	pncA_c.456_457insC	embB_p.Met306Val	gid_Chromosome:g.4407912_4408042del	gyrA_p.Ala90Val	gyrA_p.Ala90Val	gyrA_p.Ala90Val	gyrA_p.Ala90Val	gyrA_p.Ala90Val	rrs_r.1401a>g	rrs_r.1401a>g	rrs_r.1401a>g	rrs_r.1401a>g	ethA_c.-11A>G	-	ald_c.433_434insGC	-	-	-	-
177	David et al., 2020	SRR924222	South Africa	ZA	lineage4	lineage4.3.3	XDR	ND	ND	ND	ND	ND	ND	ND	ND	ND	ND	ND	ND	ND	ND	ND	ND	ND	XDR	rpoB_p.Leu452Pro, rpoB_p.Asp435Gly	katG_p.Ser315Thr, fabG1_c.-8T>A	pncA_c.456_457insC	embB_p.Met306Val	gid_Chromosome:g.4407912_4408042del	gyrA_p.Ala90Val	gyrA_p.Ala90Val	gyrA_p.Ala90Val	gyrA_p.Ala90Val	gyrA_p.Ala90Val	rrs_r.1401a>g	rrs_r.1401a>g	rrs_r.1401a>g	rrs_r.1401a>g	ethA_c.-11A>G	-	-	-	-	-	-
178	David et al., 2020	SRR1196477	South Africa	ZA	lineage4	lineage4.3.3	XDR	ND	ND	ND	ND	ND	ND	ND	ND	ND	ND	ND	ND	ND	ND	ND	ND	ND	XDR	rpoB_p.Leu452Pro, rpoB_p.Asp435Gly	katG_p.Ser315Thr, fabG1_c.-8T>A	pncA_c.456_457insC	embB_p.Met306Val	gid_Chromosome:g.4407912_4408042del	gyrA_p.Ala90Val	gyrA_p.Ala90Val	gyrA_p.Ala90Val	gyrA_p.Ala90Val	gyrA_p.Ala90Val	rrs_r.1401a>g	rrs_r.1401a>g	rrs_r.1401a>g	rrs_r.1401a>g	ethA_c.-11A>G	-	-	-	-	-	-
179	David et al., 2020	SRR833121	South Africa	ZA	lineage4	lineage4.3.3	XDR	ND	ND	ND	ND	ND	ND	ND	ND	ND	ND	ND	ND	ND	ND	ND	ND	ND	XDR	rpoB_p.Leu452Pro, rpoB_p.Asp435Gly	katG_p.Ser315Thr, fabG1_c.-8T>A	pncA_c.456_457insC	embB_p.Met306Val	gid_Chromosome:g.4407912_4408042del	gyrA_p.Ala90Val	gyrA_p.Ala90Val	gyrA_p.Ala90Val	gyrA_p.Ala90Val	gyrA_p.Ala90Val	rrs_r.1401a>g	rrs_r.1401a>g	rrs_r.1401a>g	rrs_r.1401a>g	ethA_c.-11A>G	-	-	-	-	-	-
180	David et al., 2020	SRR924207	South Africa	ZA	lineage4	lineage4.3.3	XDR	ND	ND	ND	ND	ND	ND	ND	ND	ND	ND	ND	ND	ND	ND	ND	ND	ND	XDR	rpoB_p.Leu452Pro, rpoB_p.Asp435Gly	katG_p.Ser315Thr, fabG1_c.-8T>A	pncA_c.456_457insC	embB_p.Met306Val	gid_Chromosome:g.4407912_4408042del	gyrA_p.Ala90Val	gyrA_p.Ala90Val	gyrA_p.Ala90Val	gyrA_p.Ala90Val	gyrA_p.Ala90Val	rrs_r.1401a>g	rrs_r.1401a>g	rrs_r.1401a>g	rrs_r.1401a>g	ethA_c.-11A>G	-	-	-	-	-	-
181	David et al., 2020	SRR1173039	South Africa	ZA	lineage4	lineage4.3.3	XDR	ND	ND	ND	ND	ND	ND	ND	ND	ND	ND	ND	ND	ND	ND	ND	ND	ND	XDR	rpoB_p.Leu452Pro, rpoB_p.Asp435Gly	katG_p.Ser315Thr, fabG1_c.-8T>A	pncA_c.456_457insC	embB_p.Met306Val	-	gyrA_p.Ala90Val	gyrA_p.Ala90Val	gyrA_p.Ala90Val	gyrA_p.Ala90Val	gyrA_p.Ala90Val	rrs_r.1401a>g	rrs_r.1401a>g	rrs_r.1401a>g	rrs_r.1401a>g	ethA_c.-11A>G	-	-	-	-	-	-
182	David et al., 2020	SRR1173354	South Africa	ZA	lineage4	lineage4.3.3	XDR	ND	ND	ND	ND	ND	ND	ND	ND	ND	ND	ND	ND	ND	ND	ND	ND	ND	XDR	rpoB_p.Leu452Pro, rpoB_p.Asp435Gly	katG_p.Ser315Thr, fabG1_c.-8T>A	pncA_c.456_457insC	embB_p.Met306Val	-	gyrA_p.Ala90Val	gyrA_p.Ala90Val	gyrA_p.Ala90Val	gyrA_p.Ala90Val	gyrA_p.Ala90Val	rrs_r.1401a>g	rrs_r.1401a>g	rrs_r.1401a>g	rrs_r.1401a>g	ethA_c.-11A>G	-	-	-	-	-	-
183	David et al., 2020	SRR924234	South Africa	ZA	lineage4	lineage4.3.3	XDR	ND	ND	ND	ND	ND	ND	ND	ND	ND	ND	ND	ND	ND	ND	ND	ND	ND	XDR	rpoB_p.Leu452Pro, rpoB_p.Asp435Gly	katG_p.Ser315Thr, fabG1_c.-8T>A	pncA_c.456_457insC	embB_p.Met306Val	gid_Chromosome:g.4407912_4408042del	gyrA_p.Ala90Val	gyrA_p.Ala90Val	gyrA_p.Ala90Val	gyrA_p.Ala90Val	gyrA_p.Ala90Val	rrs_r.1401a>g	rrs_r.1401a>g	rrs_r.1401a>g	rrs_r.1401a>g	ethA_c.-11A>G	-	-	-	-	-	-
184	David et al., 2020	SRR1196530	South Africa	ZA	lineage4	lineage4.3.3	XDR	ND	ND	ND	ND	ND	ND	ND	ND	ND	ND	ND	ND	ND	ND	ND	ND	ND	XDR	rpoB_p.Leu452Pro, rpoB_p.Asp435Gly	katG_p.Ser315Thr, fabG1_c.-8T>A	pncA_c.456_457insC	embB_p.Met306Val	-	gyrA_p.Ala90Val	gyrA_p.Ala90Val	gyrA_p.Ala90Val	gyrA_p.Ala90Val	gyrA_p.Ala90Val	rrs_r.1401a>g	rrs_r.1401a>g	rrs_r.1401a>g	rrs_r.1401a>g	ethA_c.-11A>G	-	-	-	-	-	-
185	David et al., 2020	SRR1184331	South Africa	ZA	lineage4	lineage4.3.3	XDR	ND	ND	ND	ND	ND	ND	ND	ND	ND	ND	ND	ND	ND	ND	ND	ND	ND	XDR	rpoB_p.Leu452Pro, rpoB_p.Asp435Gly	katG_p.Ser315Thr, fabG1_c.-8T>A	pncA_c.456_457insC	embB_p.Met306Val	gid_Chromosome:g.4407912_4408042del	gyrA_p.Ala90Val	gyrA_p.Ala90Val	gyrA_p.Ala90Val	gyrA_p.Ala90Val	gyrA_p.Ala90Val	rrs_r.1401a>g	rrs_r.1401a>g	rrs_r.1401a>g	rrs_r.1401a>g	ethA_c.-11A>G	-	-	-	-	-	-
186	David et al., 2020	SRR1062823	South Africa	ZA	lineage4	lineage4.3.3	XDR	ND	ND	ND	ND	ND	ND	ND	ND	ND	ND	ND	ND	ND	ND	ND	ND	ND	XDR	rpoB_p.Leu452Pro, rpoB_p.Asp435Gly	katG_p.Ser315Thr, fabG1_c.-8T>A	pncA_c.456_457insC	embB_p.Met306Val	gid_Chromosome:g.4407912_4408042del	gyrA_p.Ala90Val	gyrA_p.Ala90Val	gyrA_p.Ala90Val	gyrA_p.Ala90Val	gyrA_p.Ala90Val	rrs_r.1401a>g	rrs_r.1401a>g	rrs_r.1401a>g	rrs_r.1401a>g	ethA_c.-11A>G	-	-	-	-	-	-
187	David et al., 2020	SRR1184326	South Africa	ZA	lineage4	lineage4.3.3	XDR	ND	ND	ND	ND	ND	ND	ND	ND	ND	ND	ND	ND	ND	ND	ND	ND	ND	XDR	rpoB_p.Leu452Pro, rpoB_p.Asp435Gly	katG_p.Ser315Thr, fabG1_c.-8T>A	pncA_c.456_457insC	embB_p.Met306Val	gid_Chromosome:g.4407912_4408042del	gyrA_p.Ala90Val	gyrA_p.Ala90Val	gyrA_p.Ala90Val	gyrA_p.Ala90Val	gyrA_p.Ala90Val	rrs_r.1401a>g	rrs_r.1401a>g	rrs_r.1401a>g	rrs_r.1401a>g	ethA_c.-11A>G	-	-	-	-	-	-
188	David et al., 2020	SRR1196510	South Africa	ZA	lineage4	lineage4.3.3	XDR	ND	ND	ND	ND	ND	ND	ND	ND	ND	ND	ND	ND	ND	ND	ND	ND	ND	XDR	rpoB_p.Leu452Pro, rpoB_p.Asp435Gly	katG_p.Ser315Thr, fabG1_c.-8T>A	pncA_c.456_457insC	embB_p.Met306Val	gid_Chromosome:g.4407912_4408042del	gyrA_p.Ala90Val	gyrA_p.Ala90Val	gyrA_p.Ala90Val	gyrA_p.Ala90Val	gyrA_p.Ala90Val	rrs_r.1401a>g	rrs_r.1401a>g	rrs_r.1401a>g	rrs_r.1401a>g	ethA_c.-11A>G	-	-	-	-	-	-
189	David et al., 2020	SRR1173142	South Africa	ZA	lineage4	lineage4.3.3	XDR	ND	ND	ND	ND	ND	ND	ND	ND	ND	ND	ND	ND	ND	ND	ND	ND	ND	XDR	rpoB_p.Leu452Pro, rpoB_p.Asp435Gly	katG_p.Ser315Thr, fabG1_c.-8T>A	pncA_c.456_457insC	embB_p.Met306Val	-	gyrA_p.Ala90Val	gyrA_p.Ala90Val	gyrA_p.Ala90Val	gyrA_p.Ala90Val	gyrA_p.Ala90Val	rrs_r.1401a>g	rrs_r.1401a>g	rrs_r.1401a>g	rrs_r.1401a>g	ethA_c.-11A>G	-	-	-	-	-	-
190	David et al., 2020	SRR924225	South Africa	ZA	lineage4	lineage4.3.3	XDR	ND	ND	ND	ND	ND	ND	ND	ND	ND	ND	ND	ND	ND	ND	ND	ND	ND	XDR	rpoB_p.Leu452Pro, rpoB_p.Asp435Gly	katG_p.Ser315Thr, fabG1_c.-8T>A	pncA_c.456_457insC	embB_p.Met306Val	gid_Chromosome:g.4407912_4408042del	gyrA_p.Ala90Val	gyrA_p.Ala90Val	gyrA_p.Ala90Val	gyrA_p.Ala90Val	gyrA_p.Ala90Val	rrs_r.1401a>g	rrs_r.1401a>g	rrs_r.1401a>g	tlyA_c.632_633insCG, rrs_r.1401a>g	ethA_c.-11A>G	-	-	-	-	-	-
191	David et al., 2020	SRR924208	South Africa	ZA	lineage4	lineage4.3.3	XDR	ND	ND	ND	ND	ND	ND	ND	ND	ND	ND	ND	ND	ND	ND	ND	ND	ND	XDR	rpoB_p.Leu452Pro, rpoB_p.Asp435Gly	katG_p.Ser315Thr, fabG1_c.-8T>A	pncA_c.456_457insC	embB_p.Met306Val	gid_Chromosome:g.4407912_4408042del	gyrA_p.Ala90Val	gyrA_p.Ala90Val	gyrA_p.Ala90Val	gyrA_p.Ala90Val	gyrA_p.Ala90Val	rrs_r.1401a>g	rrs_r.1401a>g	rrs_r.1401a>g	rrs_r.1401a>g, tlyA_c.653_653del	ethA_c.-11A>G	-	-	-	-	-	-
192	David et al., 2020	SRR924219	South Africa	ZA	lineage4	lineage4.3.3	XDR	ND	ND	ND	ND	ND	ND	ND	ND	ND	ND	ND	ND	ND	ND	ND	ND	ND	XDR	rpoB_p.Leu452Pro, rpoB_p.Asp435Gly	katG_p.Ser315Thr, fabG1_c.-8T>A	pncA_c.456_457insC	embB_p.Met306Val	gid_Chromosome:g.4407912_4408042del	gyrA_p.Ala90Val	gyrA_p.Ala90Val	gyrA_p.Ala90Val	gyrA_p.Ala90Val	gyrA_p.Ala90Val	rrs_r.1401a>g	rrs_r.1401a>g	rrs_r.1401a>g	rrs_r.1401a>g	ethA_c.-11A>G	-	-	-	-	-	-
193	David et al., 2020	SRR924697	South Africa	ZA	lineage4	lineage4.3.3	XDR	ND	ND	ND	ND	ND	ND	ND	ND	ND	ND	ND	ND	ND	ND	ND	ND	ND	XDR	rpoB_p.Leu452Pro, rpoB_p.Asp435Gly	katG_p.Ser315Thr, fabG1_c.-8T>A	pncA_c.456_457insC	embB_p.Met306Val	gid_Chromosome:g.4407912_4408042del	gyrA_p.Ala90Val	gyrA_p.Ala90Val	gyrA_p.Ala90Val	gyrA_p.Ala90Val	gyrA_p.Ala90Val	rrs_r.1401a>g	rrs_r.1401a>g	rrs_r.1401a>g	rrs_r.1401a>g	ethA_c.-11A>G	-	-	-	-	-	-
194	David et al., 2020	SRR924215	South Africa	ZA	lineage4	lineage4.3.3	XDR	ND	ND	ND	ND	ND	ND	ND	ND	ND	ND	ND	ND	ND	ND	ND	ND	ND	XDR	rpoB_p.Leu452Pro, rpoB_p.Asp435Gly	katG_p.Ser315Thr, fabG1_c.-8T>A	pncA_c.456_457insC	embB_p.Met306Val	gid_Chromosome:g.4407912_4408042del	gyrA_p.Ala90Val	gyrA_p.Ala90Val	gyrA_p.Ala90Val	gyrA_p.Ala90Val	gyrA_p.Ala90Val	rrs_r.1401a>g	rrs_r.1401a>g	rrs_r.1401a>g	rrs_r.1401a>g	ethA_c.-11A>G	-	-	-	-	-	-
195	David et al., 2020	SRR924230	South Africa	ZA	lineage4	lineage4.3.3	XDR	ND	ND	ND	ND	ND	ND	ND	ND	ND	ND	ND	ND	ND	ND	ND	ND	ND	XDR	rpoB_p.Leu452Pro, rpoB_p.Asp435Gly	katG_p.Ser315Thr, fabG1_c.-8T>A	pncA_c.456_457insC	embB_p.Met306Val	gid_Chromosome:g.4407912_4408042del	gyrA_p.Ala90Val	gyrA_p.Ala90Val	gyrA_p.Ala90Val	gyrA_p.Ala90Val	gyrA_p.Ala90Val	rrs_r.1401a>g	rrs_r.1401a>g	rrs_r.1401a>g	rrs_r.1401a>g	ethA_c.-11A>G	-	-	-	-	-	-
196	David et al., 2020	SRR1184297	South Africa	ZA	lineage4	lineage4.3.3	XDR	ND	ND	ND	ND	ND	ND	ND	ND	ND	ND	ND	ND	ND	ND	ND	ND	ND	XDR	rpoB_p.Leu452Pro, rpoB_p.Asp435Gly	katG_p.Ser315Thr, fabG1_c.-8T>A	pncA_c.456_457insC	embB_p.Met306Val	gid_Chromosome:g.4407912_4408042del	gyrA_p.Ala90Val	gyrA_p.Ala90Val	gyrA_p.Ala90Val	gyrA_p.Ala90Val	gyrA_p.Ala90Val	rrs_r.1401a>g	rrs_r.1401a>g	rrs_r.1401a>g	rrs_r.1401a>g	ethA_c.-11A>G	-	-	-	-	-	-
197	David et al., 2020	SRR1196515	South Africa	ZA	lineage4	lineage4.3.3	XDR	ND	ND	ND	ND	ND	ND	ND	ND	ND	ND	ND	ND	ND	ND	ND	ND	ND	XDR	rpoB_p.Leu452Pro, rpoB_p.Asp435Gly	katG_p.Ser315Thr, fabG1_c.-8T>A	pncA_c.456_457insC	embB_p.Met306Val	gid_Chromosome:g.4407912_4408042del	gyrA_p.Ala90Val	gyrA_p.Ala90Val	gyrA_p.Ala90Val	gyrA_p.Ala90Val	gyrA_p.Ala90Val	rrs_r.1401a>g	rrs_r.1401a>g	rrs_r.1401a>g	rrs_r.1401a>g	ethA_c.-11A>G	-	-	-	-	-	-
198	David et al., 2020	SRR1175065	South Africa	ZA	lineage4	lineage4.3.3	XDR	ND	ND	ND	ND	ND	ND	ND	ND	ND	ND	ND	ND	ND	ND	ND	ND	ND	XDR	rpoB_p.Leu452Pro, rpoB_p.Asp435Gly	katG_p.Ser315Thr, fabG1_c.-8T>A	pncA_c.456_457insC	embB_p.Met306Val	gid_Chromosome:g.4407912_4408042del	gyrA_p.Ala90Val	gyrA_p.Ala90Val	gyrA_p.Ala90Val	gyrA_p.Ala90Val	gyrA_p.Ala90Val	rrs_r.1401a>g	rrs_r.1401a>g	rrs_r.1401a>g	rrs_r.1401a>g	ethA_c.-11A>G	-	-	-	-	-	-
199	Ali et al., 2015	ERR688026	Pakistan	PK	lineage3	lineage3	XDR	R	R	R	R	R	R	ND	ND	ND	ND	ND	R	R	ND	ND	ND	ND	PreXDR	rpoB_p.Asp435Tyr	fabG1_c.-15C>T, katG_p.Ser315Thr	pncA_c.391_392insGG	embB_p.Met306Ile, embB_p.Asp1024Asn	rrs_r.514a>t	-	-	-	-	-	rrs_r.1401a>g	rrs_r.1401a>g	rrs_r.1401a>g	rrs_r.1401a>g	fabG1_c.-15C>T, ethA_c.672_673insG	-	-	-	-	-	-
200	Coll et al., 2018	ERR1034594	-	-	lineage3	lineage3	XDR	R	R	R	R	R	ND	ND	ND	ND	R	ND	R	R	S	S	ND	ND	PreXDR	rpoB_p.Asp435Tyr	fabG1_c.-15C>T, katG_p.Ser315Thr	pncA_c.391_392insGG	embB_p.Met306Ile, embB_p.Asp1024Asn	rrs_r.514a>t	-	-	-	-	-	rrs_r.1401a>g	rrs_r.1401a>g	rrs_r.1401a>g	rrs_r.1401a>g	fabG1_c.-15C>T, ethA_c.672_673insG	-	-	-	-	-	-
201	Ali et al., 2015	ERR688027	Pakistan	PK	lineage3	lineage3	XDR	R	R	R	R	R	R	ND	ND	ND	ND	ND	R	R	ND	ND	ND	ND	XDR	rpoB_p.Asp435Val	katG_p.Ser315Thr	pncA_c.209_210insACC	embB_p.Gly406Ala	-	gyrA_p.Asp94Gly	gyrA_p.Asp94Gly	gyrA_p.Asp94Gly	gyrA_p.Asp94Gly	gyrA_p.Asp94Gly	rrs_r.1401a>g	rrs_r.1401a>g	rrs_r.1401a>g	rrs_r.1401a>g	-	-	-	-	-	-	-
202	Coll et al., 2018	ERR1034595	-	-	lineage3	lineage3	XDR	R	R	R	R	R	ND	ND	ND	ND	R	ND	R	R	R	S	ND	ND	XDR	rpoB_p.Asp435Val	katG_p.Ser315Thr	pncA_c.209_210insACC	embB_p.Gly406Ala	-	gyrA_p.Asp94Gly	gyrA_p.Asp94Gly	gyrA_p.Asp94Gly	gyrA_p.Asp94Gly	gyrA_p.Asp94Gly	rrs_r.1401a>g	rrs_r.1401a>g	rrs_r.1401a>g	rrs_r.1401a>g	-	-	-	-	-	-	-
203	Coll et al., 2018	ERR1034617	-	-	lineage3	lineage3	XDR	R	R	R	R	R	ND	ND	ND	ND	R	ND	R	R	S	S	ND	ND	XDR	rpoB_p.Ser450Leu	katG_p.Ser315Thr	pncA_c.346_347insC	embA_c.-12C>T, embB_p.Met306Val	rrs_r.514a>c	gyrA_p.Ala90Val, gyrA_p.Asp94Tyr	gyrA_p.Ala90Val, gyrA_p.Asp94Tyr	gyrA_p.Ala90Val, gyrA_p.Asp94Tyr	gyrA_p.Ala90Val, gyrA_p.Asp94Tyr	gyrA_p.Ala90Val, gyrA_p.Asp94Tyr	rrs_r.1401a>g	rrs_r.1401a>g	rrs_r.1401a>g	rrs_r.1401a>g	-	-	-	-	-	-	-
204	Ali et al., 2015	ERR688049	Pakistan	PK	lineage3	lineage3	XDR	R	R	R	R	R	R	ND	ND	ND	ND	ND	R	R	ND	ND	ND	ND	XDR	rpoB_p.Ser450Leu	katG_p.Ser315Thr	pncA_c.346_347insC	embA_c.-12C>T, embB_p.Met306Val	rrs_r.514a>c	gyrA_p.Ala90Val, gyrA_p.Asp94Tyr	gyrA_p.Ala90Val, gyrA_p.Asp94Tyr	gyrA_p.Ala90Val, gyrA_p.Asp94Tyr	gyrA_p.Ala90Val, gyrA_p.Asp94Tyr	gyrA_p.Ala90Val, gyrA_p.Asp94Tyr	rrs_r.1401a>g	rrs_r.1401a>g	rrs_r.1401a>g	rrs_r.1401a>g	-	-	-	-	-	-	-
205	Jabbar et al., 2019	ERR3335801	Pakistan	PK	lineage3	lineage3	XDR	ND	ND	ND	ND	ND	ND	ND	ND	ND	ND	ND	ND	ND	ND	ND	ND	ND	XDR	rpoB_p.Ser450Leu	katG_p.Ser315Thr	pncA_p.His57Tyr	embB_p.Met306Ile	rpsL_p.Lys88Arg	gyrA_p.Asp94Gly	gyrA_p.Asp94Gly	gyrA_p.Asp94Gly	gyrA_p.Asp94Gly	gyrA_p.Asp94Gly	rrs_r.1401a>g	rrs_r.1401a>g	rrs_r.1401a>g	rrs_r.1401a>g	-	-	-	-	-	-	-
206	Coll et al., 2018	ERR1034614	-	-	lineage3	lineage3	XDR	R	R	R	R	R	ND	ND	ND	ND	R	ND	R	R	S	S	ND	ND	XDR	rpoB_p.Ser450Leu	katG_p.Ser315Thr	pncA_c.-11A>C	embB_p.Met306Ile	rpsL_p.Lys43Arg	gyrA_p.Asp94Gly	gyrA_p.Asp94Gly	gyrA_p.Asp94Gly	gyrA_p.Asp94Gly	gyrA_p.Asp94Gly	rrs_r.1401a>g	rrs_r.1401a>g	rrs_r.1401a>g	rrs_r.1401a>g	ethA_c.1047_1047del	-	-	-	-	-	-
207	Ali et al., 2015	ERR688046	Pakistan	PK	lineage3	lineage3	XDR	R	R	R	R	R	R	ND	ND	ND	ND	ND	R	R	ND	ND	ND	ND	XDR	rpoB_p.Ser450Leu	katG_p.Ser315Thr	pncA_c.-11A>C	embB_p.Met306Ile	rpsL_p.Lys43Arg	gyrA_p.Asp94Gly	gyrA_p.Asp94Gly	gyrA_p.Asp94Gly	gyrA_p.Asp94Gly	gyrA_p.Asp94Gly	rrs_r.1401a>g	rrs_r.1401a>g	rrs_r.1401a>g	rrs_r.1401a>g	ethA_c.1047_1047del	-	-	-	-	-	-
208	Coll et al., 2018	ERR1034612	-	-	lineage3	lineage3	XDR	R	R	R	R	R	ND	ND	ND	ND	R	ND	R	R	R	S	ND	ND	PreXDR	rpoB_p.Ser450Leu	katG_p.Ser315Thr	-	embA_c.-16C>T	-	gyrA_p.Ala90Val	gyrA_p.Ala90Val	gyrA_p.Ala90Val	gyrA_p.Ala90Val	gyrA_p.Ala90Val	-	-	-	-	-	-	-	-	-	-	-
209	Ali et al., 2015	ERR688044	Pakistan	PK	lineage3	lineage3	XDR	R	R	R	R	R	R	ND	ND	ND	ND	ND	R	R	ND	ND	ND	ND	PreXDR	rpoB_p.Ser450Leu	katG_p.Ser315Thr	-	embA_c.-16C>T	-	gyrA_p.Ala90Val	gyrA_p.Ala90Val	gyrA_p.Ala90Val	gyrA_p.Ala90Val	gyrA_p.Ala90Val	-	-	-	-	-	-	-	-	-	-	-
210	Coll et al., 2018	ERR1034596	-	-	lineage3	lineage3	XDR	R	R	R	R	R	ND	ND	ND	ND	R	ND	R	R	R	S	ND	ND	PreXDR	rpoB_p.Ser450Leu	katG_p.Ser315Thr	pncA_p.Pro69Arg	embB_p.Met306Val	-	-	-	-	-	-	rrs_r.1401a>g	rrs_r.1401a>g	rrs_r.1401a>g	rrs_r.1401a>g	-	-	-	-	-	-	-
211	Ali et al., 2015	ERR688028	Pakistan	PK	lineage3	lineage3	XDR	R	R	R	R	R	R	ND	ND	ND	ND	ND	R	R	ND	ND	ND	ND	PreXDR	rpoB_p.Ser450Leu	katG_p.Ser315Thr	pncA_p.Pro69Arg	embB_p.Met306Val	-	-	-	-	-	-	rrs_r.1401a>g	rrs_r.1401a>g	rrs_r.1401a>g	rrs_r.1401a>g	-	-	-	-	-	-	-
212	Coll et al., 2018	ERR1034583	-	-	lineage3	lineage3	XDR	R	R	R	R	R	ND	ND	ND	ND	R	ND	R	R	R	S	ND	ND	PreXDR	rpoB_p.Ser450Leu	katG_p.Ser315Thr	pncA_p.Pro69Arg	embB_p.Met306Val	-	-	-	-	-	-	rrs_r.1401a>g	rrs_r.1401a>g	rrs_r.1401a>g	rrs_r.1401a>g	-	-	-	-	-	-	-
213	Ali et al., 2015	ERR688015	Pakistan	PK	lineage3	lineage3	XDR	R	R	R	R	R	R	ND	ND	ND	ND	ND	R	R	ND	ND	ND	ND	PreXDR	rpoB_p.Ser450Leu	katG_p.Ser315Thr	pncA_p.Pro69Arg	embB_p.Met306Val	-	-	-	-	-	-	rrs_r.1401a>g	rrs_r.1401a>g	rrs_r.1401a>g	rrs_r.1401a>g	-	-	-	-	-	-	-
214	Jabbar et al., 2019	ERR3335776	Pakistan	PK	lineage3	lineage3	XDR	ND	ND	ND	ND	ND	ND	ND	ND	ND	ND	ND	ND	ND	ND	ND	ND	ND	XDR	rpoB_p.Ser450Leu	katG_p.Ser315Thr	-	embB_p.Met306Leu	gid_p.Ala80Pro	gyrA_p.Ser91Pro	gyrA_p.Ser91Pro	gyrA_p.Ser91Pro	gyrA_p.Ser91Pro	gyrA_p.Ser91Pro	rrs_r.1401a>g	rrs_r.1401a>g	rrs_r.1401a>g	rrs_r.1401a>g	-	-	-	-	-	-	-
215	Ali et al., 2015	ERR688016	Pakistan	PK	lineage3	lineage3	XDR	R	R	R	R	R	R	ND	ND	ND	ND	ND	R	R	ND	ND	ND	ND	PreXDR	rpoB_p.Ser450Leu	katG_p.Ser315Thr	pncA_p.Gln10Arg	embB_p.Met306Val	rrs_r.514a>c	gyrA_p.Asp94Gly	gyrA_p.Asp94Gly	gyrA_p.Asp94Gly	gyrA_p.Asp94Gly	gyrA_p.Asp94Gly	-	-	-	-	-	-	-	-	-	-	-
216	Coll et al., 2018	ERR1034584	-	-	lineage3	lineage3	XDR	R	R	R	R	S	ND	ND	ND	ND	R	ND	R	R	S	S	ND	ND	PreXDR	rpoB_p.Ser450Leu	katG_p.Ser315Thr	pncA_p.Gln10Arg	embB_p.Met306Val	rrs_r.514a>c	gyrA_p.Asp94Gly	gyrA_p.Asp94Gly	gyrA_p.Asp94Gly	gyrA_p.Asp94Gly	gyrA_p.Asp94Gly	-	-	-	-	-	-	-	-	-	-	-
217	Coll et al., 2018	ERR1034593	-	-	lineage3	lineage3	XDR	R	R	R	R	R	ND	ND	ND	ND	R	ND	R	R	R	S	ND	ND	XDR	rpoB_p.Ser450Leu	katG_p.Ser315Thr	pncA_c.455_456insATGGCTTGGC	embB_p.Met306Ile, embB_p.Asp1024Asn	rpsL_p.Lys43Arg	gyrA_p.Asp94Tyr	gyrA_p.Asp94Tyr	gyrA_p.Asp94Tyr	gyrA_p.Asp94Tyr	gyrA_p.Asp94Tyr	rrs_r.1401a>g	rrs_r.1401a>g	rrs_r.1401a>g	rrs_r.1401a>g	-	-	-	-	-	-	-
218	Ali et al., 2015	ERR688017	Pakistan	PK	lineage3	lineage3	XDR	R	R	R	R	R	R	ND	ND	ND	ND	ND	R	R	ND	ND	ND	ND	XDR	rpoB_p.Ser450Leu	katG_p.Ser315Thr	pncA_c.455_456insATGGCTTGGC	embB_p.Met306Ile, embB_p.Asp1024Asn	rpsL_p.Lys43Arg	gyrA_p.Asp94Tyr	gyrA_p.Asp94Tyr	gyrA_p.Asp94Tyr	gyrA_p.Asp94Tyr	gyrA_p.Asp94Tyr	rrs_r.1401a>g	rrs_r.1401a>g	rrs_r.1401a>g	rrs_r.1401a>g	-	-	-	-	-	-	-
219	Coll et al., 2018	ERR1034585	-	-	lineage3	lineage3	XDR	R	R	R	R	R	ND	ND	ND	ND	R	ND	R	R	S	S	ND	ND	XDR	rpoB_p.Ser450Leu	katG_p.Ser315Thr	pncA_c.455_456insATGGCTTGGC	embB_p.Met306Ile, embB_p.Asp1024Asn	rpsL_p.Lys43Arg	gyrA_p.Asp94Tyr	gyrA_p.Asp94Tyr	gyrA_p.Asp94Tyr	gyrA_p.Asp94Tyr	gyrA_p.Asp94Tyr	rrs_r.1401a>g	rrs_r.1401a>g	rrs_r.1401a>g	rrs_r.1401a>g	-	-	-	-	-	-	-
220	Ali et al., 2015	ERR688025	Pakistan	PK	lineage3	lineage3	XDR	R	R	R	R	R	R	ND	ND	ND	ND	ND	R	R	ND	ND	ND	ND	XDR	rpoB_p.Ser450Leu	katG_p.Ser315Thr	pncA_c.455_456insATGGCTTGGC	embB_p.Met306Ile, embB_p.Asp1024Asn	rpsL_p.Lys43Arg	gyrA_p.Asp94Tyr	gyrA_p.Asp94Tyr	gyrA_p.Asp94Tyr	gyrA_p.Asp94Tyr	gyrA_p.Asp94Tyr	rrs_r.1401a>g	rrs_r.1401a>g	rrs_r.1401a>g	rrs_r.1401a>g	-	-	-	-	-	-	-
221	Jabbar et al., 2019	ERR3335739	Pakistan	PK	lineage3	lineage3	XDR	ND	ND	ND	ND	ND	ND	ND	ND	ND	ND	ND	ND	ND	ND	ND	ND	ND	XDR	rpoB_p.Ser450Leu	katG_p.Ser315Thr	-	embB_p.Met306Val	-	gyrA_p.Asp94Gly	gyrA_p.Asp94Gly	gyrA_p.Asp94Gly	gyrA_p.Asp94Gly	gyrA_p.Asp94Gly	-	-	eis_c.-14C>T	-	-	-	-	-	-	-	-
222	Jabbar et al., 2019	ERR3335743	Pakistan	PK	lineage3	lineage3	XDR	ND	ND	ND	ND	ND	ND	ND	ND	ND	ND	ND	ND	ND	ND	ND	ND	ND	XDR	rpoB_p.Ser450Leu	katG_p.Ser315Thr	-	embB_p.Met306Val	-	gyrA_p.Asp94Gly	gyrA_p.Asp94Gly	gyrA_p.Asp94Gly	gyrA_p.Asp94Gly	gyrA_p.Asp94Gly	-	-	eis_c.-14C>T	-	-	-	-	-	-	-	-
223	Jabbar et al., 2019	ERR3335724	Pakistan	PK	lineage3	lineage3	XDR	ND	ND	ND	ND	ND	ND	ND	ND	ND	ND	ND	ND	ND	ND	ND	ND	ND	XDR	rpoB_p.Ser450Leu	katG_p.Ser315Thr	pncA_p.Gln141Pro	-	rpsL_p.Lys43Arg	gyrA_p.Asp94Gly	gyrA_p.Asp94Gly	gyrA_p.Asp94Gly	gyrA_p.Asp94Gly	gyrA_p.Asp94Gly	rrs_r.1401a>g	rrs_r.1401a>g	rrs_r.1401a>g	rrs_r.1401a>g	ethA_c.1200_1201del	-	-	-	-	-	-
224	Ali et al., 2015	ERR688036	Pakistan	PK	lineage3	lineage3	XDR	R	R	R	R	R	R	ND	ND	ND	ND	ND	R	R	ND	ND	ND	ND	PreXDR	rpoB_p.Ser450Leu	fabG1_c.-15C>T, katG_p.Ser315Thr	-	embB_p.Met306Ile, embA_c.-12C>T	rrs_r.906a>g	gyrA_p.Asp94Gly	gyrA_p.Asp94Gly	gyrA_p.Asp94Gly	gyrA_p.Asp94Gly	gyrA_p.Asp94Gly	-	-	-	-	fabG1_c.-15C>T	-	-	-	-	-	-
225	Coll et al., 2018	ERR1034604	-	-	lineage3	lineage3	XDR	R	R	R	R	R	ND	ND	ND	ND	R	ND	R	R	R	R	ND	ND	PreXDR	rpoB_p.Ser450Leu	fabG1_c.-15C>T, katG_p.Ser315Thr	-	embB_p.Met306Ile, embA_c.-12C>T	rrs_r.906a>g	gyrA_p.Asp94Gly	gyrA_p.Asp94Gly	gyrA_p.Asp94Gly	gyrA_p.Asp94Gly	gyrA_p.Asp94Gly	-	-	-	-	fabG1_c.-15C>T	-	-	-	-	-	-
226	Coll et al., 2018	ERR1034589	-	-	lineage3	lineage3.1	XDR	R	R	R	S	S	ND	ND	ND	ND	R	ND	R	R	S	S	ND	ND	XDR	rpoB_p.Ser450Leu	fabG1_c.-15C>T, katG_p.Tyr155Ser, inhA_p.Ser94Ala	-	embB_p.Gln497Lys	rrs_r.906a>g	gyrA_p.Asp94Tyr	gyrA_p.Asp94Tyr	gyrA_p.Asp94Tyr	gyrA_p.Asp94Tyr	gyrA_p.Asp94Tyr	rrs_r.1401a>g	rrs_r.1401a>g	rrs_r.1401a>g	rrs_r.1401a>g	fabG1_c.-15C>T, inhA_p.Ser94Ala	-	-	-	-	-	-
227	Ali et al., 2015	ERR688021	Pakistan	PK	lineage3	lineage3.1	XDR	R	R	R	R	R	R	ND	ND	ND	ND	ND	R	R	R	ND	ND	ND	XDR	rpoB_p.Ser450Leu	fabG1_c.-15C>T, katG_p.Tyr155Ser, inhA_p.Ser94Ala	-	embB_p.Gln497Lys	rrs_r.906a>g	gyrA_p.Asp94Tyr	gyrA_p.Asp94Tyr	gyrA_p.Asp94Tyr	gyrA_p.Asp94Tyr	gyrA_p.Asp94Tyr	rrs_r.1401a>g	rrs_r.1401a>g	rrs_r.1401a>g	rrs_r.1401a>g	fabG1_c.-15C>T, inhA_p.Ser94Ala	-	-	-	-	-	-
228	Ali et al., 2015	ERR688023	Pakistan	PK	lineage3	lineage3.1	XDR	R	R	R	R	R	R	ND	ND	ND	ND	ND	R	R	ND	ND	ND	ND	XDR	rpoB_p.Ser450Leu	fabG1_c.-15C>T, katG_p.Tyr155Ser, inhA_p.Ser94Ala	-	embB_p.Gln497Lys	rrs_r.906a>g	gyrA_p.Asp94Tyr	gyrA_p.Asp94Tyr	gyrA_p.Asp94Tyr	gyrA_p.Asp94Tyr	gyrA_p.Asp94Tyr	rrs_r.1401a>g	rrs_r.1401a>g	rrs_r.1401a>g	rrs_r.1401a>g	fabG1_c.-15C>T, inhA_p.Ser94Ala	-	-	-	-	-	-
229	Coll et al., 2018	ERR1034591	-	-	lineage3	lineage3.1	XDR	R	R	R	S	R	ND	ND	ND	ND	R	ND	R	R	S	R	ND	ND	XDR	rpoB_p.Ser450Leu	fabG1_c.-15C>T, katG_p.Tyr155Ser, inhA_p.Ser94Ala	-	embB_p.Gln497Lys	rrs_r.906a>g	gyrA_p.Asp94Tyr	gyrA_p.Asp94Tyr	gyrA_p.Asp94Tyr	gyrA_p.Asp94Tyr	gyrA_p.Asp94Tyr	rrs_r.1401a>g	rrs_r.1401a>g	rrs_r.1401a>g	rrs_r.1401a>g	fabG1_c.-15C>T, inhA_p.Ser94Ala	-	-	-	-	-	-
230	Coll et al., 2018	ERR1034599	-	-	lineage3	lineage3	XDR	R	R	R	S	S	ND	ND	ND	ND	R	ND	R	R	S	S	ND	ND	PreXDR	rpoB_p.Asp435Tyr	katG_p.Ser315Thr	-	-	-	gyrA_p.Asp94Gly	gyrA_p.Asp94Gly	gyrA_p.Asp94Gly	gyrA_p.Asp94Gly	gyrA_p.Asp94Gly	-	-	-	-	-	-	-	-	-	-	-
231	Ali et al., 2015	ERR688031	Pakistan	PK	lineage3	lineage3	XDR	R	R	R	R	R	R	ND	ND	ND	ND	ND	R	R	R	ND	ND	ND	PreXDR	rpoB_p.Asp435Tyr	katG_p.Ser315Thr	-	-	-	gyrA_p.Asp94Gly	gyrA_p.Asp94Gly	gyrA_p.Asp94Gly	gyrA_p.Asp94Gly	gyrA_p.Asp94Gly	-	-	-	-	-	-	-	-	-	-	-
232	Ali et al., 2015	ERR688029	Pakistan	PK	lineage3	lineage3.1.2.1	XDR	R	R	R	R	R	R	ND	ND	ND	ND	ND	R	R	ND	R	ND	ND	XDR	rpoB_p.Asp435Tyr	katG_p.Ser315Thr	-	embB_p.Gln497Pro, embB_p.Asp354Ala	-	gyrA_p.Asp94Gly	gyrA_p.Asp94Gly	gyrA_p.Asp94Gly	gyrA_p.Asp94Gly	gyrA_p.Asp94Gly	rrs_r.1401a>g	rrs_r.1401a>g	rrs_r.1401a>g	rrs_r.1401a>g	-	-	-	-	-	-	-
233	Coll et al., 2018	ERR1034597	-	-	lineage3	lineage3.1.2.1	XDR	R	R	R	R	R	ND	ND	ND	ND	R	ND	R	R	S	S	ND	ND	XDR	rpoB_p.Asp435Tyr	katG_p.Ser315Thr	-	embB_p.Gln497Pro, embB_p.Asp354Ala	-	gyrA_p.Asp94Gly	gyrA_p.Asp94Gly	gyrA_p.Asp94Gly	gyrA_p.Asp94Gly	gyrA_p.Asp94Gly	rrs_r.1401a>g	rrs_r.1401a>g	rrs_r.1401a>g	rrs_r.1401a>g	-	-	-	-	-	-	-
234	Ali et al., 2015	ERR688013	Pakistan	PK	lineage3	lineage3.1.2	XDR	R	R	R	R	R	R	ND	ND	ND	ND	ND	R	R	R	ND	ND	ND	XDR	rpoB_p.Asp435Val	katG_p.Ser315Asn	pncA_c.391_392insGG	embB_p.Asp1024Asn	-	gyrA_p.Ala90Val	gyrA_p.Ala90Val	gyrA_p.Ala90Val	gyrA_p.Ala90Val	gyrA_p.Ala90Val	rrs_r.1401a>g	rrs_r.1401a>g	rrs_r.1401a>g	rrs_r.1401a>g	-	-	-	-	-	-	-
235	Coll et al., 2018	ERR1034581	-	-	lineage3	lineage3.1.2	XDR	R	R	R	S	S	ND	ND	ND	ND	R	ND	R	R	S	S	ND	ND	XDR	rpoB_p.Asp435Val	katG_p.Ser315Asn	pncA_c.391_392insGG	embB_p.Asp1024Asn	-	gyrA_p.Ala90Val	gyrA_p.Ala90Val	gyrA_p.Ala90Val	gyrA_p.Ala90Val	gyrA_p.Ala90Val	rrs_r.1401a>g	rrs_r.1401a>g	rrs_r.1401a>g	rrs_r.1401a>g	-	-	-	-	-	-	-
236	Ali et al., 2015	ERR688034	Pakistan	PK	lineage3	lineage3.1.2	XDR	R	R	R	R	R	R	ND	ND	ND	ND	ND	R	R	R	ND	ND	ND	XDR	rpoB_p.Asp435Val	katG_p.Ser315Asn	pncA_c.391_392insGG	embB_p.Asp1024Asn	-	gyrA_p.Ala90Val	gyrA_p.Ala90Val	gyrA_p.Ala90Val	gyrA_p.Ala90Val	gyrA_p.Ala90Val	rrs_r.1401a>g	rrs_r.1401a>g	rrs_r.1401a>g	rrs_r.1401a>g	-	-	-	-	-	-	-
237	Coll et al., 2018	ERR1034602	-	-	lineage3	lineage3.1.2	XDR	R	R	R	S	S	ND	ND	ND	ND	R	ND	R	R	R	S	ND	ND	XDR	rpoB_p.Asp435Val	katG_p.Ser315Asn	pncA_c.391_392insGG	embB_p.Asp1024Asn	-	gyrA_p.Ala90Val	gyrA_p.Ala90Val	gyrA_p.Ala90Val	gyrA_p.Ala90Val	gyrA_p.Ala90Val	rrs_r.1401a>g	rrs_r.1401a>g	rrs_r.1401a>g	rrs_r.1401a>g	-	-	-	-	-	-	-
238	Coll et al., 2018	ERR1034586	-	-	lineage3	lineage3.1.2	XDR	R	R	R	R	S	ND	ND	ND	ND	R	ND	R	R	S	S	ND	ND	XDR	rpoB_p.Asp435Val	katG_p.Ser315Asn	pncA_c.391_392insGG	embB_p.Asp1024Asn	-	gyrA_p.Ala90Val	gyrA_p.Ala90Val	gyrA_p.Ala90Val	gyrA_p.Ala90Val	gyrA_p.Ala90Val	rrs_r.1401a>g	rrs_r.1401a>g	rrs_r.1401a>g	rrs_r.1401a>g	-	-	-	-	-	-	-
239	Ali et al., 2015	ERR688018	Pakistan	PK	lineage3	lineage3.1.2	XDR	R	R	R	R	R	R	ND	ND	ND	ND	ND	R	R	ND	ND	ND	ND	XDR	rpoB_p.Asp435Val	katG_p.Ser315Asn	pncA_c.391_392insGG	embB_p.Asp1024Asn	-	gyrA_p.Ala90Val	gyrA_p.Ala90Val	gyrA_p.Ala90Val	gyrA_p.Ala90Val	gyrA_p.Ala90Val	rrs_r.1401a>g	rrs_r.1401a>g	rrs_r.1401a>g	rrs_r.1401a>g	-	-	-	-	-	-	-
240	Coll et al., 2018	ERR1034590	-	-	lineage3	lineage3	XDR	R	R	R	R	R	ND	ND	ND	ND	R	ND	R	R	S	S	ND	ND	XDR	rpoB_p.Ser450Leu	katG_p.Ser315Thr	pncA_Chromosome:g.2288682_2289280del	embB_p.Met306Ile, embB_p.Gln497Arg	rpsL_p.Lys88Arg	gyrA_p.Asp94Gly	gyrA_p.Asp94Gly	gyrA_p.Asp94Gly	gyrA_p.Asp94Gly	gyrA_p.Asp94Gly	rrs_r.1401a>g	rrs_r.1401a>g	rrs_r.1401a>g	rrs_r.1401a>g	ethA_c.1018_1018del	folC_p.Ile43Ser	alr_p.Met343Thr	-	-	-	-
241	Ali et al., 2015	ERR688022	Pakistan	PK	lineage3	lineage3	XDR	R	R	R	R	R	R	ND	ND	ND	ND	ND	R	R	ND	ND	ND	ND	XDR	rpoB_p.Ser450Leu	katG_p.Ser315Thr	pncA_Chromosome:g.2288682_2289280del	embB_p.Met306Ile, embB_p.Gln497Arg	rpsL_p.Lys88Arg	gyrA_p.Asp94Gly	gyrA_p.Asp94Gly	gyrA_p.Asp94Gly	gyrA_p.Asp94Gly	gyrA_p.Asp94Gly	rrs_r.1401a>g	rrs_r.1401a>g	rrs_r.1401a>g	rrs_r.1401a>g	ethA_c.1018_1018del	folC_p.Ile43Ser	alr_p.Met343Thr	-	-	-	-
242	Ali et al., 2015	ERR688045	Pakistan	PK	lineage3	lineage3	XDR	R	R	R	R	R	R	ND	ND	ND	ND	ND	R	R	ND	R	ND	ND	XDR	rpoB_p.Ser450Leu	katG_p.Ser315Thr	pncA_p.Tyr41*	embB_p.Met306Leu, embA_c.-16C>G	rpsL_p.Lys43Arg	gyrA_p.Asp94Gly	gyrA_p.Asp94Gly	gyrA_p.Asp94Gly	gyrA_p.Asp94Gly	gyrA_p.Asp94Gly	rrs_r.1401a>g	rrs_r.1401a>g	rrs_r.1401a>g	rrs_r.1401a>g	-	-	-	-	-	-	-
243	Coll et al., 2018	ERR1034613	-	-	lineage3	lineage3	XDR	R	R	R	R	R	ND	ND	ND	ND	R	ND	R	R	S	S	ND	ND	XDR	rpoB_p.Ser450Leu	katG_p.Ser315Thr	pncA_p.Tyr41*	embB_p.Met306Leu, embA_c.-16C>G	rpsL_p.Lys43Arg	gyrA_p.Asp94Gly	gyrA_p.Asp94Gly	gyrA_p.Asp94Gly	gyrA_p.Asp94Gly	gyrA_p.Asp94Gly	rrs_r.1401a>g	rrs_r.1401a>g	rrs_r.1401a>g	rrs_r.1401a>g	-	-	-	-	-	-	-
244	Coll et al., 2018	ERR1034600	-	-	lineage3	lineage3	XDR	R	R	R	R	R	ND	ND	ND	ND	R	ND	R	R	R	S	ND	ND	PreXDR	rpoB_p.Ser450Leu	katG_p.Ser315Thr	pncA_c.391_392insGG	embB_p.Met306Ile, embA_c.-12C>T	-	gyrA_p.Ala90Val, gyrA_p.Asp94Gly	gyrA_p.Ala90Val, gyrA_p.Asp94Gly	gyrA_p.Ala90Val, gyrA_p.Asp94Gly	gyrA_p.Ala90Val, gyrA_p.Asp94Gly	gyrA_p.Ala90Val, gyrA_p.Asp94Gly	-	-	-	-	-	-	-	-	-	-	-
245	Ali et al., 2015	ERR688032	Pakistan	PK	lineage3	lineage3	XDR	R	R	R	R	R	R	ND	ND	ND	ND	ND	R	R	ND	ND	ND	ND	PreXDR	rpoB_p.Ser450Leu	katG_p.Ser315Thr	pncA_c.391_392insGG	embB_p.Met306Ile, embA_c.-12C>T	-	gyrA_p.Ala90Val, gyrA_p.Asp94Gly	gyrA_p.Ala90Val, gyrA_p.Asp94Gly	gyrA_p.Ala90Val, gyrA_p.Asp94Gly	gyrA_p.Ala90Val, gyrA_p.Asp94Gly	gyrA_p.Ala90Val, gyrA_p.Asp94Gly	-	-	-	-	-	-	-	-	-	-	-
246	Ali et al., 2015	ERR688040	Pakistan	PK	lineage3	lineage3	XDR	R	R	R	R	R	R	ND	ND	ND	ND	ND	R	R	R	ND	ND	ND	XDR	rpoB_p.Ser450Tyr	inhA_p.Ser94Ala	pncA_p.Asp63His	embB_p.Asp1024Asn	-	gyrA_p.Ser91Pro	gyrA_p.Ser91Pro	gyrA_p.Ser91Pro	gyrA_p.Ser91Pro	gyrA_p.Ser91Pro	rrs_r.1401a>g	rrs_r.1401a>g	rrs_r.1401a>g	rrs_r.1401a>g	inhA_p.Ser94Ala	-	-	-	-	-	-
247	Coll et al., 2018	ERR1034608	-	-	lineage3	lineage3	XDR	R	R	R	S	S	ND	ND	ND	ND	R	ND	R	R	S	S	ND	ND	XDR	rpoB_p.Ser450Tyr	inhA_p.Ser94Ala	pncA_p.Asp63His	embB_p.Asp1024Asn	-	gyrA_p.Ser91Pro	gyrA_p.Ser91Pro	gyrA_p.Ser91Pro	gyrA_p.Ser91Pro	gyrA_p.Ser91Pro	rrs_r.1401a>g	rrs_r.1401a>g	rrs_r.1401a>g	rrs_r.1401a>g	inhA_p.Ser94Ala	-	-	-	-	-	-
248	Coll et al., 2018	ERR1034601	-	-	lineage3	lineage3	XDR	R	R	R	R	R	ND	ND	ND	ND	R	ND	R	R	R	S	ND	ND	XDR	rpoB_p.Ser450Leu	katG_p.Ser315Thr	pncA_c.-11A>G	embA_c.-12C>T, embB_p.Met306Val	rpsL_p.Lys43Arg	gyrA_p.Asp94Gly	gyrA_p.Asp94Gly	gyrA_p.Asp94Gly	gyrA_p.Asp94Gly	gyrA_p.Asp94Gly	rrs_r.1401a>g	rrs_r.1401a>g	rrs_r.1401a>g	rrs_r.1401a>g	-	-	-	-	-	-	-
249	Ali et al., 2015	ERR688033	Pakistan	PK	lineage3	lineage3	XDR	R	R	R	R	R	R	ND	ND	ND	ND	ND	R	R	R	ND	ND	ND	XDR	rpoB_p.Ser450Leu	katG_p.Ser315Thr	pncA_c.-11A>G	embA_c.-12C>T, embB_p.Met306Val	rpsL_p.Lys43Arg	gyrA_p.Asp94Gly	gyrA_p.Asp94Gly	gyrA_p.Asp94Gly	gyrA_p.Asp94Gly	gyrA_p.Asp94Gly	rrs_r.1401a>g	rrs_r.1401a>g	rrs_r.1401a>g	rrs_r.1401a>g	-	-	-	-	-	-	-
250	Ali et al., 2015	ERR688014	Pakistan	PK	lineage3	lineage3	XDR	R	R	R	R	R	R	ND	ND	ND	ND	ND	R	R	ND	ND	ND	ND	XDR	rpoB_p.Asp435Tyr, rpoB_p.Met434Ile	katG_p.Ser315Thr	pncA_c.230_231insA	embB_p.Met306Ile	rpsL_p.Lys43Arg	gyrA_p.Ala90Val	gyrA_p.Ala90Val	gyrA_p.Ala90Val	gyrA_p.Ala90Val	gyrA_p.Ala90Val	rrs_r.1484g>t	rrs_r.1484g>t	rrs_r.1484g>t	rrs_r.1484g>t	ethA_p.Gln347*	-	-	-	-	-	-
251	Coll et al., 2018	ERR1034582	-	-	lineage3	lineage3	XDR	R	R	R	S	R	ND	ND	ND	ND	R	ND	R	R	R	S	ND	ND	XDR	rpoB_p.Asp435Tyr, rpoB_p.Met434Ile	katG_p.Ser315Thr	pncA_c.230_231insA	embB_p.Met306Ile	rpsL_p.Lys43Arg	gyrA_p.Ala90Val	gyrA_p.Ala90Val	gyrA_p.Ala90Val	gyrA_p.Ala90Val	gyrA_p.Ala90Val	rrs_r.1484g>t	rrs_r.1484g>t	rrs_r.1484g>t	rrs_r.1484g>t	ethA_p.Gln347*	-	-	-	-	-	-
252	Ali et al., 2015	ERR688037	Pakistan	PK	lineage3	lineage3	XDR	R	R	R	R	R	R	ND	ND	ND	ND	ND	R	R	R	ND	ND	ND	XDR	rpoB_p.Asp435Tyr, rpoB_p.Met434Ile	katG_p.Ser315Thr	pncA_p.Gln141Pro	embB_p.Met306Ile	rpsL_p.Lys43Arg	gyrA_p.Ala90Val	gyrA_p.Ala90Val	gyrA_p.Ala90Val	gyrA_p.Ala90Val	gyrA_p.Ala90Val	rrs_r.1401a>g	rrs_r.1401a>g	rrs_r.1401a>g	rrs_r.1401a>g	ethA_p.Gln347*	-	-	-	-	-	-
253	Coll et al., 2018	ERR1034605	-	-	lineage3	lineage3	XDR	R	R	R	R	R	ND	ND	ND	ND	R	ND	R	R	S	S	ND	ND	XDR	rpoB_p.Asp435Tyr, rpoB_p.Met434Ile	katG_p.Ser315Thr	pncA_p.Gln141Pro	embB_p.Met306Ile	rpsL_p.Lys43Arg	gyrA_p.Ala90Val	gyrA_p.Ala90Val	gyrA_p.Ala90Val	gyrA_p.Ala90Val	gyrA_p.Ala90Val	rrs_r.1401a>g	rrs_r.1401a>g	rrs_r.1401a>g	rrs_r.1401a>g	ethA_p.Gln347*	-	-	-	-	-	-
254	Ali et al., 2015	ERR688048	Pakistan	PK	lineage3	lineage3	XDR	R	R	R	R	R	R	ND	ND	ND	ND	ND	R	R	R	ND	ND	ND	XDR	rpoB_p.Asp435Tyr, rpoB_p.Met434Ile	katG_p.Ser315Thr	pncA_p.Thr76Pro	embB_p.Met306Ile	rpsL_p.Lys43Arg	gyrA_p.Ala90Val	gyrA_p.Ala90Val	gyrA_p.Ala90Val	gyrA_p.Ala90Val	gyrA_p.Ala90Val	rrs_r.1401a>g	rrs_r.1401a>g	rrs_r.1401a>g	rrs_r.1401a>g	ethA_p.Gln347*	-	-	-	-	-	-
255	Ali et al., 2015	ERR688019	Pakistan	PK	lineage3	lineage3	XDR	R	R	R	R	R	R	ND	ND	ND	ND	ND	R	R	ND	ND	ND	ND	XDR	rpoB_p.Asp435Tyr, rpoB_p.Met434Ile	katG_p.Ser315Thr	pncA_p.Thr76Pro	embB_p.Met306Ile	rpsL_p.Lys43Arg	gyrA_p.Ala90Val	gyrA_p.Ala90Val	gyrA_p.Ala90Val	gyrA_p.Ala90Val	gyrA_p.Ala90Val	rrs_r.1401a>g	rrs_r.1401a>g	rrs_r.1401a>g	rrs_r.1401a>g	ethA_p.Gln347*	-	-	-	-	-	-
256	Ali et al., 2015	ERR688047	Pakistan	PK	lineage3	lineage3	XDR	R	R	R	R	R	R	ND	ND	ND	ND	ND	R	R	R	R	ND	ND	XDR	rpoB_p.Asp435Tyr, rpoB_p.Met434Ile	katG_p.Ser315Thr	pncA_p.Thr76Pro	embB_p.Met306Ile	rpsL_p.Lys43Arg	gyrA_p.Ala90Val	gyrA_p.Ala90Val	gyrA_p.Ala90Val	gyrA_p.Ala90Val	gyrA_p.Ala90Val	rrs_r.1401a>g	rrs_r.1401a>g	rrs_r.1401a>g	rrs_r.1401a>g	ethA_p.Gln347*	-	-	-	-	-	-
257	Coll et al., 2018	ERR1034587	-	-	lineage3	lineage3	XDR	R	R	R	R	R	ND	ND	ND	ND	R	ND	R	R	S	S	ND	ND	XDR	rpoB_p.Asp435Tyr, rpoB_p.Met434Ile	katG_p.Ser315Thr	pncA_p.Thr76Pro	embB_p.Met306Ile	rpsL_p.Lys43Arg	gyrA_p.Ala90Val	gyrA_p.Ala90Val	gyrA_p.Ala90Val	gyrA_p.Ala90Val	gyrA_p.Ala90Val	rrs_r.1401a>g	rrs_r.1401a>g	rrs_r.1401a>g	rrs_r.1401a>g	ethA_p.Gln347*	-	-	-	-	-	-
258	Coll et al., 2018	ERR1034615	-	-	lineage3	lineage3	XDR	R	R	R	R	R	ND	ND	ND	ND	R	ND	R	R	S	S	ND	ND	XDR	rpoB_p.Asp435Tyr, rpoB_p.Met434Ile	katG_p.Ser315Thr	pncA_p.Thr76Pro	embB_p.Met306Ile	rpsL_p.Lys43Arg	gyrA_p.Ala90Val	gyrA_p.Ala90Val	gyrA_p.Ala90Val	gyrA_p.Ala90Val	gyrA_p.Ala90Val	rrs_r.1401a>g	rrs_r.1401a>g	rrs_r.1401a>g	rrs_r.1401a>g	ethA_p.Gln347*	-	-	-	-	-	-
259	Coll et al., 2018	ERR1034616	-	-	lineage3	lineage3	XDR	R	R	R	R	R	ND	ND	ND	ND	R	ND	R	R	S	S	ND	ND	XDR	rpoB_p.Asp435Tyr, rpoB_p.Met434Ile	katG_p.Ser315Thr	pncA_p.Thr76Pro	embB_p.Met306Ile	rpsL_p.Lys43Arg	gyrA_p.Ala90Val	gyrA_p.Ala90Val	gyrA_p.Ala90Val	gyrA_p.Ala90Val	gyrA_p.Ala90Val	rrs_r.1401a>g	rrs_r.1401a>g	rrs_r.1401a>g	rrs_r.1401a>g	ethA_p.Gln347*	-	-	-	-	-	-
260	Ditthawat et al., 2021	M02617-60	Thailand	TH	lineage2	lineage2.1	XDR	R	R	ND	R	R	ND	ND	R	ND	ND	ND	ND	S	R	ND	R	ND	PreXDR	rpoB_p.Ser450Leu	katG_p.Ser315Thr	pncA_p.Asp12Ala	embB_p.Met306Ile, embA_c.-12C>T, embB_p.Val369Ala	rpsL_p.Lys43Arg	gyrA_p.Ala90Val	gyrA_p.Ala90Val	gyrA_p.Ala90Val	gyrA_p.Ala90Val	gyrA_p.Ala90Val	-	-	-	-	-	-	-	-	-	-	-
261	Ditthawat et al., 2021	M01758-60	Thailand	TH	lineage2	lineage2.1	XDR	R	R	ND	S	R	ND	ND	R	ND	ND	ND	ND	R	S	ND	S	ND	PreXDR	rpoB_p.Asp435Val	katG_p.Ser315Asn	-	embB_p.Gly406Ala	rpsL_p.Lys43Arg	gyrA_p.Asp94Ala, gyrA_p.Ser91Pro	gyrA_p.Asp94Ala, gyrA_p.Ser91Pro	gyrA_p.Asp94Ala, gyrA_p.Ser91Pro	gyrA_p.Asp94Ala, gyrA_p.Ser91Pro	gyrA_p.Asp94Ala, gyrA_p.Ser91Pro	-	-	-	-	ethA_c.673_674insGC	-	-	-	-	-	-
262	David et al., 2020	SRR921502	China	CN	lineage2	lineage2.2.1;lineage2.1	XDR	ND	ND	ND	ND	ND	ND	ND	ND	ND	ND	ND	ND	ND	ND	ND	ND	ND	PreXDR	rpoB_p.His445Tyr, rpoB_c.1295_1303del	ahpC_c.-52C>T, katG_c.861_866del	pncA_p.Phe94Leu, pncA_p.Lys96Gln	embB_p.Met306Ile, embB_p.Asp1024Asn, embA_c.-16C>G, embB_p.Glu504Asp	rpsL_p.Lys43Arg	gyrA_p.Asp94Gly, gyrB_p.Asn499Thr, gyrA_p.Ala90Val	gyrA_p.Asp94Gly, gyrB_p.Asn499Thr, gyrA_p.Ala90Val	gyrA_p.Asp94Gly, gyrB_p.Asn499Thr, gyrA_p.Ala90Val	gyrA_p.Asp94Gly, gyrB_p.Asn499Thr, gyrA_p.Ala90Val	gyrA_p.Asp94Gly, gyrB_p.Asn499Thr, gyrA_p.Ala90Val	-	-	-	-	-	-	-	-	-	-	-
263	Ditthawat et al., 2021	M05076-58	Thailand	TH	lineage2	lineage2.1	XDR	R	R	ND	S	R	ND	ND	R	ND	ND	ND	ND	R	S	ND	R	ND	XDR	rpoB_p.Ser450Leu	katG_p.Ser315Thr	pncA_p.Ile90Ser	embB_p.Met306Ile	gid_p.Gly73Ala	gyrA_p.Asp94Gly	gyrA_p.Asp94Gly	gyrA_p.Asp94Gly	gyrA_p.Asp94Gly	gyrA_p.Asp94Gly	rrs_r.1401a>g	rrs_r.1401a>g	rrs_r.1401a>g	rrs_r.1401a>g	-	folC_p.Glu40Gly, thyX_c.-16C>T	-	-	-	-	-
264	Ditthawat et al., 2021	M02409-60	Thailand	TH	lineage2	lineage2.1	XDR	R	R	ND	R	R	ND	ND	R	ND	ND	ND	ND	R	R	ND	R	ND	XDR	rpoB_p.Ser450Leu	katG_p.Ser315Thr	pncA_p.Ile90Ser	embB_p.Met306Ile	gid_p.Gly73Ala	gyrA_p.Asp94Gly	gyrA_p.Asp94Gly	gyrA_p.Asp94Gly	gyrA_p.Asp94Gly	gyrA_p.Asp94Gly	rrs_r.1401a>g	rrs_r.1401a>g	rrs_r.1401a>g	rrs_r.1401a>g	-	folC_p.Glu40Gly	-	-	-	-	-
265	Ditthawat et al., 2021	M02573-60	Thailand	TH	lineage2	lineage2.1	XDR	R	R	ND	R	R	ND	ND	R	ND	ND	ND	ND	R	R	ND	R	ND	XDR	rpoB_p.Ser450Leu	katG_p.Ser315Thr	pncA_p.Ile90Ser	embB_p.Met306Ile	gid_p.Gly73Ala	gyrA_p.Asp94Gly	gyrA_p.Asp94Gly	gyrA_p.Asp94Gly	gyrA_p.Asp94Gly	gyrA_p.Asp94Gly	rrs_r.1401a>g	rrs_r.1401a>g	rrs_r.1401a>g	rrs_r.1401a>g	-	folC_p.Glu40Gly	-	-	-	-	-
266	Walker et al., 2015	SRR2100250	-	-	lineage2	lineage2.2.2	XDR	R	R	S	S	R	ND	R	R	ND	ND	ND	R	R	R	ND	ND	ND	XDR	rpoB_p.His445Tyr	katG_p.Ser315Thr	-	-	-	gyrA_p.Ala90Val	gyrA_p.Ala90Val	gyrA_p.Ala90Val	gyrA_p.Ala90Val	gyrA_p.Ala90Val	rrs_r.1401a>g	rrs_r.1401a>g	rrs_r.1401a>g	rrs_r.1401a>g	-	-	-	-	-	-	-
267	Chen et al., 2019	SRR8651558	China	CN	lineage2	lineage2.2.2	XDR	R	R	R	R	R	ND	R	ND	R	ND	ND	R	R	R	ND	S	ND	XDR	rpoB_p.Asp435Val	katG_p.Ser315Asn	pncA_p.Met175Arg	embB_p.Met306Val	rrs_r.514a>c	gyrA_p.Ala90Val, gyrA_p.Asp94Asn	gyrA_p.Ala90Val, gyrA_p.Asp94Asn	gyrA_p.Ala90Val, gyrA_p.Asp94Asn	gyrA_p.Ala90Val, gyrA_p.Asp94Asn	gyrA_p.Ala90Val, gyrA_p.Asp94Asn	rrs_r.1401a>g	rrs_r.1401a>g	rrs_r.1401a>g	rrs_r.1401a>g	ethA_c.1054_1054del	-	-	-	-	-	-
268	David et al., 2020	SRR5894884	China	CN	lineage2	lineage2.2.2	XDR	ND	ND	ND	ND	ND	ND	ND	ND	ND	ND	ND	ND	ND	ND	ND	ND	ND	XDR	rpoB_p.Asp435Val	katG_p.Ser315Thr	-	embB_p.Gly406Ser	-	gyrA_p.Asp94Ala, gyrA_p.His70Arg	gyrA_p.Asp94Ala, gyrA_p.His70Arg	gyrA_p.Asp94Ala, gyrA_p.His70Arg	gyrA_p.Asp94Ala, gyrA_p.His70Arg	gyrA_p.Asp94Ala, gyrA_p.His70Arg	rrs_r.1401a>g	rrs_r.1401a>g	rrs_r.1401a>g	rrs_r.1401a>g	-	-	-	-	-	-	-
269	Coll et al., 2018	ERR1873505	South Africa	ZA	lineage2	lineage2.2.2	XDR	R	R	S	R	R	ND	R	R	ND	ND	ND	R	R	R	S	S	S	MDR	rpoB_p.Asp435Tyr	katG_p.Ser315Thr	-	embA_c.-16C>G	gid_p.Leu79Ser	-	-	-	-	-	-	-	-	-	ethA_p.Ala381Pro	-	-	-	-	-	-
270	Coll et al., 2018	ERR1035025	-	-	lineage2	lineage2.2.2	XDR	R	R	ND	S	ND	ND	ND	R	ND	ND	ND	R	ND	ND	S	ND	ND	PreXDR	rpoB_p.Ser450Leu	katG_p.Ser315Thr	pncA_p.Cys14Arg	embB_p.Met306Ile	gid_p.Leu79Ser, rrs_r.514a>c	gyrA_p.Asp94Asn	gyrA_p.Asp94Asn	gyrA_p.Asp94Asn	gyrA_p.Asp94Asn	gyrA_p.Asp94Asn	-	-	-	-	ethA_p.Ala381Pro	-	-	-	-	-	-
271	Coll et al., 2018	ERR1873529	South Africa	ZA	lineage2	lineage2.2.2	XDR	R	R	R	R	R	ND	R	R	ND	ND	ND	R	R	R	R	R	R	XDR	rpoB_p.Ser450Leu	fabG1_c.-15C>T, katG_p.Ser315Thr	pncA_p.Cys14Arg	embB_p.Met306Ile	gid_p.Leu79Ser, rrs_r.514a>c	gyrA_p.Ala90Val	gyrA_p.Ala90Val	gyrA_p.Ala90Val	gyrA_p.Ala90Val	gyrA_p.Ala90Val	rrs_r.1401a>g	rrs_r.1401a>g	rrs_r.1401a>g	rrs_r.1401a>g	fabG1_c.-15C>T, ethA_p.Ala381Pro	-	-	-	-	-	-
272	Coll et al., 2018	ERR1035077	-	-	lineage2	lineage2.2.2	XDR	R	R	ND	S	ND	ND	ND	R	ND	ND	ND	R	ND	ND	S	ND	ND	XDR	rpoB_p.Ser450Leu	fabG1_c.-15C>T, katG_p.Ser315Thr	pncA_p.Cys14Arg	embB_p.Met306Ile	gid_p.Leu79Ser, rrs_r.514a>c	gyrA_p.Asp94Gly	gyrA_p.Asp94Gly	gyrA_p.Asp94Gly	gyrA_p.Asp94Gly	gyrA_p.Asp94Gly	rrs_r.1401a>g	rrs_r.1401a>g	rrs_r.1401a>g	rrs_r.1401a>g	fabG1_c.-15C>T, ethA_p.Ala381Pro	-	-	-	-	-	-
273	Coll et al., 2018	ERR1873538	South Africa	ZA	lineage2	lineage2.2.2	XDR	R	R	R	R	R	ND	R	R	ND	ND	ND	R	R	R	R	S	S	XDR	rpoB_p.Ser450Leu	fabG1_c.-15C>T, katG_p.Ser315Thr	pncA_p.Cys14Arg	embB_p.Met306Ile	gid_p.Leu79Ser, rrs_r.514a>c	gyrA_p.Asp94Gly	gyrA_p.Asp94Gly	gyrA_p.Asp94Gly	gyrA_p.Asp94Gly	gyrA_p.Asp94Gly	rrs_r.1401a>g	rrs_r.1401a>g	rrs_r.1401a>g	rrs_r.1401a>g	fabG1_c.-15C>T, ethA_p.Ala381Pro	-	-	-	-	-	-
274	Coll et al., 2018	ERR1873536	South Africa	ZA	lineage2	lineage2.2.2	XDR	R	R	R	R	R	ND	R	R	ND	ND	ND	R	R	R	R	S	S	XDR	rpoB_p.Ser450Leu	fabG1_c.-15C>T, katG_p.Ser315Thr	pncA_p.Cys14Arg	embB_p.Met306Ile	gid_p.Leu79Ser, rrs_r.514a>c	gyrA_p.Asp94Gly	gyrA_p.Asp94Gly	gyrA_p.Asp94Gly	gyrA_p.Asp94Gly	gyrA_p.Asp94Gly	rrs_r.1401a>g	rrs_r.1401a>g	rrs_r.1401a>g	rrs_r.1401a>g	fabG1_c.-15C>T, ethA_p.Ala381Pro	-	-	-	-	-	-
275	Coll et al., 2018	ERR1873510	South Africa	ZA	lineage2	lineage2.2.2	XDR	R	R	R	R	R	ND	R	R	ND	ND	ND	R	R	R	R	S	S	PreXDR	rpoB_p.Ser450Leu	fabG1_c.-15C>T, katG_p.Ser315Thr	pncA_p.Cys14Arg	embB_p.Met306Ile	gid_p.Leu79Ser	gyrA_p.Asp94Gly	gyrA_p.Asp94Gly	gyrA_p.Asp94Gly	gyrA_p.Asp94Gly	gyrA_p.Asp94Gly	-	-	-	-	fabG1_c.-15C>T, ethA_p.Ala381Pro	-	-	-	-	-	-
276	Coll et al., 2018	ERR1873466	South Africa	ZA	lineage2	lineage2.2.2	XDR	R	R	R	R	R	ND	R	R	ND	ND	ND	R	R	R	R	S	S	XDR	rpoB_p.Ser450Leu	fabG1_c.-15C>T, katG_p.Ser315Thr	pncA_p.Cys14Arg	embB_p.Met306Ile	gid_p.Leu79Ser, rrs_r.514a>c	gyrA_p.Asp94Gly	gyrA_p.Asp94Gly	gyrA_p.Asp94Gly	gyrA_p.Asp94Gly	gyrA_p.Asp94Gly	rrs_r.1401a>g	rrs_r.1401a>g	rrs_r.1401a>g	rrs_r.1401a>g	fabG1_c.-15C>T, ethA_p.Ala381Pro	-	-	-	-	-	-
277	Coll et al., 2018	ERR1873496	South Africa	ZA	lineage2	lineage2.2.2	XDR	R	R	R	R	R	ND	R	R	ND	ND	ND	R	R	R	R	S	S	XDR	rpoB_p.Ser450Leu	fabG1_c.-15C>T, katG_p.Ser315Thr	pncA_p.Cys14Arg	embB_p.Met306Ile	gid_p.Leu79Ser, rrs_r.514a>c	gyrA_p.Asp94Gly	gyrA_p.Asp94Gly	gyrA_p.Asp94Gly	gyrA_p.Asp94Gly	gyrA_p.Asp94Gly	rrs_r.1401a>g	rrs_r.1401a>g	rrs_r.1401a>g	rrs_r.1401a>g	fabG1_c.-15C>T, ethA_p.Ala381Pro	-	-	-	-	-	-
278	Coll et al., 2018	ERR1873521	South Africa	ZA	lineage2	lineage2.2.2	XDR	R	R	R	R	R	ND	R	R	ND	ND	ND	R	R	R	R	S	S	XDR	rpoB_p.Ser450Leu	fabG1_c.-15C>T, katG_p.Ser315Thr	pncA_p.Cys14Arg	embB_p.Met306Ile	gid_p.Leu79Ser, rrs_r.514a>c	gyrA_p.Asp94Gly	gyrA_p.Asp94Gly	gyrA_p.Asp94Gly	gyrA_p.Asp94Gly	gyrA_p.Asp94Gly	rrs_r.1401a>g	rrs_r.1401a>g	rrs_r.1401a>g	rrs_r.1401a>g	fabG1_c.-15C>T, ethA_p.Ala381Pro	-	-	-	-	-	-
279	Coll et al., 2018	ERR1873497	South Africa	ZA	lineage2	lineage2.2.2	XDR	R	R	R	R	R	ND	R	R	ND	ND	ND	R	R	R	R	S	R	XDR	rpoB_p.Ser450Leu	fabG1_c.-15C>T, katG_p.Ser315Thr	pncA_p.Cys14Arg	embB_p.Met306Ile	gid_p.Leu79Ser, rrs_r.514a>c	gyrA_p.Asp94Tyr	gyrA_p.Asp94Tyr	gyrA_p.Asp94Tyr	gyrA_p.Asp94Tyr	gyrA_p.Asp94Tyr	rrs_r.1401a>g	rrs_r.1401a>g	rrs_r.1401a>g	rrs_r.1401a>g	fabG1_c.-15C>T, ethA_p.Ala381Pro	-	-	-	-	-	-
280	Coll et al., 2018	ERR1873495	South Africa	ZA	lineage2	lineage2.2.2	XDR	R	R	R	R	R	ND	R	R	ND	ND	ND	R	R	R	R	S	S	XDR	rpoB_p.Ser450Leu	fabG1_c.-15C>T, katG_p.Ser315Thr	pncA_p.Cys14Arg	embB_p.Met306Ile	gid_p.Leu79Ser, rrs_r.514a>c	gyrA_p.Asp94Tyr	gyrA_p.Asp94Tyr	gyrA_p.Asp94Tyr	gyrA_p.Asp94Tyr	gyrA_p.Asp94Tyr	rrs_r.1401a>g	rrs_r.1401a>g	rrs_r.1401a>g	rrs_r.1401a>g	fabG1_c.-15C>T, ethA_p.Ala381Pro	-	-	-	-	-	-
281	Coll et al., 2018	ERR1873490	South Africa	ZA	lineage2	lineage2.2.2	XDR	R	R	R	R	R	ND	R	R	ND	ND	ND	R	R	R	S	S	S	XDR	rpoB_p.Ser450Leu	fabG1_c.-15C>T, katG_p.Ser315Thr	pncA_p.Cys14Arg	embB_p.Met306Ile	gid_p.Leu79Ser, rrs_r.514a>c	gyrA_p.Gly88Cys	gyrA_p.Gly88Cys	gyrA_p.Gly88Cys	gyrA_p.Gly88Cys	gyrA_p.Gly88Cys	rrs_r.1401a>g	rrs_r.1401a>g	rrs_r.1401a>g	rrs_r.1401a>g	fabG1_c.-15C>T, ethA_p.Ala381Pro	-	-	-	-	-	-
282	Coll et al., 2018	ERR1035038	-	-	lineage2	lineage2.2.2	XDR	R	R	ND	S	ND	ND	ND	R	ND	ND	ND	R	ND	ND	S	ND	ND	XDR	rpoB_p.Ser450Leu	fabG1_c.-15C>T, katG_p.Ser315Thr	pncA_p.Cys14Arg	embB_p.Met306Ile	gid_p.Leu79Ser, rrs_r.514a>c	gyrA_p.Ala90Val	gyrA_p.Ala90Val	gyrA_p.Ala90Val	gyrA_p.Ala90Val	gyrA_p.Ala90Val	rrs_r.1401a>g	rrs_r.1401a>g	rrs_r.1401a>g	rrs_r.1401a>g	fabG1_c.-15C>T, ethA_p.Ala381Pro	-	-	-	-	-	-
283	Coll et al., 2018	ERR1035031	-	-	lineage2	lineage2.2.2	XDR	R	R	ND	S	ND	ND	ND	R	ND	ND	ND	R	ND	ND	R	ND	ND	XDR	rpoB_p.Ser450Leu	fabG1_c.-15C>T, katG_p.Ser315Thr	pncA_p.Cys14Arg	embB_p.Met306Ile	gid_p.Leu79Ser, rrs_r.514a>c	gyrA_p.Asp94Gly	gyrA_p.Asp94Gly	gyrA_p.Asp94Gly	gyrA_p.Asp94Gly	gyrA_p.Asp94Gly	rrs_r.1401a>g	rrs_r.1401a>g	rrs_r.1401a>g	rrs_r.1401a>g	fabG1_c.-15C>T, ethA_p.Ala381Pro	-	-	-	-	-	-
284	Coll et al., 2018	ERR1873468	South Africa	ZA	lineage2	lineage2.2.2	XDR	R	R	R	R	R	ND	R	R	ND	ND	ND	R	R	R	S	S	S	XDR	rpoB_p.Ser450Leu	fabG1_c.-15C>T, katG_p.Ser315Thr	pncA_p.Cys14Arg	embB_p.Met306Ile	gid_p.Leu79Ser, rrs_r.514a>c	gyrA_p.Asp94Ala	gyrA_p.Asp94Ala	gyrA_p.Asp94Ala	gyrA_p.Asp94Ala	gyrA_p.Asp94Ala	rrs_r.1401a>g	rrs_r.1401a>g	rrs_r.1401a>g	rrs_r.1401a>g	fabG1_c.-15C>T, ethA_p.Ala381Pro	-	-	-	-	-	-
285	Coll et al., 2018	ERR1873504	South Africa	ZA	lineage2	lineage2.2.2	XDR	R	R	R	R	R	ND	R	R	ND	ND	ND	R	R	R	R	S	S	PreXDR	rpoB_p.Ser450Leu	fabG1_c.-15C>T, katG_p.Ser315Thr	pncA_p.Cys14Arg	embB_p.Met306Ile	gid_p.Leu79Ser, rrs_r.514a>c	-	-	-	-	-	rrs_r.1401a>g	rrs_r.1401a>g	rrs_r.1401a>g	rrs_r.1401a>g	fabG1_c.-15C>T, ethA_p.Ala381Pro	-	-	-	-	-	-
286	Coll et al., 2018	ERR1873525	South Africa	ZA	lineage2	lineage2.2.2	XDR	R	R	R	R	S	ND	R	R	ND	ND	ND	R	R	R	R	S	S	XDR	rpoB_p.Ser450Leu	fabG1_c.-15C>T, katG_p.Ser315Thr	pncA_p.Cys14Arg	embB_p.Met306Ile	gid_p.Leu79Ser, rrs_r.514a>c	gyrA_p.Asp94Gly	gyrA_p.Asp94Gly	gyrA_p.Asp94Gly	gyrA_p.Asp94Gly	gyrA_p.Asp94Gly	rrs_r.1401a>g	rrs_r.1401a>g	rrs_r.1401a>g	rrs_r.1401a>g	fabG1_c.-15C>T, ethA_p.Ala381Pro	-	-	-	-	-	-
287	Coll et al., 2018	ERR1035041	-	-	lineage2	lineage2.2.2	XDR	R	R	ND	S	ND	ND	ND	R	ND	ND	ND	R	ND	ND	R	ND	ND	XDR	rpoB_p.Ser450Leu	fabG1_c.-15C>T, katG_p.Ser315Thr	pncA_p.Cys14Arg	embB_p.Met306Ile	gid_p.Leu79Ser, rrs_r.514a>c	gyrA_p.Asp94Asn	gyrA_p.Asp94Asn	gyrA_p.Asp94Asn	gyrA_p.Asp94Asn	gyrA_p.Asp94Asn	rrs_r.1401a>g	rrs_r.1401a>g	rrs_r.1401a>g	rrs_r.1401a>g	fabG1_c.-15C>T, ethA_p.Ala381Pro	-	-	-	-	-	-
288	Coll et al., 2018	ERR1873507	South Africa	ZA	lineage2	lineage2.2.2	XDR	R	R	R	R	R	ND	R	R	ND	ND	ND	R	R	R	R	S	R	XDR	rpoB_p.Ser450Leu	fabG1_c.-15C>T, katG_p.Ser315Thr	pncA_p.Cys14Arg	embB_p.Met306Ile	gid_p.Leu79Ser, rrs_r.514a>c	gyrA_p.Asp94Ala	gyrA_p.Asp94Ala	gyrA_p.Asp94Ala	gyrA_p.Asp94Ala	gyrA_p.Asp94Ala	rrs_r.1401a>g	rrs_r.1401a>g	rrs_r.1401a>g	rrs_r.1401a>g	fabG1_c.-15C>T, ethA_p.Ala381Pro	-	-	-	-	-	-
289	Coll et al., 2018	ERR1873547	South Africa	ZA	lineage2	lineage2.2.2	XDR	R	R	R	R	R	ND	R	R	ND	ND	ND	R	R	R	R	S	R	XDR	rpoB_p.Ser450Leu	fabG1_c.-15C>T, katG_p.Ser315Thr	pncA_p.Cys14Arg	embB_p.Met306Ile	gid_p.Leu79Ser, rrs_r.514a>c	gyrA_p.Ala90Val	gyrA_p.Ala90Val	gyrA_p.Ala90Val	gyrA_p.Ala90Val	gyrA_p.Ala90Val	rrs_r.1401a>g	rrs_r.1401a>g	rrs_r.1401a>g	rrs_r.1401a>g	fabG1_c.-15C>T, ethA_p.Ala381Pro	-	-	-	-	-	-
290	Coll et al., 2018	ERR1873533	South Africa	ZA	lineage2	lineage2.2.2	XDR	R	R	R	R	R	ND	R	R	ND	ND	ND	R	R	R	R	S	R	PreXDR	rpoB_p.Ser450Leu	fabG1_c.-15C>T, katG_p.Ser315Thr	pncA_p.Cys14Arg	embB_p.Met306Ile	gid_p.Leu79Ser, rrs_r.514a>c	-	-	-	-	-	rrs_r.1401a>g	rrs_r.1401a>g	rrs_r.1401a>g	rrs_r.1401a>g	fabG1_c.-15C>T, ethA_p.Ala381Pro	-	-	-	-	-	-
291	Coll et al., 2018	ERR1873552	South Africa	ZA	lineage2	lineage2.2.2	XDR	R	R	R	R	R	ND	R	R	ND	ND	ND	R	R	R	R	R	R	XDR	rpoB_p.Ser450Leu	fabG1_c.-15C>T, katG_p.Ser315Thr	pncA_p.Cys14Arg	embB_p.Met306Ile	gid_p.Leu79Ser, rrs_r.514a>c	gyrA_p.Asp94Gly	gyrA_p.Asp94Gly	gyrA_p.Asp94Gly	gyrA_p.Asp94Gly	gyrA_p.Asp94Gly	rrs_r.1401a>g	rrs_r.1401a>g	rrs_r.1401a>g	rrs_r.1401a>g	fabG1_c.-15C>T, ethA_p.Ala381Pro	-	-	-	-	-	-
292	Coll et al., 2018	ERR1873494	South Africa	ZA	lineage2	lineage2.2.2	XDR	R	R	R	R	R	ND	R	R	ND	ND	ND	R	R	R	R	S	S	XDR	rpoB_p.Ser450Leu	fabG1_c.-15C>T, katG_p.Ser315Thr	pncA_p.Cys14Arg	embB_p.Met306Ile	gid_p.Leu79Ser, rrs_r.514a>c	gyrA_p.Asp94Gly	gyrA_p.Asp94Gly	gyrA_p.Asp94Gly	gyrA_p.Asp94Gly	gyrA_p.Asp94Gly	rrs_r.1401a>g	rrs_r.1401a>g	rrs_r.1401a>g	rrs_r.1401a>g	fabG1_c.-15C>T, ethA_p.Ala381Pro	-	-	-	-	-	-
293	Coll et al., 2018	ERR1873460	South Africa	ZA	lineage2	lineage2.2.2	XDR	R	R	R	S	R	ND	S	R	ND	ND	ND	R	R	R	R	S	S	XDR	rpoB_p.Ser450Leu	fabG1_c.-15C>T, katG_p.Ser315Thr	pncA_p.Cys14Arg	embB_p.Met306Ile	gid_p.Leu79Ser, rrs_r.514a>c	gyrB_p.Arg446Cys	gyrB_p.Arg446Cys	gyrB_p.Arg446Cys	gyrB_p.Arg446Cys	gyrB_p.Arg446Cys	rrs_r.1401a>g	rrs_r.1401a>g	rrs_r.1401a>g	rrs_r.1401a>g	fabG1_c.-15C>T, ethA_p.Ala381Pro	-	-	-	-	-	-
294	Coll et al., 2018	ERR1873436	South Africa	ZA	lineage2	lineage2.2.2	XDR	R	R	R	R	R	ND	R	R	ND	ND	ND	R	R	R	R	S	S	XDR	rpoB_p.Ser450Leu	fabG1_c.-15C>T, katG_p.Ser315Thr	pncA_p.Cys14Arg	embB_p.Met306Ile	gid_p.Leu79Ser	gyrA_p.Ala90Val, gyrA_p.Asp94Tyr	gyrA_p.Ala90Val, gyrA_p.Asp94Tyr	gyrA_p.Ala90Val, gyrA_p.Asp94Tyr	gyrA_p.Ala90Val, gyrA_p.Asp94Tyr	gyrA_p.Ala90Val, gyrA_p.Asp94Tyr	rrs_r.1401a>g	rrs_r.1401a>g	rrs_r.1401a>g	rrs_r.1401a>g	fabG1_c.-15C>T, ethA_p.Ala381Pro	-	-	-	-	-	-
295	Coll et al., 2018	ERR1873541	South Africa	ZA	lineage2	lineage2.2.2	XDR	R	R	R	R	R	ND	R	R	ND	ND	ND	R	R	R	R	S	S	XDR	rpoB_p.Ser450Leu	fabG1_c.-15C>T, katG_p.Ser315Thr	pncA_p.Cys14Arg	embB_p.Met306Ile	gid_p.Leu79Ser, rrs_r.514a>c	gyrA_p.Ala90Val, gyrA_p.Asp94Gly	gyrA_p.Ala90Val, gyrA_p.Asp94Gly	gyrA_p.Ala90Val, gyrA_p.Asp94Gly	gyrA_p.Ala90Val, gyrA_p.Asp94Gly	gyrA_p.Ala90Val, gyrA_p.Asp94Gly	rrs_r.1401a>g	rrs_r.1401a>g	rrs_r.1401a>g	rrs_r.1401a>g	fabG1_c.-15C>T, ethA_p.Ala381Pro	-	-	-	-	-	-
296	Coll et al., 2018	ERR1873514	South Africa	ZA	lineage2	lineage2.2.2	XDR	R	R	R	R	R	ND	R	R	ND	ND	ND	R	R	R	R	S	R	XDR	rpoB_p.Ser450Leu	fabG1_c.-15C>T, katG_p.Ser315Thr	pncA_p.Cys14Arg	embB_p.Met306Ile	gid_p.Leu79Ser, rrs_r.514a>c	gyrA_p.Asp94Gly	gyrA_p.Asp94Gly	gyrA_p.Asp94Gly	gyrA_p.Asp94Gly	gyrA_p.Asp94Gly	rrs_r.1401a>g	rrs_r.1401a>g	rrs_r.1401a>g	rrs_r.1401a>g	fabG1_c.-15C>T, ethA_p.Ala381Pro	-	-	-	-	-	-
297	Coll et al., 2018	ERR1873520	South Africa	ZA	lineage2	lineage2.2.2	XDR	R	R	R	R	R	ND	R	R	ND	ND	ND	R	R	R	S	S	S	XDR	rpoB_p.Ser450Leu	fabG1_c.-15C>T, katG_p.Ser315Thr	pncA_p.Cys14Arg	embB_p.Met306Ile	gid_p.Leu79Ser, rrs_r.514a>c	gyrA_p.Asp94Gly	gyrA_p.Asp94Gly	gyrA_p.Asp94Gly	gyrA_p.Asp94Gly	gyrA_p.Asp94Gly	rrs_r.1401a>g	rrs_r.1401a>g	rrs_r.1401a>g	rrs_r.1401a>g	fabG1_c.-15C>T, ethA_p.Ala381Pro	-	-	-	-	-	-
298	Coll et al., 2018	ERR1873503	South Africa	ZA	lineage2	lineage2.2.2	XDR	R	R	R	R	R	ND	R	R	ND	ND	ND	R	R	R	R	S	S	XDR	rpoB_p.Ser450Leu	fabG1_c.-15C>T, katG_p.Ser315Thr	pncA_p.Cys14Arg	embB_p.Met306Ile	gid_p.Leu79Ser, rrs_r.514a>c	gyrA_p.Asp94Gly	gyrA_p.Asp94Gly	gyrA_p.Asp94Gly	gyrA_p.Asp94Gly	gyrA_p.Asp94Gly	rrs_r.1401a>g	rrs_r.1401a>g	rrs_r.1401a>g	rrs_r.1401a>g	fabG1_c.-15C>T, ethA_p.Ala381Pro	-	-	-	-	-	-
299	Coll et al., 2018	ERR1873553	South Africa	ZA	lineage2	lineage2.2.2	XDR	R	R	R	R	S	ND	S	R	ND	ND	ND	R	R	R	S	S	S	XDR	rpoB_p.Ser450Leu	fabG1_c.-15C>T, katG_p.Ser315Thr	pncA_p.Cys14Arg	embB_p.Met306Ile	gid_p.Leu79Ser, rrs_r.514a>c	gyrA_p.Ala90Val	gyrA_p.Ala90Val	gyrA_p.Ala90Val	gyrA_p.Ala90Val	gyrA_p.Ala90Val	rrs_r.1401a>g	rrs_r.1401a>g	rrs_r.1401a>g	rrs_r.1401a>g	fabG1_c.-15C>T, ethA_p.Ala381Pro	-	-	-	-	-	-
300	Coll et al., 2018	ERR1873523	South Africa	ZA	lineage2	lineage2.2.2	XDR	R	R	R	R	R	ND	R	R	ND	ND	ND	R	R	R	R	S	S	XDR	rpoB_p.Ser450Leu	fabG1_c.-15C>T, katG_p.Ser315Thr	pncA_p.Cys14Arg	embB_p.Met306Ile	gid_p.Leu79Ser, rrs_r.514a>c	gyrA_p.Ala90Val	gyrA_p.Ala90Val	gyrA_p.Ala90Val	gyrA_p.Ala90Val	gyrA_p.Ala90Val	rrs_r.1401a>g	rrs_r.1401a>g	rrs_r.1401a>g	rrs_r.1401a>g	fabG1_c.-15C>T, ethA_p.Ala381Pro	-	-	-	-	-	-
301	Coll et al., 2018	ERR1873544	South Africa	ZA	lineage2	lineage2.2.2	XDR	R	R	R	R	R	ND	S	R	ND	ND	ND	R	R	R	S	R	R	XDR	rpoB_p.Asp435Val	katG_p.Ser315Thr, fabG1_c.-17G>T	pncA_c.517_518insG	embB_p.Met306Ile	gid_p.Leu79Ser, rrs_r.514a>c	gyrB_p.Asp461Asn	gyrB_p.Asp461Asn	gyrB_p.Asp461Asn	gyrB_p.Asp461Asn	gyrB_p.Asp461Asn	-	-	eis_c.-14C>T	-	fabG1_c.-17G>T, ethA_p.Ala381Pro	-	-	-	-	-	-
302	Coll et al., 2018	ERR1873526	South Africa	ZA	lineage2	lineage2.2.2	XDR	R	R	R	R	R	ND	R	R	ND	ND	ND	R	R	R	S	S	R	XDR	rpoB_p.Asp435Val	katG_p.Ser315Thr, fabG1_c.-17G>T	pncA_c.517_518insG	embB_p.Met306Ile	gid_p.Leu79Ser, rrs_r.514a>c	gyrA_p.Asp94Gly	gyrA_p.Asp94Gly	gyrA_p.Asp94Gly	gyrA_p.Asp94Gly	gyrA_p.Asp94Gly	rrs_r.1401a>g	rrs_r.1401a>g	rrs_r.1401a>g	rrs_r.1401a>g	fabG1_c.-17G>T, ethA_p.Ala381Pro	-	-	-	-	-	-
303	Coll et al., 2018	ERR1873539	South Africa	ZA	lineage2	lineage2.2.2	XDR	R	R	R	R	R	ND	R	R	ND	ND	ND	R	R	R	S	S	S	XDR	rpoB_p.Asp435Val	katG_p.Ser315Thr, fabG1_c.-17G>T	pncA_c.517_518insG	embB_p.Met306Ile	gid_p.Leu79Ser, rrs_r.514a>c	gyrA_p.Asp94Gly	gyrA_p.Asp94Gly	gyrA_p.Asp94Gly	gyrA_p.Asp94Gly	gyrA_p.Asp94Gly	rrs_r.1401a>g	rrs_r.1401a>g	rrs_r.1401a>g	rrs_r.1401a>g	fabG1_c.-17G>T, ethA_p.Ala381Pro	-	-	-	-	-	-
304	Coll et al., 2018	ERR1873524	South Africa	ZA	lineage2	lineage2.2.2	XDR	R	R	R	R	R	ND	R	R	ND	ND	ND	R	R	R	S	S	S	XDR	rpoB_p.Asp435Val	katG_p.Ser315Thr, fabG1_c.-17G>T	pncA_c.517_518insG	embB_p.Met306Ile	gid_p.Leu79Ser, rrs_r.514a>c	gyrA_p.Asp94Gly	gyrA_p.Asp94Gly	gyrA_p.Asp94Gly	gyrA_p.Asp94Gly	gyrA_p.Asp94Gly	rrs_r.1401a>g	rrs_r.1401a>g	rrs_r.1401a>g	rrs_r.1401a>g	fabG1_c.-17G>T, ethA_p.Ala381Pro	-	-	-	-	-	-
305	Coll et al., 2018	ERR1873530	South Africa	ZA	lineage2	lineage2.2.2	XDR	R	R	R	R	R	ND	R	R	ND	ND	ND	R	R	R	S	S	S	XDR	rpoB_p.Asp435Val	katG_p.Ser315Thr, fabG1_c.-17G>T	pncA_c.517_518insG	embB_p.Met306Ile	gid_p.Leu79Ser, rrs_r.514a>c	gyrA_p.Asp94Gly	gyrA_p.Asp94Gly	gyrA_p.Asp94Gly	gyrA_p.Asp94Gly	gyrA_p.Asp94Gly	rrs_r.1401a>g	rrs_r.1401a>g	rrs_r.1401a>g	rrs_r.1401a>g	fabG1_c.-17G>T, ethA_p.Ala381Pro	-	-	-	-	-	-
306	Coll et al., 2018	ERR1873472	South Africa	ZA	lineage2	lineage2.2.2	XDR	R	R	R	R	R	ND	R	R	ND	ND	ND	R	R	R	R	S	R	XDR	rpoB_p.Asp435Val	katG_p.Ser315Thr, fabG1_c.-17G>T	pncA_c.517_518insG	embB_p.Met306Ile	gid_p.Leu79Ser, rrs_r.514a>c	gyrA_p.Asp94Gly	gyrA_p.Asp94Gly	gyrA_p.Asp94Gly	gyrA_p.Asp94Gly	gyrA_p.Asp94Gly	rrs_r.1401a>g	rrs_r.1401a>g	rrs_r.1401a>g	rrs_r.1401a>g	fabG1_c.-17G>T, ethA_p.Ala381Pro	-	-	-	-	-	-
307	Coll et al., 2018	ERR1873515	South Africa	ZA	lineage2	lineage2.2.2	XDR	R	R	R	S	R	ND	R	R	ND	ND	ND	R	R	R	S	S	S	XDR	rpoB_p.Asp435Val	katG_p.Ser315Thr, fabG1_c.-17G>T	pncA_c.517_518insG	embB_p.Met306Ile	gid_p.Leu79Ser, rrs_r.514a>c	gyrA_p.Asp94Gly	gyrA_p.Asp94Gly	gyrA_p.Asp94Gly	gyrA_p.Asp94Gly	gyrA_p.Asp94Gly	rrs_r.1401a>g	rrs_r.1401a>g	rrs_r.1401a>g	rrs_r.1401a>g	fabG1_c.-17G>T, ethA_p.Ala381Pro	-	-	-	-	-	-
308	Coll et al., 2018	ERR1873443	South Africa	ZA	lineage2	lineage2.2.2	XDR	R	R	R	R	R	ND	R	R	ND	ND	ND	R	R	R	R	S	R	XDR	rpoB_p.Asp435Val	katG_p.Ser315Thr, fabG1_c.-17G>T	pncA_c.517_518insG	embB_p.Met306Ile	gid_p.Leu79Ser	gyrA_p.Asp94Gly	gyrA_p.Asp94Gly	gyrA_p.Asp94Gly	gyrA_p.Asp94Gly	gyrA_p.Asp94Gly	rrs_r.1401a>g	rrs_r.1401a>g	rrs_r.1401a>g	rrs_r.1401a>g	fabG1_c.-17G>T, ethA_p.Ala381Pro	-	alr_p.Leu113Arg	-	-	-	-
309	Coll et al., 2018	ERR1873551	South Africa	ZA	lineage2	lineage2.2.2	XDR	R	R	R	R	R	ND	R	R	ND	ND	ND	R	R	R	S	S	R	XDR	rpoB_p.Asp435Val	katG_p.Ser315Thr, fabG1_c.-17G>T	pncA_c.517_518insG	embB_p.Met306Ile	gid_p.Leu79Ser, rrs_r.514a>c	gyrA_p.Gly88Cys	gyrA_p.Gly88Cys	gyrA_p.Gly88Cys	gyrA_p.Gly88Cys	gyrA_p.Gly88Cys	rrs_r.1401a>g	rrs_r.1401a>g	rrs_r.1401a>g	rrs_r.1401a>g	fabG1_c.-17G>T, ethA_p.Ala381Pro	-	alr_p.Leu113Arg	-	-	-	-
310	Coll et al., 2018	ERR1873564	South Africa	ZA	lineage2	lineage2.2.2	XDR	R	R	R	S	R	ND	R	R	ND	ND	ND	R	R	R	S	S	R	XDR	rpoB_p.Asp435Val	katG_p.Ser315Thr, fabG1_c.-17G>T	pncA_c.517_518insG	embB_p.Met306Ile	gid_p.Leu79Ser, rrs_r.514a>c	gyrA_p.Gly88Cys	gyrA_p.Gly88Cys	gyrA_p.Gly88Cys	gyrA_p.Gly88Cys	gyrA_p.Gly88Cys	rrs_r.1401a>g	rrs_r.1401a>g	rrs_r.1401a>g	rrs_r.1401a>g	fabG1_c.-17G>T, ethA_p.Ala381Pro	-	alr_p.Leu113Arg	-	-	-	-
311	David et al., 2020	SRR1175358	South Africa	ZA	lineage2	lineage2.2.2	XDR	ND	ND	ND	ND	ND	ND	ND	ND	ND	ND	ND	ND	ND	ND	ND	ND	ND	XDR	rpoB_p.Asp435Val	katG_p.Ser315Thr, fabG1_c.-17G>T	pncA_c.517_518insG	embB_p.Met306Ile	gid_p.Leu79Ser, rrs_r.514a>c	gyrA_p.Asp94Tyr	gyrA_p.Asp94Tyr	gyrA_p.Asp94Tyr	gyrA_p.Asp94Tyr	gyrA_p.Asp94Tyr	rrs_r.1401a>g	rrs_r.1401a>g	rrs_r.1401a>g	rrs_r.1401a>g	fabG1_c.-17G>T, ethA_p.Ala381Pro	-	alr_p.Leu113Arg	-	-	-	-
312	David et al., 2020	SRR1173056	South Africa	ZA	lineage2	lineage2.2.2	XDR	ND	ND	ND	ND	ND	ND	ND	ND	ND	ND	ND	ND	ND	ND	ND	ND	ND	XDR	rpoB_p.Asp435Val	katG_p.Ser315Thr, fabG1_c.-17G>T	pncA_c.517_518insG	embB_p.Met306Ile	gid_p.Leu79Ser, rrs_r.514a>c	gyrA_p.Asp94Tyr	gyrA_p.Asp94Tyr	gyrA_p.Asp94Tyr	gyrA_p.Asp94Tyr	gyrA_p.Asp94Tyr	rrs_r.1401a>g	rrs_r.1401a>g	rrs_r.1401a>g	rrs_r.1401a>g	fabG1_c.-17G>T, ethA_p.Ala381Pro	-	alr_p.Leu113Arg	-	-	-	-
313	Coll et al., 2018	ERR1873489	South Africa	ZA	lineage2	lineage2.2.2	XDR	R	R	R	R	R	ND	R	R	ND	ND	ND	R	R	R	S	S	R	XDR	rpoB_p.Asp435Val	katG_p.Ser315Thr, fabG1_c.-17G>T	pncA_c.517_518insG	embB_p.Met306Ile	gid_p.Leu79Ser, rrs_r.514a>c	gyrA_p.Asp94Gly	gyrA_p.Asp94Gly	gyrA_p.Asp94Gly	gyrA_p.Asp94Gly	gyrA_p.Asp94Gly	rrs_r.1401a>g	rrs_r.1401a>g	rrs_r.1401a>g	rrs_r.1401a>g	fabG1_c.-17G>T, ethA_p.Ala381Pro	-	alr_p.Leu113Arg	-	-	-	-
314	Coll et al., 2018	ERR1873440	South Africa	ZA	lineage2	lineage2.2.2	XDR	R	R	ND	R	R	ND	R	R	ND	ND	ND	R	R	ND	S	S	R	XDR	rpoB_p.Asp435Val	katG_p.Ser315Thr, fabG1_c.-17G>T	pncA_c.517_518insG	embB_p.Met306Ile	gid_p.Leu79Ser, rrs_r.514a>c	gyrA_p.Ala90Val	gyrA_p.Ala90Val	gyrA_p.Ala90Val	gyrA_p.Ala90Val	gyrA_p.Ala90Val	rrs_r.1401a>g	rrs_r.1401a>g	rrs_r.1401a>g	rrs_r.1401a>g	fabG1_c.-17G>T, ethA_p.Ala381Pro	-	alr_p.Leu113Arg	-	-	-	-
315	Coll et al., 2018	ERR1873519	South Africa	ZA	lineage2	lineage2.2.2	XDR	R	R	R	R	R	ND	R	R	ND	ND	ND	R	R	R	S	S	R	XDR	rpoB_p.Asp435Val	katG_p.Ser315Thr, fabG1_c.-17G>T	pncA_c.517_518insG	embB_p.Met306Ile	gid_p.Leu79Ser, rrs_r.514a>c	gyrA_p.Ala90Val	gyrA_p.Ala90Val	gyrA_p.Ala90Val	gyrA_p.Ala90Val	gyrA_p.Ala90Val	rrs_r.1401a>g	rrs_r.1401a>g	rrs_r.1401a>g	rrs_r.1401a>g	fabG1_c.-17G>T, ethA_p.Ala381Pro	-	alr_p.Leu113Arg	-	-	-	-
316	Coll et al., 2018	ERR1873528	South Africa	ZA	lineage2	lineage2.2.2	XDR	R	R	R	R	R	ND	R	R	ND	ND	ND	R	R	R	S	S	R	XDR	rpoB_p.Asp435Val	katG_p.Ser315Thr, fabG1_c.-17G>T	pncA_c.517_518insG	embB_p.Met306Ile	gid_p.Leu79Ser, rrs_r.514a>c	gyrA_p.Asp94His	gyrA_p.Asp94His	gyrA_p.Asp94His	gyrA_p.Asp94His	gyrA_p.Asp94His	rrs_r.1401a>g	rrs_r.1401a>g	rrs_r.1401a>g	rrs_r.1401a>g	fabG1_c.-17G>T, ethA_p.Ala381Pro	-	alr_p.Leu113Arg	-	-	-	-
317	David et al., 2020	SRR924229	South Africa	ZA	lineage2	lineage2.2.2	XDR	ND	ND	ND	ND	ND	ND	ND	ND	ND	ND	ND	ND	ND	ND	ND	ND	ND	XDR	rpoB_p.Asp435Val	katG_p.Ser315Thr, fabG1_c.-17G>T	pncA_c.517_518insG	embB_p.Met306Ile	gid_p.Leu79Ser, rrs_r.514a>c	gyrA_p.Ser91Pro	gyrA_p.Ser91Pro	gyrA_p.Ser91Pro	gyrA_p.Ser91Pro	gyrA_p.Ser91Pro	rrs_r.1401a>g	rrs_r.1401a>g	rrs_r.1401a>g	rrs_r.1401a>g	fabG1_c.-17G>T, ethA_p.Ala381Pro	-	alr_p.Leu113Arg	-	-	-	-
318	Coll et al., 2018	ERR1873452	South Africa	ZA	lineage2	lineage2.2.2	XDR	R	R	R	R	R	ND	R	R	ND	ND	ND	R	R	R	R	S	R	XDR	rpoB_p.Asp435Val	katG_p.Ser315Thr, fabG1_c.-17G>T	pncA_c.517_518insG	embB_p.Met306Ile	gid_p.Leu79Ser, rrs_r.514a>c	gyrA_p.Asp94Gly	gyrA_p.Asp94Gly	gyrA_p.Asp94Gly	gyrA_p.Asp94Gly	gyrA_p.Asp94Gly	rrs_r.1401a>g	rrs_r.1401a>g	rrs_r.1401a>g	rrs_r.1401a>g	fabG1_c.-17G>T, ethA_p.Ala381Pro	-	alr_p.Leu113Arg	-	-	-	-
319	David et al., 2020	SRR1184307	South Africa	ZA	lineage2	lineage2.2.2	XDR	ND	ND	ND	ND	ND	ND	ND	ND	ND	ND	ND	ND	ND	ND	ND	ND	ND	XDR	rpoB_p.Asp435Val	katG_p.Ser315Thr, fabG1_c.-17G>T	pncA_c.517_518insG	embB_p.Met306Ile	gid_p.Leu79Ser, rrs_r.514a>c	gyrA_p.Asp94Gly	gyrA_p.Asp94Gly	gyrA_p.Asp94Gly	gyrA_p.Asp94Gly	gyrA_p.Asp94Gly	rrs_r.1401a>g	rrs_r.1401a>g	rrs_r.1401a>g	rrs_r.1401a>g	fabG1_c.-17G>T, ethA_p.Ala381Pro	-	alr_p.Leu113Arg	-	-	-	-
320	David et al., 2020	SRR1173350	South Africa	ZA	lineage2	lineage2.2.2	XDR	ND	ND	ND	ND	ND	ND	ND	ND	ND	ND	ND	ND	ND	ND	ND	ND	ND	XDR	rpoB_p.Asp435Val	katG_p.Ser315Thr, fabG1_c.-17G>T	pncA_c.517_518insG	embB_p.Met306Ile	gid_p.Leu79Ser, rrs_r.514a>c	gyrA_p.Asp94Gly	gyrA_p.Asp94Gly	gyrA_p.Asp94Gly	gyrA_p.Asp94Gly	gyrA_p.Asp94Gly	rrs_r.1401a>g	rrs_r.1401a>g	rrs_r.1401a>g	rrs_r.1401a>g	fabG1_c.-17G>T, ethA_p.Ala381Pro	-	-	-	-	-	-
321	David et al., 2020	SRR1196556	South Africa	ZA	lineage2	lineage2.2.2	XDR	ND	ND	ND	ND	ND	ND	ND	ND	ND	ND	ND	ND	ND	ND	ND	ND	ND	XDR	rpoB_p.Asp435Val	katG_p.Ser315Thr, fabG1_c.-17G>T	pncA_c.517_518insG	embB_p.Met306Ile	gid_p.Leu79Ser, rrs_r.514a>c	gyrA_p.Asp94Gly	gyrA_p.Asp94Gly	gyrA_p.Asp94Gly	gyrA_p.Asp94Gly	gyrA_p.Asp94Gly	rrs_r.1401a>g	rrs_r.1401a>g	rrs_r.1401a>g	rrs_r.1401a>g	fabG1_c.-17G>T, ethA_p.Ala381Pro	-	alr_p.Leu113Arg	-	-	-	-
322	Coll et al., 2018	ERR1873467	South Africa	ZA	lineage2	lineage2.2.2	XDR	R	R	R	R	R	ND	R	R	ND	ND	ND	R	R	R	S	S	R	XDR	rpoB_p.Asp435Val	katG_p.Ser315Thr, fabG1_c.-17G>T	pncA_c.517_518insG	embB_p.Met306Ile	gid_p.Leu79Ser, rrs_r.514a>c	gyrA_p.Asp94Gly	gyrA_p.Asp94Gly	gyrA_p.Asp94Gly	gyrA_p.Asp94Gly	gyrA_p.Asp94Gly	rrs_r.1401a>g	rrs_r.1401a>g	rrs_r.1401a>g	rrs_r.1401a>g	fabG1_c.-17G>T, ethA_p.Ala381Pro	-	alr_p.Leu113Arg	-	-	-	-
323	Coll et al., 2018	ERR1035042	-	-	lineage2	lineage2.2.2	XDR	R	R	ND	S	ND	ND	ND	R	ND	ND	ND	R	ND	ND	S	ND	ND	XDR	rpoB_p.Asp435Val	katG_p.Ser315Thr, fabG1_c.-17G>T	pncA_c.517_518insG	embB_p.Met306Ile	gid_p.Leu79Ser, rrs_r.514a>c	gyrA_p.Asp94His	gyrA_p.Asp94His	gyrA_p.Asp94His	gyrA_p.Asp94His	gyrA_p.Asp94His	rrs_r.1401a>g	rrs_r.1401a>g	rrs_r.1401a>g	rrs_r.1401a>g	fabG1_c.-17G>T, ethA_p.Ala381Pro	-	alr_p.Leu113Arg	-	-	-	-
324	Coll et al., 2018	ERR1873485	South Africa	ZA	lineage2	lineage2.2.2	XDR	R	R	R	R	R	ND	R	R	ND	ND	ND	R	R	R	S	S	R	XDR	rpoB_p.Asp435Val	katG_p.Ser315Thr, fabG1_c.-17G>T	pncA_c.517_518insG	embB_p.Met306Ile	gid_p.Leu79Ser, rrs_r.514a>c	gyrA_p.Asp94His	gyrA_p.Asp94His	gyrA_p.Asp94His	gyrA_p.Asp94His	gyrA_p.Asp94His	rrs_r.1401a>g	rrs_r.1401a>g	rrs_r.1401a>g	rrs_r.1401a>g	fabG1_c.-17G>T, ethA_p.Ala381Pro	-	alr_p.Leu113Arg	-	-	-	-
325	Coll et al., 2018	ERR1873561	South Africa	ZA	lineage2	lineage2.2.2	XDR	R	R	R	R	R	ND	R	R	ND	ND	ND	R	R	R	R	R	R	PreXDR	rpoB_p.Asp435Val	katG_p.Ser315Thr, fabG1_c.-17G>T	pncA_c.517_518insG	embB_p.Met306Ile	gid_p.Leu79Ser	gyrA_p.Asp94Asn	gyrA_p.Asp94Asn	gyrA_p.Asp94Asn	gyrA_p.Asp94Asn	gyrA_p.Asp94Asn	-	-	-	-	fabG1_c.-17G>T, ethA_p.Ala381Pro	-	alr_p.Leu113Arg	-	-	-	-
326	Walker et al., 2015	SRR2101344	-	-	lineage2	lineage2.2.2	XDR	R	R	R	S	R	ND	R	R	ND	ND	ND	R	R	R	ND	ND	ND	XDR	rpoB_p.Asp435Val	katG_p.Ser315Thr, fabG1_c.-17G>T	pncA_c.517_518insG	embB_p.Met306Ile	gid_p.Leu79Ser, rrs_r.514a>c	gyrA_p.Asp94His	gyrA_p.Asp94His	gyrA_p.Asp94His	gyrA_p.Asp94His	gyrA_p.Asp94His	rrs_r.1401a>g	rrs_r.1401a>g	rrs_r.1401a>g	rrs_r.1401a>g	fabG1_c.-17G>T, ethA_p.Ala381Pro	-	alr_p.Leu113Arg	-	-	-	-
327	Coll et al., 2018	ERR1873456	South Africa	ZA	lineage2	lineage2.2.2	XDR	R	R	R	R	R	ND	R	R	ND	ND	ND	R	R	R	R	R	R	XDR	rpoB_p.Asp435Val	katG_p.Ser315Thr, fabG1_c.-17G>T	pncA_c.517_518insG	embB_p.Met306Ile	gid_p.Leu79Ser, rrs_r.514a>c	gyrA_p.Ala90Val	gyrA_p.Ala90Val	gyrA_p.Ala90Val	gyrA_p.Ala90Val	gyrA_p.Ala90Val	rrs_r.1401a>g	rrs_r.1401a>g	rrs_r.1401a>g	rrs_r.1401a>g	fabG1_c.-17G>T, ethA_p.Ala381Pro	-	alr_p.Leu113Arg	-	-	-	-
328	Coll et al., 2018	ERR1873500	South Africa	ZA	lineage2	lineage2.2.2	XDR	R	R	R	S	R	ND	R	R	ND	ND	ND	R	R	R	S	S	R	PreXDR	rpoB_p.Asp435Val	katG_p.Ser315Thr, fabG1_c.-17G>T	pncA_c.517_518insG	embB_p.Met306Ile	gid_p.Leu79Ser, rrs_r.514a>c	-	-	-	-	-	rrs_r.1401a>g	rrs_r.1401a>g	rrs_r.1401a>g	rrs_r.1401a>g	fabG1_c.-17G>T, ethA_p.Ala381Pro	-	alr_p.Leu113Arg	-	-	-	-
329	Coll et al., 2018	ERR1873476	South Africa	ZA	lineage2	lineage2.2.2	XDR	R	R	R	R	R	ND	R	R	ND	ND	ND	R	R	R	S	S	R	PreXDR	rpoB_p.Asp435Val	katG_p.Ser315Thr, fabG1_c.-17G>T	pncA_c.517_518insG	embB_p.Met306Ile	gid_p.Leu79Ser	gyrA_p.Asp94Asn	gyrA_p.Asp94Asn	gyrA_p.Asp94Asn	gyrA_p.Asp94Asn	gyrA_p.Asp94Asn	-	-	-	-	fabG1_c.-17G>T, ethA_p.Ala381Pro	-	alr_p.Leu113Arg	-	-	-	-
330	Coll et al., 2018	ERR1873516	South Africa	ZA	lineage2	lineage2.2.2	XDR	R	R	R	S	R	ND	R	R	ND	ND	ND	R	R	R	S	S	R	XDR	rpoB_p.Asp435Val	katG_p.Ser315Thr, fabG1_c.-17G>T	pncA_c.517_518insG	embB_p.Met306Ile	gid_p.Leu79Ser, rrs_r.514a>c	gyrA_p.Asp94Asn	gyrA_p.Asp94Asn	gyrA_p.Asp94Asn	gyrA_p.Asp94Asn	gyrA_p.Asp94Asn	rrs_r.1401a>g	rrs_r.1401a>g	rrs_r.1401a>g	rrs_r.1401a>g	fabG1_c.-17G>T, ethA_p.Ala381Pro	-	alr_p.Leu113Arg	-	-	-	-
331	Coll et al., 2018	ERR1873439	South Africa	ZA	lineage2	lineage2.2.2	XDR	R	R	R	R	R	ND	R	R	ND	ND	ND	R	R	R	R	S	R	XDR	rpoB_p.Asp435Val	katG_p.Ser315Thr, fabG1_c.-17G>T	pncA_c.517_518insG	embB_p.Met306Ile	gid_p.Leu79Ser, rrs_r.514a>c	gyrA_p.Asp94Asn	gyrA_p.Asp94Asn	gyrA_p.Asp94Asn	gyrA_p.Asp94Asn	gyrA_p.Asp94Asn	rrs_r.1401a>g	rrs_r.1401a>g	rrs_r.1401a>g	rrs_r.1401a>g	fabG1_c.-17G>T, ethA_p.Ala381Pro	-	alr_p.Leu113Arg	-	-	-	-
332	Coll et al., 2018	ERR1873454	South Africa	ZA	lineage2	lineage2.2.2	XDR	R	R	R	R	R	ND	R	R	ND	ND	ND	R	R	R	R	S	R	XDR	rpoB_p.Asp435Val	katG_p.Ser315Thr, fabG1_c.-17G>T	pncA_c.517_518insG	embB_p.Met306Ile	gid_p.Leu79Ser, rrs_r.514a>c	gyrA_p.Asp94Asn	gyrA_p.Asp94Asn	gyrA_p.Asp94Asn	gyrA_p.Asp94Asn	gyrA_p.Asp94Asn	rrs_r.1401a>g	rrs_r.1401a>g	rrs_r.1401a>g	rrs_r.1401a>g	fabG1_c.-17G>T, ethA_p.Ala381Pro	-	alr_p.Leu113Arg	-	-	-	-
333	Coll et al., 2018	ERR1873453	South Africa	ZA	lineage2	lineage2.2.2	XDR	R	R	R	R	R	ND	R	R	ND	ND	ND	R	R	R	R	S	R	XDR	rpoB_p.Asp435Val	katG_p.Ser315Thr, fabG1_c.-17G>T	pncA_c.517_518insG	embB_p.Met306Ile	gid_p.Leu79Ser, rrs_r.514a>c	gyrA_p.Asp94Asn	gyrA_p.Asp94Asn	gyrA_p.Asp94Asn	gyrA_p.Asp94Asn	gyrA_p.Asp94Asn	rrs_r.1401a>g	rrs_r.1401a>g	rrs_r.1401a>g	rrs_r.1401a>g	fabG1_c.-17G>T, ethA_p.Ala381Pro	-	alr_p.Leu113Arg	-	-	-	-
334	David et al., 2020	SRR5894881	China	CN	lineage2	lineage2.2.1	XDR	ND	ND	ND	ND	ND	ND	ND	ND	ND	ND	ND	ND	ND	ND	ND	ND	ND	MDR	rpoB_p.His445Asn	katG_p.Ser315Thr	-	-	-	-	-	-	-	-	-	-	-	-	-	-	-	-	-	-	-
335	David et al., 2020	ERR158616	Russia	RU	lineage2	lineage2.2.1	XDR	ND	ND	ND	ND	ND	ND	ND	ND	ND	ND	ND	ND	ND	ND	ND	ND	ND	XDR	rpoC_p.Asp485Asn, rpoB_p.Ser450Leu	katG_p.Ser315Thr, katG_p.Ile335Val, fabG1_c.-15C>T	pncA_p.Thr135Pro	embB_p.Gln497Arg	rpsL_p.Lys43Arg	gyrA_p.Asp94Gly	gyrA_p.Asp94Gly	gyrA_p.Asp94Gly	gyrA_p.Asp94Gly	gyrA_p.Asp94Gly	rrs_r.1401a>g	rrs_r.1401a>g	rrs_r.1401a>g	rrs_r.1401a>g	fabG1_c.-15C>T	-	-	-	-	-	-
336	David et al., 2020	ERR228062	Russia	RU	lineage2	lineage2.2.1	XDR	ND	ND	ND	ND	ND	ND	ND	ND	ND	ND	ND	ND	ND	ND	ND	ND	ND	XDR	rpoC_p.Asp485Asn, rpoB_p.Ser450Leu	katG_p.Ser315Thr, katG_p.Ile335Val	pncA_p.Ala146Val	embB_p.Gln497Arg	rpsL_p.Lys43Arg	gyrA_p.Asp94Asn	gyrA_p.Asp94Asn	gyrA_p.Asp94Asn	gyrA_p.Asp94Asn	gyrA_p.Asp94Asn	rrs_r.1401a>g	rrs_r.1401a>g	rrs_r.1401a>g	rrs_r.1401a>g	-	-	-	-	-	-	-
337	David et al., 2020	ERR144567	Russia	RU	lineage2	lineage2.2.1	XDR	ND	ND	ND	ND	ND	ND	ND	ND	ND	ND	ND	ND	ND	ND	ND	ND	ND	XDR	rpoC_p.Asp485Asn, rpoB_p.Ser450Leu	katG_p.Ser315Thr, katG_p.Ile335Val	pncA_p.Thr135Pro	embB_p.Gln497Arg	rpsL_p.Lys43Arg	gyrA_p.Ala90Val	gyrA_p.Ala90Val	gyrA_p.Ala90Val	gyrA_p.Ala90Val	gyrA_p.Ala90Val	rrs_r.1401a>g	rrs_r.1401a>g	rrs_r.1401a>g	rrs_r.1401a>g	-	-	-	-	-	-	-
338	Farhat et al., 2019	SRR671759	China	CN	lineage2	lineage2.2.1	XDR	R	R	ND	R	R	ND	ND	R	ND	ND	ND	ND	R	S	R	ND	ND	XDR	rpoB_p.His445Asp, rpoB_p.Asp435Tyr	katG_p.Ser315Thr, fabG1_c.-8T>C	-	embB_p.Met306Val	rpsL_p.Lys43Arg	gyrA_p.Ala90Val	gyrA_p.Ala90Val	gyrA_p.Ala90Val	gyrA_p.Ala90Val	gyrA_p.Ala90Val	-	-	eis_c.-10G>A	-	fabG1_c.-8T>C	folC_p.Ile43Thr	-	-	-	-	-
339	Soundararajan et al., 2020	ERR3610844	India	IN	lineage2;lineage4	lineage4.4;lineage2.2.1	XDR	R	R	S	R	ND	ND	R	R	ND	ND	ND	R	R	ND	R	ND	ND	PreXDR	rpoB_p.Leu464Met	katG_p.Ser315Thr	-	embB_p.Met306Ile	-	gyrA_p.Ser91Ala	gyrA_p.Ser91Ala	gyrA_p.Ser91Ala	gyrA_p.Ser91Ala	gyrA_p.Ser91Ala	-	-	-	-	ethA_Chromosome:g.4326344_4327547del	folC_p.Ile43Thr	-	-	-	-	-
340	Chen et al., 2019	SRR8651654	China	CN	lineage2	lineage2.2.1	XDR	R	R	R	R	R	ND	R	ND	R	ND	ND	R	R	R	ND	R	ND	XDR	rpoB_p.Asp435Val	katG_p.Ser315Thr	pncA_p.His51Arg	embB_p.Met306Val	rrs_r.514a>c	gyrA_p.Ser91Pro, gyrA_p.Asp94Ala	gyrA_p.Ser91Pro, gyrA_p.Asp94Ala	gyrA_p.Ser91Pro, gyrA_p.Asp94Ala	gyrA_p.Ser91Pro, gyrA_p.Asp94Ala	gyrA_p.Ser91Pro, gyrA_p.Asp94Ala	rrs_r.1401a>g	rrs_r.1401a>g	rrs_r.1401a>g	rrs_r.1401a>g	-	folC_p.Ser150Gly, thyA_p.His75Asn	-	-	-	-	-
341	David et al., 2020	SRR5894885	China	CN	lineage2	lineage2.2.1	XDR	ND	ND	ND	ND	ND	ND	ND	ND	ND	ND	ND	ND	ND	ND	ND	ND	ND	XDR	rpoB_p.His445Tyr	katG_p.Ser315Thr	-	embB_p.Met306Val	rpsL_p.Lys43Arg	gyrA_p.Asp94His, gyrA_p.Ala90Val	gyrA_p.Asp94His, gyrA_p.Ala90Val	gyrA_p.Asp94His, gyrA_p.Ala90Val	gyrA_p.Asp94His, gyrA_p.Ala90Val	gyrA_p.Asp94His, gyrA_p.Ala90Val	rrs_r.1401a>g	rrs_r.1401a>g	rrs_r.1401a>g	rrs_r.1401a>g	ethA_c.1046_1047insA	folC_p.Arg49Pro, thyA_p.His75Asn	-	-	-	-	-
342	Farhat et al., 2019	SRR671863	China	CN	lineage2	lineage2.2.1	XDR	R	R	ND	R	S	ND	ND	R	ND	ND	ND	ND	R	R	S	ND	ND	XDR	rpoB_p.His445Leu	katG_p.Ser315Thr	pncA_p.Leu4Ser	embB_p.Gly406Ala	-	gyrA_p.Asp94Gly	gyrA_p.Asp94Gly	gyrA_p.Asp94Gly	gyrA_p.Asp94Gly	gyrA_p.Asp94Gly	rrs_r.1401a>g	rrs_r.1401a>g	rrs_r.1401a>g	rrs_r.1401a>g	ethA_c.1054_1054del	-	-	-	-	-	-
343	Farhat et al., 2019	SRR671864	China	CN	lineage2	lineage2.2.1	XDR	R	R	ND	R	S	ND	ND	R	ND	ND	ND	ND	R	R	S	ND	ND	XDR	rpoB_p.His445Leu	katG_p.Ser315Thr	pncA_p.Leu4Ser	embB_p.Gly406Ala	-	gyrA_p.Asp94Gly	gyrA_p.Asp94Gly	gyrA_p.Asp94Gly	gyrA_p.Asp94Gly	gyrA_p.Asp94Gly	rrs_r.1401a>g	rrs_r.1401a>g	rrs_r.1401a>g	rrs_r.1401a>g	ethA_c.1054_1054del	-	-	-	-	-	-
344	Chen et al., 2019	SRR8651564	China	CN	lineage2	lineage2.2.1	XDR	R	R	R	R	R	ND	R	ND	R	ND	ND	R	R	S	ND	S	ND	XDR	rpoB_p.Ser450Leu	katG_p.Ser315Thr	pncA_Chromosome:g.2288682_2289280del	embB_p.Met306Val	rpsL_p.Lys43Arg	gyrA_p.Asp94Asn	gyrA_p.Asp94Asn	gyrA_p.Asp94Asn	gyrA_p.Asp94Asn	gyrA_p.Asp94Asn	rrs_r.1401a>g	rrs_r.1401a>g	rrs_r.1401a>g	rrs_r.1401a>g	ethA_Chromosome:g.4326266_4327547del	-	-	-	-	-	-
345	Chen et al., 2019	SRR8651589	China	CN	lineage2	lineage2.2.1	XDR	R	R	R	S	S	ND	S	ND	R	ND	ND	R	R	R	ND	S	ND	PreXDR	rpoB_p.Val170Phe	katG_p.Trp198*, ahpC_c.-81C>T	pncA_p.Gln141Pro	embB_p.Met306Ile, embB_p.Gln497Arg	-	gyrB_p.Glu501Asp, gyrA_p.Ala90Val	gyrB_p.Glu501Asp, gyrA_p.Ala90Val	gyrB_p.Glu501Asp, gyrA_p.Ala90Val	gyrB_p.Glu501Asp, gyrA_p.Ala90Val	gyrB_p.Glu501Asp, gyrA_p.Ala90Val	-	-	-	-	-	thyX_c.-16C>T	-	-	-	-	-
346	Farhat et al., 2019	SRR671785	China	CN	lineage2	lineage2.2.1	XDR	R	R	ND	R	R	ND	ND	R	ND	ND	ND	ND	R	S	R	ND	ND	PreXDR	rpoB_p.Leu452Pro, rpoB_p.Asp435Gly	katG_p.Ser315Thr	pncA_p.Leu151Ser	embB_p.Met306Ile	rrs_r.514a>c	gyrA_p.Asp94Gly	gyrA_p.Asp94Gly	gyrA_p.Asp94Gly	gyrA_p.Asp94Gly	gyrA_p.Asp94Gly	-	-	-	-	-	-	-	-	-	-	-
347	Coll et al., 2018	ERR1034787	-	-	lineage2	lineage2.2.1	XDR	R	R	R	S	R	ND	ND	ND	ND	R	ND	ND	R	S	R	S	S	XDR	rpoB_p.Asp435Phe	katG_p.Ser315Thr	pncA_c.-11A>G	-	rpsL_p.Lys43Arg	gyrA_p.Ala90Val, gyrA_p.Asp94Asn	gyrA_p.Ala90Val, gyrA_p.Asp94Asn	gyrA_p.Ala90Val, gyrA_p.Asp94Asn	gyrA_p.Ala90Val, gyrA_p.Asp94Asn	gyrA_p.Ala90Val, gyrA_p.Asp94Asn	rrs_r.1401a>g	rrs_r.1401a>g	rrs_r.1401a>g	rrs_r.1401a>g	-	-	-	-	-	-	-
348	Chen et al., 2019	SRR8651576	China	CN	lineage2	lineage2.2.1	XDR	R	R	R	R	R	ND	R	ND	R	ND	ND	R	R	R	ND	S	ND	XDR	rpoB_p.Ser450Leu	katG_p.Ser315Thr	pncA_p.Thr47Ala	embB_p.Met306Val	rpsL_p.Lys43Arg	gyrA_p.Asp94Gly	gyrA_p.Asp94Gly	gyrA_p.Asp94Gly	gyrA_p.Asp94Gly	gyrA_p.Asp94Gly	rrs_r.1401a>g	rrs_r.1401a>g	rrs_r.1401a>g	rrs_r.1401a>g	-	-	-	-	-	-	-
349	Farhat et al., 2019	SRR671815	China	CN	lineage2	lineage2.2.1	XDR	R	R	ND	R	R	ND	ND	R	ND	ND	ND	ND	R	R	R	ND	ND	XDR	rpoB_p.Ser450Leu	katG_p.Ser315Thr, fabG1_c.-8T>G	pncA_p.Val7Phe	embB_p.Met306Val	rrs_r.517c>t	gyrA_p.Asp94Tyr	gyrA_p.Asp94Tyr	gyrA_p.Asp94Tyr	gyrA_p.Asp94Tyr	gyrA_p.Asp94Tyr	-	-	eis_c.-10G>A	-	ethA_c.1080_1080del	folC_p.Glu153Gly	-	-	-	-	-
350	Soundararajan et al., 2020	ERR3610870	India	IN	lineage2	lineage2.2.1.1	XDR	R	R	R	S	ND	ND	R	R	ND	ND	ND	S	R	ND	S	ND	ND	XDR	rpoB_p.Leu464Met, rpoB_p.Ser450Asn	katG_p.Ser315Thr	pncA_p.Trp119Arg	embB_p.Met306Val	rpsL_p.Lys43Arg	gyrA_p.Ser91Ala, gyrA_p.Asp94Gly	gyrA_p.Ser91Ala, gyrA_p.Asp94Gly	gyrA_p.Ser91Ala, gyrA_p.Asp94Gly	gyrA_p.Ser91Ala, gyrA_p.Asp94Gly	gyrA_p.Ser91Ala, gyrA_p.Asp94Gly	-	-	eis_c.-14C>T	-	-	-	-	-	-	-	-
351	Farhat et al., 2019	SRR671761	China	CN	lineage2	lineage2.2.1.1	XDR	R	R	ND	R	R	ND	ND	R	ND	ND	ND	ND	R	R	R	ND	ND	XDR	rpoB_p.His445Tyr, rpoB_p.Glu460Gly	fabG1_c.-15C>T, katG_p.Ser315Thr, inhA_p.Ser94Ala	-	embB_p.Gly406Ala	rrs_r.514a>c	gyrA_p.Ser91Pro	gyrA_p.Ser91Pro	gyrA_p.Ser91Pro	gyrA_p.Ser91Pro	gyrA_p.Ser91Pro	rrs_r.1401a>g	rrs_r.1401a>g	rrs_r.1401a>g	rrs_r.1401a>g	fabG1_c.-15C>T, inhA_p.Ser94Ala	thyX_c.-16C>T	-	-	-	-	-
352	Ditthawat et al., 2021	M04664-57	Thailand	TH	lineage2	lineage2.2.1.1	XDR	R	R	ND	S	R	ND	ND	R	ND	ND	ND	ND	R	S	ND	S	ND	PreXDR	rpoB_p.Ser450Leu, rpoC_p.Gly332Arg	katG_p.Ser315Thr	-	embB_p.Met306Ile	rpsL_p.Lys43Arg	gyrA_p.Asp94Gly	gyrA_p.Asp94Gly	gyrA_p.Asp94Gly	gyrA_p.Asp94Gly	gyrA_p.Asp94Gly	-	-	-	-	-	-	-	-	-	-	-
353	Ditthawat et al., 2021	M04702-57	Thailand	TH	lineage2	lineage2.2.1.1	XDR	R	R	ND	R	R	ND	ND	R	ND	ND	ND	ND	R	S	ND	S	ND	XDR	rpoB_p.Ser450Leu, rpoC_p.Gly332Arg	katG_p.Ser315Thr	pncA_p.Thr47Ala	embB_p.Met306Ile, embB_p.Asp354Ala	rpsL_p.Lys43Arg	gyrA_p.Asp94Gly	gyrA_p.Asp94Gly	gyrA_p.Asp94Gly	gyrA_p.Asp94Gly	gyrA_p.Asp94Gly	rrs_r.1401a>g	rrs_r.1401a>g	rrs_r.1401a>g	rrs_r.1401a>g	-	-	-	-	-	-	-
354	Ditthawat et al., 2021	M05140-57	Thailand	TH	lineage2	lineage2.2.1.1	XDR	R	R	ND	R	R	ND	ND	R	ND	ND	ND	ND	R	S	ND	S	ND	PreXDR	rpoB_p.Ser450Leu	katG_p.Ser315Thr	pncA_p.Thr47Pro	embB_p.Met306Val	rpsL_p.Lys43Arg	gyrA_p.Ala90Val	gyrA_p.Ala90Val	gyrA_p.Ala90Val	gyrA_p.Ala90Val	gyrA_p.Ala90Val	-	-	-	-	-	thyX_c.-16C>T	-	-	-	-	-
355	Ditthawat et al., 2021	M01428-60	Thailand	TH	lineage2	lineage2.2.1.1	XDR	R	R	ND	R	R	ND	ND	R	ND	ND	ND	ND	R	R	ND	R	ND	XDR	rpoB_p.Ser450Leu	katG_p.Ser315Thr	pncA_p.Thr47Pro	embB_p.Met306Val	rpsL_p.Lys43Arg	gyrA_p.Asp94Gly	gyrA_p.Asp94Gly	gyrA_p.Asp94Gly	gyrA_p.Asp94Gly	gyrA_p.Asp94Gly	rrs_r.1401a>g	rrs_r.1401a>g	rrs_r.1401a>g	rrs_r.1401a>g	-	thyX_c.-16C>T	-	-	-	-	-
356	Farhat et al., 2019	SRR671807	China	CN	lineage2	lineage2.2.1	XDR	R	R	ND	R	R	ND	ND	R	ND	ND	ND	ND	R	R	S	ND	ND	XDR	rpoB_p.Ser450Leu	katG_p.Ser315Thr	pncA_c.391_392insG	embB_p.Met306Ile, embB_p.Gly406Ser	rpsL_p.Lys43Arg	gyrA_p.Asp94Ala	gyrA_p.Asp94Ala	gyrA_p.Asp94Ala	gyrA_p.Asp94Ala	gyrA_p.Asp94Ala	rrs_r.1401a>g	rrs_r.1401a>g	rrs_r.1401a>g	rrs_r.1401a>g	-	-	-	-	-	-	-
357	Farhat et al., 2019	SRR671865	China	CN	lineage2	lineage2.2.1	XDR	R	R	ND	R	R	ND	ND	R	ND	ND	ND	ND	R	S	ND	ND	ND	XDR	rpoB_p.Ser450Leu	katG_p.Ser315Thr	pncA_c.495_495del	embB_p.Met306Ile	rpsL_p.Lys43Arg	gyrA_p.Asp94Gly	gyrA_p.Asp94Gly	gyrA_p.Asp94Gly	gyrA_p.Asp94Gly	gyrA_p.Asp94Gly	rrs_r.1401a>g	rrs_r.1401a>g	rrs_r.1401a>g	rrs_r.1401a>g	ethA_c.1270_1270del	-	-	-	-	-	-
358	David et al., 2020	SRR1062820	South Africa	ZA	lineage2	lineage2.2.1	XDR	ND	ND	ND	ND	ND	ND	ND	ND	ND	ND	ND	ND	ND	ND	ND	ND	ND	PreXDR	rpoB_p.Ser450Leu	katG_p.Ser315Thr, fabG1_c.-15C>T	pncA_p.Ala134Val	-	rpsL_p.Lys43Arg	gyrA_p.Ala90Val	gyrA_p.Ala90Val	gyrA_p.Ala90Val	gyrA_p.Ala90Val	gyrA_p.Ala90Val	-	-	-	-	fabG1_c.-15C>T	-	-	-	-	-	-
359	David et al., 2020	SRR833096	South Africa	ZA	lineage2	lineage2.2.1	XDR	ND	ND	ND	ND	ND	ND	ND	ND	ND	ND	ND	ND	ND	ND	ND	ND	ND	MDR	rpoB_p.Asp435Tyr	katG_p.Ser315Thr	pncA_p.Phe58Leu	embB_p.Gln497Arg	rpsL_p.Lys43Arg	-	-	-	-	-	-	-	-	-	-	-	-	-	-	-	-
360	Soundararajan et al., 2020	ERR3610840	India	IN	lineage2	lineage2.2.1	XDR	R	R	S	R	ND	ND	R	R	ND	ND	ND	R	R	ND	R	ND	ND	XDR	rpoB_p.Leu464Met, rpoB_p.Ser450Ile	katG_p.Ser315Thr	-	embB_p.Met306Val	rpsL_p.Lys43Arg	gyrA_p.Ser91Ala, gyrA_p.Asp94Ala	gyrA_p.Ser91Ala, gyrA_p.Asp94Ala	gyrA_p.Ser91Ala, gyrA_p.Asp94Ala	gyrA_p.Ser91Ala, gyrA_p.Asp94Ala	gyrA_p.Ser91Ala, gyrA_p.Asp94Ala	rrs_r.1484g>t	rrs_r.1484g>t	rrs_r.1484g>t	rrs_r.1484g>t	ethA_c.672_673insG	thyA_Chromosome:g.3073680_3074470del, thyX_c.-16C>T	-	-	-	-	-
361	Chen et al., 2019	SRR8651594	China	CN	lineage2	lineage2.2.1	XDR	R	R	R	R	R	ND	R	ND	R	ND	ND	R	R	R	ND	S	ND	XDR	rpoB_p.Asp435Val	katG_p.Ser315Thr	pncA_p.Leu4Trp	embB_p.Met306Ile	rpsL_p.Lys43Arg	gyrA_p.Ala90Val, gyrA_p.Asp94Asn	gyrA_p.Ala90Val, gyrA_p.Asp94Asn	gyrA_p.Ala90Val, gyrA_p.Asp94Asn	gyrA_p.Ala90Val, gyrA_p.Asp94Asn	gyrA_p.Ala90Val, gyrA_p.Asp94Asn	rrs_r.1401a>g	rrs_r.1401a>g	rrs_r.1401a>g	rrs_r.1401a>g	-	-	-	-	-	-	-
362	Farhat et al., 2019	SRR671794	China	CN	lineage2	lineage2.2.1	XDR	R	R	ND	R	R	ND	ND	R	ND	ND	ND	ND	R	R	R	ND	ND	XDR	rpoB_p.Leu452Pro, rpoB_p.Asp435Gly	katG_p.Ser315Thr	pncA_p.Phe58Leu	-	rpsL_p.Lys43Arg	gyrB_p.Asp461Asn	gyrB_p.Asp461Asn	gyrB_p.Asp461Asn	gyrB_p.Asp461Asn	gyrB_p.Asp461Asn	rrs_r.1401a>g	rrs_r.1401a>g	rrs_r.1401a>g	rrs_r.1401a>g	ethA_c.1303_1304insA	-	-	-	-	-	-
363	Ditthawat et al., 2021	M00911-60	Thailand	TH	lineage2	lineage2.2.1	XDR	R	R	ND	R	R	ND	ND	R	ND	ND	ND	ND	R	S	ND	S	ND	XDR	rpoB_p.Asp435Val	inhA_p.Ser94Ala, fabG1_c.-15C>T	-	embB_p.Asp328Gly, embB_p.Gly406Ala	rpsL_p.Lys43Arg	gyrA_p.Asp94Gly	gyrA_p.Asp94Gly	gyrA_p.Asp94Gly	gyrA_p.Asp94Gly	gyrA_p.Asp94Gly	rrs_r.1401a>g	rrs_r.1401a>g	rrs_r.1401a>g	rrs_r.1401a>g	inhA_p.Ser94Ala, fabG1_c.-15C>T	-	-	-	-	-	-
364	Chen et al., 2019	SRR8651616	China	CN	lineage2	lineage2.2.1	XDR	R	R	R	R	R	ND	S	ND	R	ND	ND	R	R	S	ND	S	ND	MDR	rpoB_p.Leu430Pro, rpoB_p.Ser431Gly	katG_p.Ser315Thr, fabG1_c.-8T>G	pncA_p.Ala28Asp	embB_p.Met306Leu, embA_c.-16C>T	rpsL_p.Lys43Arg	-	-	-	-	-	-	-	-	-	ethA_Chromosome:g.4326004_4327547del	-	-	-	-	-	-
365	Ditthawat et al., 2021	M07419-58	Thailand	TH	lineage2	lineage2.2.1	XDR	R	R	ND	R	R	ND	ND	R	ND	ND	ND	ND	R	R	ND	S	ND	XDR	rpoB_p.Ser441Leu	katG_p.Ser315Thr	pncA_p.Thr76Pro	embB_p.Asp328Tyr	rpsL_p.Lys43Arg	gyrA_p.Asp94Asn	gyrA_p.Asp94Asn	gyrA_p.Asp94Asn	gyrA_p.Asp94Asn	gyrA_p.Asp94Asn	rrs_r.1401a>g	rrs_r.1401a>g	rrs_r.1401a>g	rrs_r.1401a>g	-	-	-	-	-	-	-
366	Ditthawat et al., 2021	M08006-58	Thailand	TH	lineage2	lineage2.2.1	XDR	R	R	ND	S	R	ND	ND	R	ND	ND	ND	ND	R	S	ND	S	ND	XDR	rpoB_p.Ser450Leu	katG_p.Ser315Thr	pncA_Chromosome:g.2288682_2289280del	-	rpsL_p.Lys43Arg	gyrA_p.Ala90Val	gyrA_p.Ala90Val	gyrA_p.Ala90Val	gyrA_p.Ala90Val	gyrA_p.Ala90Val	rrs_r.1401a>g	rrs_r.1401a>g	rrs_r.1401a>g	rrs_r.1401a>g	-	-	-	-	-	-	-
367	Ditthawat et al., 2021	M00053-59	Thailand	TH	lineage2	lineage2.2.1	XDR	R	R	ND	S	R	ND	ND	R	ND	ND	ND	ND	R	S	ND	S	ND	XDR	rpoB_p.Ser450Leu	katG_p.Ser315Thr	pncA_Chromosome:g.2288682_2289280del	-	rpsL_p.Lys43Arg	gyrA_p.Ala90Val	gyrA_p.Ala90Val	gyrA_p.Ala90Val	gyrA_p.Ala90Val	gyrA_p.Ala90Val	rrs_r.1401a>g	rrs_r.1401a>g	rrs_r.1401a>g	rrs_r.1401a>g	-	-	-	-	-	-	-
368	Farhat et al., 2019	SRR671810	China	CN	lineage2	lineage2.2.1	XDR	R	R	ND	R	R	ND	ND	R	ND	ND	ND	ND	R	S	S	ND	ND	XDR	rpoB_p.His445Phe	katG_p.Ser315Asn	pncA_c.517_518insG	embB_p.Met306Val	rpsL_p.Lys88Arg	gyrA_p.Asp94Gly	gyrA_p.Asp94Gly	gyrA_p.Asp94Gly	gyrA_p.Asp94Gly	gyrA_p.Asp94Gly	-	-	eis_c.-14C>T	-	-	thyX_c.-16C>T	-	-	-	-	-
369	Coll et al., 2018	ERR1873556	South Africa	ZA	lineage2	lineage2.2.1	XDR	R	R	R	S	R	ND	S	R	ND	ND	ND	R	R	R	R	S	S	XDR	rpoB_p.Ser450Leu	fabG1_c.-15C>T, katG_p.Ser315Thr	pncA_p.Thr100Ile, pncA_p.Thr160Ala	embB_p.Met306Ile	rrs_r.514a>c	gyrA_p.Ala90Val	gyrA_p.Ala90Val	gyrA_p.Ala90Val	gyrA_p.Ala90Val	gyrA_p.Ala90Val	rrs_r.1401a>g	rrs_r.1401a>g	rrs_r.1401a>g	rrs_r.1401a>g	fabG1_c.-15C>T	-	-	-	-	-	-
370	Coll et al., 2018	ERR1873474	South Africa	ZA	lineage2	lineage2.2.1	XDR	R	R	R	R	R	ND	S	R	ND	ND	ND	R	R	S	R	S	S	XDR	rpoB_p.Ser450Leu	fabG1_c.-15C>T, katG_p.Ser315Thr	pncA_p.Thr100Ile, pncA_p.Thr160Ala	embB_p.Met306Ile	rrs_r.514a>c	gyrA_p.Ala90Val	gyrA_p.Ala90Val	gyrA_p.Ala90Val	gyrA_p.Ala90Val	gyrA_p.Ala90Val	rrs_r.1401a>g	rrs_r.1401a>g	rrs_r.1401a>g	rrs_r.1401a>g	fabG1_c.-15C>T	-	-	-	-	-	-
371	Coll et al., 2018	ERR1873562	South Africa	ZA	lineage2	lineage2.2.1	XDR	R	R	R	R	R	ND	S	R	ND	ND	ND	R	R	R	R	R	R	XDR	rpoB_p.Ser450Leu	katG_p.Ser315Thr	pncA_p.Thr100Ile, pncA_p.Thr160Ala	embB_p.Met306Ile	rrs_r.514a>c	gyrA_p.Ala90Val	gyrA_p.Ala90Val	gyrA_p.Ala90Val	gyrA_p.Ala90Val	gyrA_p.Ala90Val	rrs_r.1401a>g	rrs_r.1401a>g	rrs_r.1401a>g	rrs_r.1401a>g	ethA_p.Gly43Cys	thyX_c.-16C>T	-	-	-	-	-
372	Coll et al., 2018	ERR1873560	South Africa	ZA	lineage2	lineage2.2.1	XDR	R	R	R	R	R	ND	S	R	ND	ND	ND	R	R	R	R	S	S	PreXDR	rpoB_p.Ser450Leu	katG_p.Ser315Thr	pncA_p.Thr100Ile, pncA_p.Thr160Ala	embB_p.Met306Ile	-	gyrA_p.Asp94Gly	gyrA_p.Asp94Gly	gyrA_p.Asp94Gly	gyrA_p.Asp94Gly	gyrA_p.Asp94Gly	-	-	-	-	ethA_p.Gly43Cys	-	-	-	-	-	-
373	Coll et al., 2018	ERR1873509	South Africa	ZA	lineage2	lineage2.2.1	XDR	R	R	R	R	R	ND	S	R	ND	ND	ND	R	R	R	S	S	S	XDR	rpoB_p.Ser450Leu	katG_p.Ser315Thr	pncA_p.Thr100Ile, pncA_p.Thr160Ala	embB_p.Met306Ile	rrs_r.514a>c	gyrA_p.Ala90Val	gyrA_p.Ala90Val	gyrA_p.Ala90Val	gyrA_p.Ala90Val	gyrA_p.Ala90Val	rrs_r.1401a>g	rrs_r.1401a>g	rrs_r.1401a>g	rrs_r.1401a>g	ethA_p.Gly43Cys	-	-	-	-	-	-
374	Farhat et al., 2019	SRR671726	China	CN	lineage2	lineage2.2.1	XDR	R	R	ND	R	S	ND	ND	R	ND	ND	ND	ND	R	R	S	ND	ND	XDR	rpoB_p.Ser450Leu	ahpC_c.-74G>A, katG_c.1670_1670del	pncA_p.Cys72Tyr	embB_p.Met306Val	rrs_r.514a>c	gyrA_p.Asp94Tyr	gyrA_p.Asp94Tyr	gyrA_p.Asp94Tyr	gyrA_p.Asp94Tyr	gyrA_p.Asp94Tyr	rrs_r.1401a>g	rrs_r.1401a>g	rrs_r.1401a>g	rrs_r.1401a>g	ethA_c.1022_1023insGC	thyA_p.Thr22Ala	-	-	-	-	-
375	Ditthawat et al., 2021	M05863-58	Thailand	TH	lineage2	lineage2.2.1	XDR	R	R	ND	R	R	ND	ND	R	ND	ND	ND	ND	R	R	ND	S	ND	PreXDR	rpoB_p.Asp435Val	katG_p.Ser315Thr	pncA_p.Gly105Val	embB_p.Asp328Tyr	-	gyrA_p.Asp94Gly	gyrA_p.Asp94Gly	gyrA_p.Asp94Gly	gyrA_p.Asp94Gly	gyrA_p.Asp94Gly	-	-	-	-	-	-	-	-	-	-	-
376	Ditthawat et al., 2021	M01470-60	Thailand	TH	lineage2	lineage2.2.1	XDR	R	R	ND	S	S	ND	ND	R	ND	ND	ND	ND	R	R	ND	S	ND	XDR	rpoB_p.Asp435Val	katG_p.Ser315Thr	pncA_p.Gly105Val	embB_p.Asp328Tyr	-	gyrA_p.Asp94Gly	gyrA_p.Asp94Gly	gyrA_p.Asp94Gly	gyrA_p.Asp94Gly	gyrA_p.Asp94Gly	rrs_r.1401a>g	rrs_r.1401a>g	rrs_r.1401a>g	rrs_r.1401a>g	-	-	-	-	-	-	-
377	Farhat et al., 2019	SRR671779	China	CN	lineage2	lineage2.2.1	XDR	R	R	ND	S	R	ND	ND	R	ND	ND	ND	ND	ND	R	ND	ND	ND	XDR	rpoB_p.Ser450Leu	fabG1_c.-15C>T, katG_p.Ser315Thr	-	embB_p.Gly406Asp	rpsL_p.Lys43Arg	gyrA_p.Ala90Val	gyrA_p.Ala90Val	gyrA_p.Ala90Val	gyrA_p.Ala90Val	gyrA_p.Ala90Val	rrs_r.1401a>g	rrs_r.1401a>g	rrs_r.1401a>g	rrs_r.1401a>g	fabG1_c.-15C>T	-	-	-	-	-	-
378	Farhat et al., 2019	SRR671842	China	CN	lineage2	lineage2.2.1	XDR	R	R	ND	R	S	ND	ND	R	ND	ND	ND	ND	R	R	R	ND	ND	XDR	rpoB_c.1295_1303del	katG_c.861_866del	pncA_p.Phe94Leu	embB_p.Met306Ile, embA_c.-16C>G	-	gyrA_p.Ala90Val	gyrA_p.Ala90Val	gyrA_p.Ala90Val	gyrA_p.Ala90Val	gyrA_p.Ala90Val	rrs_r.1401a>g	rrs_r.1401a>g	rrs_r.1401a>g	rrs_r.1401a>g	-	-	-	-	-	-	-
379	Ditthawat et al., 2021	M06565-59	Thailand	TH	lineage2	lineage2.2.1	XDR	R	R	ND	R	R	ND	ND	R	ND	ND	ND	ND	R	R	ND	S	ND	XDR	rpoB_p.Ser450Leu	fabG1_c.-8T>C, katG_p.Ser315Thr	pncA_c.-11A>G	embB_p.Met306Val, embB_p.Gln497Arg	rpsL_p.Lys43Arg	gyrA_p.Asp94Gly	gyrA_p.Asp94Gly	gyrA_p.Asp94Gly	gyrA_p.Asp94Gly	gyrA_p.Asp94Gly	rrs_r.1401a>g	rrs_r.1401a>g	rrs_r.1401a>g	rrs_r.1401a>g	fabG1_c.-8T>C	-	-	-	-	-	-
380	Ditthawat et al., 2021	M04967-58	Thailand	TH	lineage2	lineage2.2.1	XDR	R	R	ND	R	R	ND	ND	R	ND	ND	ND	ND	R	R	ND	R	ND	XDR	rpoB_p.Ser450Leu	fabG1_c.-8T>C, katG_p.Ser315Thr	pncA_c.-11A>G	embB_p.Met306Val, embB_p.Gln497Arg	rpsL_p.Lys43Arg	gyrA_p.Asp94Gly	gyrA_p.Asp94Gly	gyrA_p.Asp94Gly	gyrA_p.Asp94Gly	gyrA_p.Asp94Gly	rrs_r.1401a>g	rrs_r.1401a>g	rrs_r.1401a>g	rrs_r.1401a>g	fabG1_c.-8T>C	-	-	-	-	-	-
381	Ditthawat et al., 2021	M02578-60	Thailand	TH	lineage2	lineage2.2.1	XDR	R	R	ND	R	R	ND	ND	R	ND	ND	ND	ND	R	R	ND	R	ND	XDR	rpoB_p.Gln432Pro	katG_p.Ser315Thr	pncA_c.391_392insGG	embB_p.Met306Val	rpsL_p.Lys43Arg	gyrA_p.Asp94Ala	gyrA_p.Asp94Ala	gyrA_p.Asp94Ala	gyrA_p.Asp94Ala	gyrA_p.Asp94Ala	rrs_r.1401a>g	rrs_r.1401a>g	rrs_r.1401a>g	rrs_r.1401a>g	ethA_c.752_753insG	thyX_c.-16C>T	-	-	-	-	-
382	Farhat et al., 2019	ERR2516648	Peru	PE	lineage2;lineage4	lineage4.3.3;lineage2.2.1	XDR	R	R	R	R	R	ND	R	ND	ND	ND	ND	R	R	R	R	ND	ND	PreXDR	rpoB_p.Ser450Leu, rpoC_p.Ile491Thr	katG_p.Ser315Thr	pncA_p.His51Tyr	embB_p.Met306Val	rpsL_p.Lys43Arg	gyrA_p.Asp94Gly	gyrA_p.Asp94Gly	gyrA_p.Asp94Gly	gyrA_p.Asp94Gly	gyrA_p.Asp94Gly	-	-	-	-	ethA_c.620_621insG	-	-	-	-	-	-
383	Ditthawat et al., 2021	M05377-59	Thailand	TH	lineage2	lineage2.2.1	XDR	R	R	ND	S	R	ND	ND	R	ND	ND	ND	ND	R	S	ND	R	ND	PreXDR	rpoB_p.His445Tyr	katG_p.Ser315Thr	-	embB_p.Gln497Arg	rpsL_p.Lys43Arg	gyrA_p.Asp94Gly	gyrA_p.Asp94Gly	gyrA_p.Asp94Gly	gyrA_p.Asp94Gly	gyrA_p.Asp94Gly	-	-	-	-	-	folC_p.Ser150Gly	-	-	-	-	-
384	Farhat et al., 2019	ERR2516717	Peru	PE	lineage2	lineage2.2.1	XDR	R	R	R	S	R	ND	R	ND	ND	ND	ND	R	R	S	R	ND	ND	XDR	rpoB_p.Asp435Val	ahpC_c.-48G>A	pncA_p.Tyr103His	-	rpsL_p.Lys43Arg	gyrA_p.Asp94Ala	gyrA_p.Asp94Ala	gyrA_p.Asp94Ala	gyrA_p.Asp94Ala	gyrA_p.Asp94Ala	rrs_r.1401a>g	rrs_r.1401a>g	rrs_r.1401a>g	rrs_r.1401a>g	ethA_p.Thr392Ala, ethA_c.1302_1303insC	-	-	-	-	-	-
385	Ditthawat et al., 2021	M05472-59	Thailand	TH	lineage2	lineage2.2.1	XDR	R	R	ND	S	R	ND	ND	R	ND	ND	ND	ND	R	R	ND	S	ND	XDR	rpoB_p.Ser450Cys	fabG1_c.-15C>T	-	-	rpsL_p.Lys43Arg	gyrA_p.Asp94Gly	gyrA_p.Asp94Gly	gyrA_p.Asp94Gly	gyrA_p.Asp94Gly	gyrA_p.Asp94Gly	rrs_r.1401a>g	rrs_r.1401a>g	rrs_r.1401a>g	rrs_r.1401a>g	fabG1_c.-15C>T	-	-	-	-	-	-
386	Ditthawat et al., 2021	M02194-57	Thailand	TH	lineage2	lineage2.2.1	XDR	R	R	ND	R	R	ND	ND	R	ND	ND	ND	ND	R	S	ND	S	ND	XDR	rpoB_p.Leu452Pro	katG_p.Ser315Thr	pncA_p.Val139Gly	embB_p.Met306Val	rpsL_p.Lys43Arg	gyrA_p.Ala90Val	gyrA_p.Ala90Val	gyrA_p.Ala90Val	gyrA_p.Ala90Val	gyrA_p.Ala90Val	rrs_r.1401a>g	rrs_r.1401a>g	rrs_r.1401a>g	rrs_r.1401a>g	ethA_c.639_640del	-	-	-	-	-	-
387	Ditthawat et al., 2021	M06687-59	Thailand	TH	lineage2	lineage2.2.1	XDR	R	R	ND	R	R	ND	ND	R	ND	ND	ND	ND	R	R	ND	R	ND	XDR	rpoB_p.Leu452Pro	katG_p.Ser315Thr	pncA_p.Val139Gly	embB_p.Met306Val	rpsL_p.Lys43Arg	gyrA_p.Ala90Val, gyrA_p.Asp94Ala	gyrA_p.Ala90Val, gyrA_p.Asp94Ala	gyrA_p.Ala90Val, gyrA_p.Asp94Ala	gyrA_p.Ala90Val, gyrA_p.Asp94Ala	gyrA_p.Ala90Val, gyrA_p.Asp94Ala	rrs_r.1401a>g	rrs_r.1401a>g	rrs_r.1401a>g	rrs_r.1401a>g	ethA_c.639_640del	thyA_p.Thr22Ala, thyX_c.-16C>T	-	-	-	-	-
388	Ditthawat et al., 2021	M40543-58	Thailand	TH	lineage2	lineage2.2.1	XDR	R	R	ND	S	R	ND	ND	R	ND	ND	ND	ND	R	ND	ND	R	ND	XDR	rpoB_p.Asp435Val	katG_p.Ser315Thr	pncA_p.Gln10Pro	-	rpsL_p.Lys43Arg	gyrA_p.Asp94Gly	gyrA_p.Asp94Gly	gyrA_p.Asp94Gly	gyrA_p.Asp94Gly	gyrA_p.Asp94Gly	rrs_r.1401a>g	rrs_r.1401a>g	rrs_r.1401a>g	rrs_r.1401a>g	ethA_c.639_640del	folC_p.Glu153Ala	-	-	-	-	-
389	Ditthawat et al., 2021	M02248-57	Thailand	TH	lineage2	lineage2.2.1	XDR	R	R	ND	S	R	ND	ND	R	ND	ND	ND	ND	R	S	ND	S	ND	PreXDR	rpoB_p.Ser450Leu	katG_p.Ser315Thr	pncA_c.-11A>C	embB_p.Met306Val	rpsL_p.Lys43Arg	gyrA_p.Ala90Val	gyrA_p.Ala90Val	gyrA_p.Ala90Val	gyrA_p.Ala90Val	gyrA_p.Ala90Val	-	-	-	-	ethA_c.639_640del	-	-	-	-	-	-
390	Ditthawat et al., 2021	M06660-58	Thailand	TH	lineage2	lineage2.2.1	XDR	R	R	ND	R	R	ND	ND	R	ND	ND	ND	ND	R	R	ND	R	ND	XDR	rpoB_p.Ser450Leu	katG_p.Ser315Thr	pncA_c.-11A>C	embB_p.Met306Val	rpsL_p.Lys43Arg	gyrA_p.Ala90Val	gyrA_p.Ala90Val	gyrA_p.Ala90Val	gyrA_p.Ala90Val	gyrA_p.Ala90Val	rrs_r.1401a>g	rrs_r.1401a>g	rrs_r.1401a>g	rrs_r.1401a>g	ethA_c.640_641del	-	-	-	-	-	-
391	Ditthawat et al., 2021	M05475-57	Thailand	TH	lineage2	lineage2.2.1	XDR	R	R	ND	S	R	ND	ND	R	ND	ND	ND	ND	R	S	ND	S	ND	PreXDR	rpoB_p.Ser450Leu	katG_p.Ser315Thr	pncA_c.-11A>C	embB_p.Met306Val	rpsL_p.Lys43Arg	gyrA_p.Ala90Val	gyrA_p.Ala90Val	gyrA_p.Ala90Val	gyrA_p.Ala90Val	gyrA_p.Ala90Val	-	-	-	-	ethA_c.639_640del	-	-	-	-	-	-
392	Ditthawat et al., 2021	M01027-57	Thailand	TH	lineage2	lineage2.2.1	XDR	R	R	ND	R	R	ND	ND	R	ND	ND	ND	ND	R	S	ND	S	ND	PreXDR	rpoB_p.Ser450Leu	katG_p.Ser315Thr	pncA_c.-11A>C	embB_p.Met306Val	rpsL_p.Lys43Arg	gyrA_p.Ala90Val	gyrA_p.Ala90Val	gyrA_p.Ala90Val	gyrA_p.Ala90Val	gyrA_p.Ala90Val	-	-	-	-	ethA_c.639_640del	-	-	-	-	-	-
393	Ditthawat et al., 2021	M03452-57	Thailand	TH	lineage2	lineage2.2.1	XDR	R	R	ND	S	R	ND	ND	R	ND	ND	ND	ND	R	R	ND	S	ND	XDR	rpoB_p.Ser450Leu	katG_p.Ser315Thr	-	embB_p.Gly406Asp	rpsL_p.Lys43Arg	gyrA_p.Ala90Val	gyrA_p.Ala90Val	gyrA_p.Ala90Val	gyrA_p.Ala90Val	gyrA_p.Ala90Val	rrs_r.1401a>g	rrs_r.1401a>g	rrs_r.1401a>g	rrs_r.1401a>g	ethA_c.639_640del	-	-	-	-	-	-
394	Ditthawat et al., 2021	M01705-59	Thailand	TH	lineage2	lineage2.2.1	XDR	R	R	ND	S	R	ND	ND	R	ND	ND	ND	ND	R	R	ND	S	ND	XDR	rpoB_p.Ser450Leu	katG_p.Ser315Thr	-	embB_p.Gly406Asp	rpsL_p.Lys43Arg	gyrA_p.Ala90Val	gyrA_p.Ala90Val	gyrA_p.Ala90Val	gyrA_p.Ala90Val	gyrA_p.Ala90Val	rrs_r.1401a>g	rrs_r.1401a>g	rrs_r.1401a>g	rrs_r.1401a>g	ethA_c.639_640del	-	-	-	-	-	-
395	Ditthawat et al., 2021	M04542-58	Thailand	TH	lineage2	lineage2.2.1	XDR	R	R	ND	S	R	ND	ND	R	ND	ND	ND	ND	R	S	ND	R	ND	XDR	rpoB_p.Ser450Leu	katG_p.Ser315Thr	-	embB_p.Gly406Asp	rpsL_p.Lys43Arg	gyrA_p.Asp94Gly	gyrA_p.Asp94Gly	gyrA_p.Asp94Gly	gyrA_p.Asp94Gly	gyrA_p.Asp94Gly	rrs_r.1401a>g	rrs_r.1401a>g	rrs_r.1401a>g	rrs_r.1401a>g	ethA_c.639_640del	thyA_Chromosome:g.3073680_3074470del, thyX_c.-16C>T	-	-	-	-	-
396	Ditthawat et al., 2021	M05860-57	Thailand	TH	lineage2	lineage2.2.1	XDR	R	R	ND	S	R	ND	ND	R	ND	ND	ND	ND	R	S	ND	S	ND	XDR	rpoB_p.Ser450Leu	katG_p.Ser315Thr	-	embB_p.Gly406Asp	rpsL_p.Lys43Arg	gyrA_p.Asp94Gly	gyrA_p.Asp94Gly	gyrA_p.Asp94Gly	gyrA_p.Asp94Gly	gyrA_p.Asp94Gly	rrs_r.1401a>g	rrs_r.1401a>g	rrs_r.1401a>g	rrs_r.1401a>g	ethA_c.639_640del	thyA_p.Thr22Ala	-	-	-	-	-
397	Ditthawat et al., 2021	M02756-60	Thailand	TH	lineage2	lineage2.2.1	XDR	R	R	ND	R	R	ND	ND	R	ND	ND	ND	ND	R	R	ND	R	ND	XDR	rpoB_p.Ser450Leu	katG_p.Ser315Thr	-	embB_p.Gly406Asp	rpsL_p.Lys43Arg	gyrA_p.Asp94Gly	gyrA_p.Asp94Gly	gyrA_p.Asp94Gly	gyrA_p.Asp94Gly	gyrA_p.Asp94Gly	rrs_r.1401a>g	rrs_r.1401a>g	rrs_r.1401a>g	rrs_r.1401a>g	ethA_c.639_640del	thyA_p.Thr22Ala	-	-	-	-	-
398	Walker et al., 2015	SRR2100419	-	-	lineage2	lineage2.2.1	XDR	R	R	R	R	R	ND	R	R	ND	ND	ND	S	R	S	ND	ND	ND	XDR	rpoB_p.Ser450Leu	katG_p.Ser315Thr	pncA_p.Trp68Cys	embB_p.Gly406Asp	rpsL_p.Lys43Arg	gyrA_p.Ala90Val	gyrA_p.Ala90Val	gyrA_p.Ala90Val	gyrA_p.Ala90Val	gyrA_p.Ala90Val	-	-	eis_c.-10G>A	-	-	thyX_c.-16C>T	-	-	-	-	-
399	David et al., 2020	ERR228049	Russia	RU	lineage2	lineage2.2.1	XDR	ND	ND	ND	ND	ND	ND	ND	ND	ND	ND	ND	ND	ND	ND	ND	ND	ND	XDR	rpoB_p.Ser450Leu, rpoC_p.Asp747Ala	katG_p.Ser315Thr	pncA_p.Asp136Tyr	embB_p.Met306Ile, embB_p.Gln497Arg	rpsL_p.Lys43Arg	gyrA_p.Asp94Gly	gyrA_p.Asp94Gly	gyrA_p.Asp94Gly	gyrA_p.Asp94Gly	gyrA_p.Asp94Gly	-	-	eis_c.-12C>T	-	-	-	-	-	-	-	-
400	David et al., 2020	ERR108420	Russia	RU	lineage2	lineage2.2.1	XDR	ND	ND	ND	ND	ND	ND	ND	ND	ND	ND	ND	ND	ND	ND	ND	ND	ND	PreXDR	rpoB p.Ser450Leu (0.99)	katG p.Ser315Thr (1.00), ahpC c.-48G>A (1.00)	-	embB p.Met306Val (1.00), embB p.Asp1024Asn (1.00)	rpsL p.Lys43Arg (1.00)	gyrB p.Glu501Asp (0.22), gyrA p.Asp94Tyr (0.83)	gyrB p.Glu501Asp (0.22), gyrA p.Asp94Tyr (0.83)	gyrB p.Glu501Asp (0.22), gyrA p.Asp94Tyr (0.83)	gyrB p.Glu501Asp (0.22), gyrA p.Asp94Tyr (0.83)	gyrB p.Glu501Asp (0.22), gyrA p.Asp94Tyr (0.83)	-	-	-	-	-	-	-	-	-	-	-
401	David et al., 2020	ERR229929	Russia	RU	lineage2	lineage2.2.1	XDR	ND	ND	ND	ND	ND	ND	ND	ND	ND	ND	ND	ND	ND	ND	ND	ND	ND	XDR	rpoB_p.Ser450Leu, rpoC_p.Asp747Ala	katG_p.Ser315Thr	pncA_p.Asp136Tyr	embB_p.Met306Ile, embB_p.Gln497Arg	rpsL_p.Lys43Arg	gyrA_p.Ala90Val	gyrA_p.Ala90Val	gyrA_p.Ala90Val	gyrA_p.Ala90Val	gyrA_p.Ala90Val	-	-	eis_c.-12C>T	-	-	-	-	-	-	-	-
402	David et al., 2020	ERR067584	Russia	RU	lineage2	lineage2.2.1	XDR	ND	ND	ND	ND	ND	ND	ND	ND	ND	ND	ND	ND	ND	ND	ND	ND	ND	XDR	rpoB_p.Ser450Leu	katG_p.Ser315Thr	pncA_p.Phe13Ser	embB_p.Met306Val	rpsL_p.Lys43Arg	gyrA_p.Asp94Asn	gyrA_p.Asp94Asn	gyrA_p.Asp94Asn	gyrA_p.Asp94Asn	gyrA_p.Asp94Asn	rrs_r.1401a>g	rrs_r.1401a>g	rrs_r.1401a>g	rrs_r.1401a>g	ethA_c.110_110del	-	-	-	-	-	-
403	David et al., 2020	ERR067674	Russia	RU	lineage2	lineage2.2.1	XDR	ND	ND	ND	ND	ND	ND	ND	ND	ND	ND	ND	ND	ND	ND	ND	ND	ND	XDR	rpoB_p.Ser450Leu	katG_p.Ser315Thr	pncA_p.Asp136Gly	embB_p.Gln497Lys	rpsL_p.Lys43Arg	gyrA_p.Asp94Gly, gyrA_p.Ala90Val	gyrA_p.Asp94Gly, gyrA_p.Ala90Val	gyrA_p.Asp94Gly, gyrA_p.Ala90Val	gyrA_p.Asp94Gly, gyrA_p.Ala90Val	gyrA_p.Asp94Gly, gyrA_p.Ala90Val	-	-	eis_c.-10G>A	-	ethA_c.110_110del	-	-	-	-	-	-
404	Walker et al., 2015	SRR2100830	-	-	lineage2	lineage2.2.1	XDR	R	R	R	R	R	ND	R	R	ND	S	ND	S	R	S	ND	ND	ND	XDR	rpoB_p.Ser450Leu, rpoC_p.Phe452Ser	katG_p.Ser315Thr	pncA_p.His57Arg	embB_p.Met306Val	rpsL_p.Lys43Arg	gyrA_p.Ser91Pro	gyrA_p.Ser91Pro	gyrA_p.Ser91Pro	gyrA_p.Ser91Pro	gyrA_p.Ser91Pro	-	-	eis_c.-10G>A	-	ethA_p.Met1Arg	-	-	-	-	-	-
405	David et al., 2020	ERR867523	Lithuania	LT	lineage2	lineage2.2.1	XDR	ND	ND	ND	ND	ND	ND	ND	ND	ND	ND	ND	ND	ND	ND	ND	ND	ND	XDR	rpoC_p.Phe452Ser, rpoB_p.Ser450Ile, rpoB_p.Leu464Met	katG_p.Ser315Thr	pncA_p.His57Arg	embB_p.Met306Val	rpsL_p.Lys43Arg	gyrA_p.Asp94Gly	gyrA_p.Asp94Gly	gyrA_p.Asp94Gly	gyrA_p.Asp94Gly	gyrA_p.Asp94Gly	-	-	eis_c.-10G>A	-	ethA_p.Met1Arg	-	-	-	-	-	-
406	David et al., 2020	ERR867533	Lithuania	LT	lineage2	lineage2.2.1	XDR	ND	ND	ND	ND	ND	ND	ND	ND	ND	ND	ND	ND	ND	ND	ND	ND	ND	XDR	rpoC_p.Phe452Ser, rpoB_p.Ser450Leu	katG_p.Ser315Thr	pncA_p.His57Arg	embB_p.Met306Val	rpsL_p.Lys43Arg	gyrA_p.Asp94Gly	gyrA_p.Asp94Gly	gyrA_p.Asp94Gly	gyrA_p.Asp94Gly	gyrA_p.Asp94Gly	-	-	eis_c.-10G>A	-	ethA_p.Met1Arg	-	-	-	-	-	-
407	David et al., 2020	SRR1172073	Belarus	BY	lineage2;lineage4	lineage4.3.3;lineage2.2.1	XDR	ND	ND	ND	ND	ND	ND	ND	ND	ND	ND	ND	ND	ND	ND	ND	ND	ND	XDR	rpoB_p.Ser450Leu	katG_p.Ser315Thr, inhA_p.Ser94Ala, fabG1_c.-15C>T	pncA_c.-7T>C	embB_p.Met306Ile, embB_p.Tyr319Ser	rpsL_p.Lys43Arg	gyrA_p.Asp94Gly, gyrA_p.Gly88Cys	gyrA_p.Asp94Gly, gyrA_p.Gly88Cys	gyrA_p.Asp94Gly, gyrA_p.Gly88Cys	gyrA_p.Asp94Gly, gyrA_p.Gly88Cys	gyrA_p.Asp94Gly, gyrA_p.Gly88Cys	rrs_r.1401a>g	rrs_r.1401a>g	rrs_r.1401a>g, eis_c.-8C>A	rrs_r.1401a>g	inhA_p.Ser94Ala, fabG1_c.-15C>T, ethA_p.Gly385Asp	folC_p.Glu40Gly	-	-	-	-	-
408	David et al., 2020	SRR1172230	Belarus	BY	lineage2	lineage2.2.1	XDR	ND	ND	ND	ND	ND	ND	ND	ND	ND	ND	ND	ND	ND	ND	ND	ND	ND	XDR	rpoB_p.Ser450Leu	katG_p.Ser315Thr, fabG1_c.-15C>T	pncA_c.48_58del	embB_p.Asn296His	rpsL_p.Lys43Arg	gyrA_p.Asp94Gly, gyrB_p.Asn499Thr	gyrA_p.Asp94Gly, gyrB_p.Asn499Thr	gyrA_p.Asp94Gly, gyrB_p.Asn499Thr	gyrA_p.Asp94Gly, gyrB_p.Asn499Thr	gyrA_p.Asp94Gly, gyrB_p.Asn499Thr	rrs_r.1401a>g	rrs_r.1401a>g	rrs_r.1401a>g	rrs_r.1401a>g	ethA_c.110_110del, fabG1_c.-15C>T	-	-	-	-	-	-
409	David et al., 2020	SRR1169119	Belarus	BY	lineage2	lineage2.2.1	XDR	ND	ND	ND	ND	ND	ND	ND	ND	ND	ND	ND	ND	ND	ND	ND	ND	ND	XDR	rpoB_p.Ser450Leu	katG_p.Ser315Thr, fabG1_c.-15C>T	pncA_c.48_58del	embB_p.Asn296His	rpsL_p.Lys43Arg	gyrA_p.Asp94Gly, gyrB_p.Asn499Thr	gyrA_p.Asp94Gly, gyrB_p.Asn499Thr	gyrA_p.Asp94Gly, gyrB_p.Asn499Thr	gyrA_p.Asp94Gly, gyrB_p.Asn499Thr	gyrA_p.Asp94Gly, gyrB_p.Asn499Thr	rrs_r.1401a>g	rrs_r.1401a>g	rrs_r.1401a>g	rrs_r.1401a>g	ethA_c.110_110del, fabG1_c.-15C>T	-	-	-	-	-	-
410	David et al., 2020	ERR067696	Russia	RU	lineage2	lineage2.2.1	XDR	ND	ND	ND	ND	ND	ND	ND	ND	ND	ND	ND	ND	ND	ND	ND	ND	ND	PreXDR	rpoB_p.Ser450Leu	katG_p.Ser315Thr	-	embB_p.Asn296His	rpsL_p.Lys43Arg	-	-	-	-	-	rrs_r.1401a>g	rrs_r.1401a>g	rrs_r.1401a>g	rrs_r.1401a>g	ethA_c.110_110del	-	-	-	-	-	-
411	David et al., 2020	ERR117454	Russia	RU	lineage2	lineage2.2.1	XDR	ND	ND	ND	ND	ND	ND	ND	ND	ND	ND	ND	ND	ND	ND	ND	ND	ND	PreXDR	rpoB_p.Ser450Leu	katG_p.Ser315Thr	pncA_p.Asp8Glu	embB_p.Asn296His, embA_c.-16C>T	rpsL_p.Lys43Arg	-	-	-	-	-	rrs_r.1401a>g	rrs_r.1401a>g	rrs_r.1401a>g	rrs_r.1401a>g	ethA_c.110_110del	-	-	-	-	-	-
412	David et al., 2020	ERR234600	Russia	RU	lineage2	lineage2.2.1	XDR	ND	ND	ND	ND	ND	ND	ND	ND	ND	ND	ND	ND	ND	ND	ND	ND	ND	XDR	rpoB_p.Ser450Leu	katG_p.Ser315Thr	pncA_p.Val180Gly	embB_p.Gly406Ala	rpsL_p.Lys43Arg	gyrA_p.Asp94Ala, gyrA_p.Ser91Pro	gyrA_p.Asp94Ala, gyrA_p.Ser91Pro	gyrA_p.Asp94Ala, gyrA_p.Ser91Pro	gyrA_p.Asp94Ala, gyrA_p.Ser91Pro	gyrA_p.Asp94Ala, gyrA_p.Ser91Pro	-	-	eis_c.-10G>A	-	ethA_c.1428_1429insAG	-	-	-	-	-	-
413	David et al., 2020	ERR229982	Russia	RU	lineage2	lineage2.2.1	XDR	ND	ND	ND	ND	ND	ND	ND	ND	ND	ND	ND	ND	ND	ND	ND	ND	ND	XDR	rpoB_p.Ser450Leu	katG_p.Ser315Thr	pncA_p.Val180Gly	embB_p.Gly406Ala	rpsL_p.Lys43Arg	gyrA_p.Ser91Pro	gyrA_p.Ser91Pro	gyrA_p.Ser91Pro	gyrA_p.Ser91Pro	gyrA_p.Ser91Pro	rrs_r.1484g>t	rrs_r.1484g>t	eis_c.-10G>A, rrs_r.1484g>t	rrs_r.1484g>t	-	-	-	-	-	-	-
414	David et al., 2020	SRR1169096	Belarus	BY	lineage2	lineage2.2.1	XDR	ND	ND	ND	ND	ND	ND	ND	ND	ND	ND	ND	ND	ND	ND	ND	ND	ND	XDR	rpoB_p.Ser450Leu	katG_p.Ser315Thr	-	embB_p.Met306Ile	rpsL_p.Lys43Arg	gyrA_p.Ser91Pro	gyrA_p.Ser91Pro	gyrA_p.Ser91Pro	gyrA_p.Ser91Pro	gyrA_p.Ser91Pro	rrs_r.1401a>g	rrs_r.1401a>g	rrs_r.1401a>g	rrs_r.1401a>g	ethA_c.11_12insA	-	-	-	-	-	-
415	David et al., 2020	SRR1169116	Belarus	BY	lineage2	lineage2.2.1	XDR	ND	ND	ND	ND	ND	ND	ND	ND	ND	ND	ND	ND	ND	ND	ND	ND	ND	XDR	rpoB_p.Ser450Leu	katG_p.Ser315Thr	-	embB_p.Met306Ile	rpsL_p.Lys43Arg	gyrA_p.Ser91Pro	gyrA_p.Ser91Pro	gyrA_p.Ser91Pro	gyrA_p.Ser91Pro	gyrA_p.Ser91Pro	rrs_r.1401a>g	rrs_r.1401a>g	rrs_r.1401a>g	rrs_r.1401a>g	ethA_c.11_12insA	-	-	-	-	-	-
416	David et al., 2020	ERR067644	Russia	RU	lineage2	lineage2.2.1	XDR	ND	ND	ND	ND	ND	ND	ND	ND	ND	ND	ND	ND	ND	ND	ND	ND	ND	XDR	rpoC_p.Leu527Val, rpoB_p.Ser450Leu	katG_p.Ser315Thr	pncA_p.Val128Gly	embB_p.Met306Val	rpsL_p.Lys43Arg	gyrB_p.Asp461Asn	gyrB_p.Asp461Asn	gyrB_p.Asp461Asn	gyrB_p.Asp461Asn	gyrB_p.Asp461Asn	-	-	eis_c.-12C>T	-	ethA_c.1010_1010del	-	-	-	-	-	-
417	David et al., 2020	ERR158588	Russia	RU	lineage2	lineage2.2.1	XDR	ND	ND	ND	ND	ND	ND	ND	ND	ND	ND	ND	ND	ND	ND	ND	ND	ND	PreXDR	rpoC_p.Leu527Val, rpoB_p.Ser450Leu	katG_p.Ser315Thr	pncA_c.386_394del	embB_p.Met306Val	rpsL_p.Lys43Arg	gyrA_p.Asp94Gly, gyrA_p.Ala90Val	gyrA_p.Asp94Gly, gyrA_p.Ala90Val	gyrA_p.Asp94Gly, gyrA_p.Ala90Val	gyrA_p.Asp94Gly, gyrA_p.Ala90Val	gyrA_p.Asp94Gly, gyrA_p.Ala90Val	-	-	-	-	ethA_c.1010_1010del	-	-	-	-	-	-
418	Walker et al., 2015	SRR2100227	-	-	lineage2	lineage2.2.1	XDR	R	R	S	R	ND	ND	R	ND	ND	R	ND	S	R	S	ND	ND	ND	XDR	rpoB_p.Ser450Leu	katG_p.Ser315Thr, fabG1_c.-8T>G	pncA_p.Tyr64Asp	embB_p.Met306Ile	rpsL_p.Lys43Arg	gyrA_p.Asp94Gly	gyrA_p.Asp94Gly	gyrA_p.Asp94Gly	gyrA_p.Asp94Gly	gyrA_p.Asp94Gly	-	-	eis_c.-10G>A	-	ethA_c.884_884del	-	-	-	-	-	-
419	David et al., 2020	ERR067671	Russia	RU	lineage2	lineage2.2.1	XDR	ND	ND	ND	ND	ND	ND	ND	ND	ND	ND	ND	ND	ND	ND	ND	ND	ND	XDR	rpoB_p.Ser450Leu	katG_p.Ser315Thr, fabG1_c.-8T>C	pncA_p.Tyr103Cys	embB_p.Met306Val	rpsL_p.Lys43Arg	gyrA_p.Asp94Gly	gyrA_p.Asp94Gly	gyrA_p.Asp94Gly	gyrA_p.Asp94Gly	gyrA_p.Asp94Gly	rrs_r.1401a>g	rrs_r.1401a>g	rrs_r.1401a>g	rrs_r.1401a>g	fabG1_c.-8T>C, ethA_c.1010_1010del	-	-	-	-	-	-
420	David et al., 2020	SRR1184040	Belarus	BY	lineage2	lineage2.2.1	XDR	ND	ND	ND	ND	ND	ND	ND	ND	ND	ND	ND	ND	ND	ND	ND	ND	ND	PreXDR	rpoB_p.Ser450Leu	katG_p.Ser315Thr	pncA_p.His57Asp	-	rpsL_p.Lys43Arg	-	-	-	-	-	rrs_r.1401a>g	rrs_r.1401a>g	rrs_r.1401a>g	rrs_r.1401a>g	ethA_c.926_926del	-	-	-	-	-	-
421	David et al., 2020	SRR1169108	Belarus	BY	lineage2	lineage2.2.1	XDR	ND	ND	ND	ND	ND	ND	ND	ND	ND	ND	ND	ND	ND	ND	ND	ND	ND	XDR	rpoB_p.Ser450Leu	katG_p.Ser315Thr	pncA_p.His57Asp	-	rpsL_p.Lys43Arg	gyrA_p.Asp94Gly	gyrA_p.Asp94Gly	gyrA_p.Asp94Gly	gyrA_p.Asp94Gly	gyrA_p.Asp94Gly	rrs_r.1401a>g	rrs_r.1401a>g	rrs_r.1401a>g	rrs_r.1401a>g	ethA_c.926_926del	thyA_Chromosome:g.3073680_3074470del	-	-	-	-	-
422	David et al., 2020	SRR1180924	Belarus	BY	lineage2	lineage2.2.1	XDR	ND	ND	ND	ND	ND	ND	ND	ND	ND	ND	ND	ND	ND	ND	ND	ND	ND	XDR	rpoB_p.Ser450Leu	katG_p.Ser315Thr	pncA_p.His57Asp	-	rpsL_p.Lys43Arg	gyrA_p.Asp94Gly	gyrA_p.Asp94Gly	gyrA_p.Asp94Gly	gyrA_p.Asp94Gly	gyrA_p.Asp94Gly	rrs_r.1401a>g	rrs_r.1401a>g	rrs_r.1401a>g	rrs_r.1401a>g	ethA_c.926_926del	-	-	-	-	-	-
423	David et al., 2020	SRR1181132	Belarus	BY	lineage2	lineage2.2.1	XDR	ND	ND	ND	ND	ND	ND	ND	ND	ND	ND	ND	ND	ND	ND	ND	ND	ND	XDR	rpoC_p.Ile491Thr, rpoB_p.Ser450Leu	katG_p.Ser315Thr, fabG1_c.-8T>C	pncA_p.Val139Ala	embB_p.Met306Ile, embB_p.Asp1024Asn	rpsL_p.Lys43Arg	gyrA_p.Asp94Gly	gyrA_p.Asp94Gly	gyrA_p.Asp94Gly	gyrA_p.Asp94Gly	gyrA_p.Asp94Gly	rrs_r.1401a>g	rrs_r.1401a>g	rrs_r.1401a>g	rrs_r.1401a>g	fabG1_c.-8T>C, ethA_c.1386_1386del	-	-	-	-	-	-
424	David et al., 2020	SRR1169073	Belarus	BY	lineage2	lineage2.2.1	XDR	ND	ND	ND	ND	ND	ND	ND	ND	ND	ND	ND	ND	ND	ND	ND	ND	ND	XDR	rpoC_p.Ile491Thr, rpoB_p.Ser450Leu	katG_p.Ser315Thr, fabG1_c.-8T>C	pncA_p.Trp68Gly	embB_p.Met306Ile	rpsL_p.Lys43Arg	gyrA_p.Asp94Ala	gyrA_p.Asp94Ala	gyrA_p.Asp94Ala	gyrA_p.Asp94Ala	gyrA_p.Asp94Ala	rrs_r.1401a>g	rrs_r.1401a>g	rrs_r.1401a>g	rrs_r.1401a>g	fabG1_c.-8T>C, ethA_c.1386_1386del	-	-	-	-	-	-
425	David et al., 2020	SRR1181278	Belarus	BY	lineage2	lineage2.2.1	XDR	ND	ND	ND	ND	ND	ND	ND	ND	ND	ND	ND	ND	ND	ND	ND	ND	ND	XDR	rpoC_p.Ile491Thr, rpoB_p.Ser450Leu	katG_p.Ser315Thr, fabG1_c.-8T>C	pncA_p.Trp68Gly	embB_p.Met306Ile	rpsL_p.Lys43Arg	gyrA_p.Asp94Ala	gyrA_p.Asp94Ala	gyrA_p.Asp94Ala	gyrA_p.Asp94Ala	gyrA_p.Asp94Ala	rrs_r.1401a>g	rrs_r.1401a>g	rrs_r.1401a>g	rrs_r.1401a>g	fabG1_c.-8T>C, ethA_c.1386_1386del	-	-	-	-	-	-
426	David et al., 2020	SRR1172291	Belarus	BY	lineage2	lineage2.2.1	XDR	ND	ND	ND	ND	ND	ND	ND	ND	ND	ND	ND	ND	ND	ND	ND	ND	ND	XDR	rpoC_p.Ile491Thr, rpoB_p.Ser450Leu	katG_p.Ser315Thr, fabG1_c.-8T>C	pncA_p.Trp68Gly	embB_p.Met306Ile	rpsL_p.Lys43Arg	gyrA_p.Asp94Ala	gyrA_p.Asp94Ala	gyrA_p.Asp94Ala	gyrA_p.Asp94Ala	gyrA_p.Asp94Ala	rrs_r.1401a>g	rrs_r.1401a>g	rrs_r.1401a>g	rrs_r.1401a>g	fabG1_c.-8T>C, ethA_c.1386_1386del	-	-	-	-	-	-
427	David et al., 2020	SRR1180989	Belarus	BY	lineage2	lineage2.2.1	XDR	ND	ND	ND	ND	ND	ND	ND	ND	ND	ND	ND	ND	ND	ND	ND	ND	ND	XDR	rpoC_p.Ile491Thr, rpoB_p.Ser450Leu	katG_p.Ser315Thr, fabG1_c.-8T>C	pncA_p.Trp68Gly	embB_p.Met306Ile	rpsL_p.Lys43Arg	gyrA_p.Asp94Ala	gyrA_p.Asp94Ala	gyrA_p.Asp94Ala	gyrA_p.Asp94Ala	gyrA_p.Asp94Ala	rrs_r.1401a>g	rrs_r.1401a>g	rrs_r.1401a>g	rrs_r.1401a>g	fabG1_c.-8T>C, ethA_c.1386_1386del	-	-	-	-	-	-
428	David et al., 2020	SRR1181208	Belarus	BY	lineage2	lineage2.2.1	XDR	ND	ND	ND	ND	ND	ND	ND	ND	ND	ND	ND	ND	ND	ND	ND	ND	ND	XDR	rpoC_p.Ile491Thr, rpoB_p.Ser450Leu	katG_p.Ser315Thr, fabG1_c.-8T>C	pncA_p.Trp68Gly	embB_p.Met306Ile	rpsL_p.Lys43Arg	gyrA_p.Asp94Ala	gyrA_p.Asp94Ala	gyrA_p.Asp94Ala	gyrA_p.Asp94Ala	gyrA_p.Asp94Ala	rrs_r.1401a>g	rrs_r.1401a>g	rrs_r.1401a>g	rrs_r.1401a>g	fabG1_c.-8T>C, ethA_c.1386_1386del	-	-	-	-	-	-
429	David et al., 2020	SRR1169128	Belarus	BY	lineage2	lineage2.2.1	XDR	ND	ND	ND	ND	ND	ND	ND	ND	ND	ND	ND	ND	ND	ND	ND	ND	ND	XDR	rpoC_p.Ile491Thr, rpoB_p.Ser450Leu	katG_p.Ser315Thr, fabG1_c.-8T>C	pncA_p.Trp68Gly	embB_p.Met306Ile	rpsL_p.Lys43Arg	gyrB_p.Asp461Asn	gyrB_p.Asp461Asn	gyrB_p.Asp461Asn	gyrB_p.Asp461Asn	gyrB_p.Asp461Asn	rrs_r.1401a>g	rrs_r.1401a>g	rrs_r.1401a>g	rrs_r.1401a>g	fabG1_c.-8T>C, ethA_c.1386_1386del	-	-	-	-	-	-
430	David et al., 2020	SRR1180957	Belarus	BY	lineage2	lineage2.2.1	XDR	ND	ND	ND	ND	ND	ND	ND	ND	ND	ND	ND	ND	ND	ND	ND	ND	ND	PreXDR	rpoC_p.Ile491Thr, rpoB_p.Ser450Leu	katG_p.Ser315Thr, fabG1_c.-8T>C	pncA_p.Trp68Gly	embB_p.Met306Ile	rpsL_p.Lys43Arg	gyrA_p.Asp94Gly	gyrA_p.Asp94Gly	gyrA_p.Asp94Gly	gyrA_p.Asp94Gly	gyrA_p.Asp94Gly	-	-	-	-	fabG1_c.-8T>C, ethA_c.1386_1386del	folC_p.Arg49Trp	-	-	-	-	-
431	David et al., 2020	SRR1169086	Belarus	BY	lineage2	lineage2.2.1	XDR	ND	ND	ND	ND	ND	ND	ND	ND	ND	ND	ND	ND	ND	ND	ND	ND	ND	XDR	rpoC_p.Ile491Thr, rpoB_p.Ser450Leu	katG_p.Ser315Thr, fabG1_c.-8T>C	pncA_p.Trp68Gly	embB_p.Met306Ile	rpsL_p.Lys43Arg	gyrA_p.Ala90Val	gyrA_p.Ala90Val	gyrA_p.Ala90Val	gyrA_p.Ala90Val	gyrA_p.Ala90Val	rrs_r.1401a>g	rrs_r.1401a>g	rrs_r.1401a>g	rrs_r.1401a>g	fabG1_c.-8T>C, ethA_c.1386_1386del	folC_p.Ser150Gly	-	-	-	-	-
432	David et al., 2020	SRR1181134	Belarus	BY	lineage2	lineage2.2.1	XDR	ND	ND	ND	ND	ND	ND	ND	ND	ND	ND	ND	ND	ND	ND	ND	ND	ND	XDR	rpoC_p.Ile491Thr, rpoB_p.Ser450Leu	katG_p.Ser315Thr, fabG1_c.-8T>C	pncA_p.Trp68Gly	embB_p.Met306Ile	rpsL_p.Lys43Arg	gyrA_p.Ala90Val	gyrA_p.Ala90Val	gyrA_p.Ala90Val	gyrA_p.Ala90Val	gyrA_p.Ala90Val	rrs_r.1401a>g	rrs_r.1401a>g	rrs_r.1401a>g	rrs_r.1401a>g	fabG1_c.-8T>C, ethA_c.1386_1386del	folC_p.Ser150Gly	-	-	-	-	-
433	David et al., 2020	SRR1169142	Belarus	BY	lineage2	lineage2.2.1	XDR	ND	ND	ND	ND	ND	ND	ND	ND	ND	ND	ND	ND	ND	ND	ND	ND	ND	XDR	rpoC_p.Ile491Thr, rpoB_p.Ser450Leu	katG_p.Ser315Thr, fabG1_c.-8T>C	pncA_p.Trp68Gly	embB_p.Met306Ile	rpsL_p.Lys43Arg	gyrA_p.Ala90Val	gyrA_p.Ala90Val	gyrA_p.Ala90Val	gyrA_p.Ala90Val	gyrA_p.Ala90Val	rrs_r.1401a>g	rrs_r.1401a>g	rrs_r.1401a>g	rrs_r.1401a>g	fabG1_c.-8T>C, ethA_c.1387_1387del	folC_p.Ser150Gly	-	-	-	-	-
434	David et al., 2020	SRR1184123	Belarus	BY	lineage2	lineage2.2.1	XDR	ND	ND	ND	ND	ND	ND	ND	ND	ND	ND	ND	ND	ND	ND	ND	ND	ND	XDR	rpoC_p.Ile491Thr, rpoB_p.Ser450Leu	katG_p.Ser315Thr, fabG1_c.-8T>C	pncA_p.Asp8Asn	embB_p.Met306Ile	rpsL_p.Lys43Arg	gyrA_p.Asp94Gly	gyrA_p.Asp94Gly	gyrA_p.Asp94Gly	gyrA_p.Asp94Gly	gyrA_p.Asp94Gly	rrs_r.1401a>g	rrs_r.1401a>g	rrs_r.1401a>g	rrs_r.1401a>g	fabG1_c.-8T>C, ethA_c.1386_1386del	-	-	-	-	-	-
435	David et al., 2020	SRR1183663	Belarus	BY	lineage2	lineage2.2.1	XDR	ND	ND	ND	ND	ND	ND	ND	ND	ND	ND	ND	ND	ND	ND	ND	ND	ND	XDR	rpoC_p.Ile491Thr, rpoB_p.Ser450Leu	katG_p.Ser315Thr, fabG1_c.-8T>C	pncA_p.Asp8Asn	embB_p.Met306Ile	rpsL_p.Lys43Arg	gyrA_p.Asp94Gly, gyrA_p.Ala90Val	gyrA_p.Asp94Gly, gyrA_p.Ala90Val	gyrA_p.Asp94Gly, gyrA_p.Ala90Val	gyrA_p.Asp94Gly, gyrA_p.Ala90Val	gyrA_p.Asp94Gly, gyrA_p.Ala90Val	rrs_r.1401a>g	rrs_r.1401a>g	rrs_r.1401a>g	rrs_r.1401a>g	fabG1_c.-8T>C, ethA_c.1386_1386del	-	-	-	-	-	-
436	David et al., 2020	SRR1184035	Belarus	BY	lineage2	lineage2.2.1	XDR	ND	ND	ND	ND	ND	ND	ND	ND	ND	ND	ND	ND	ND	ND	ND	ND	ND	XDR	rpoC_p.Ile491Thr, rpoB_p.Ser450Leu	katG_p.Ser315Thr, fabG1_c.-8T>C	pncA_p.Asp8Asn	embB_p.Met306Ile	rpsL_p.Lys43Arg	gyrA_p.Asp94Ala, gyrA_p.Ala90Val	gyrA_p.Asp94Ala, gyrA_p.Ala90Val	gyrA_p.Asp94Ala, gyrA_p.Ala90Val	gyrA_p.Asp94Ala, gyrA_p.Ala90Val	gyrA_p.Asp94Ala, gyrA_p.Ala90Val	rrs_r.1401a>g	rrs_r.1401a>g	rrs_r.1401a>g	rrs_r.1401a>g	fabG1_c.-8T>C, ethA_c.1386_1386del	-	-	-	-	-	-
437	David et al., 2020	SRR1180936	Belarus	BY	lineage2	lineage2.2.1	XDR	ND	ND	ND	ND	ND	ND	ND	ND	ND	ND	ND	ND	ND	ND	ND	ND	ND	XDR	rpoC_p.Ile491Thr, rpoB_p.Ser450Leu	katG_p.Ser315Thr, fabG1_c.-8T>C	pncA_p.Met1Thr	embB_p.Met306Ile	rpsL_p.Lys43Arg	gyrA_p.Asp94Gly	gyrA_p.Asp94Gly	gyrA_p.Asp94Gly	gyrA_p.Asp94Gly	gyrA_p.Asp94Gly	rrs_r.1401a>g	rrs_r.1401a>g	rrs_r.1401a>g	rrs_r.1401a>g	fabG1_c.-8T>C, ethA_c.1386_1386del	-	-	-	-	-	-
438	David et al., 2020	SRR1169121	Belarus	BY	lineage2	lineage2.2.1	XDR	ND	ND	ND	ND	ND	ND	ND	ND	ND	ND	ND	ND	ND	ND	ND	ND	ND	XDR	rpoC_p.Ile491Thr, rpoB_p.Ser450Leu	katG_p.Ser315Thr, fabG1_c.-8T>C	pncA_p.Met1Thr	embB_p.Met306Ile, embB_p.Gln497Pro	rpsL_p.Lys43Arg	gyrA_p.Asp94Gly	gyrA_p.Asp94Gly	gyrA_p.Asp94Gly	gyrA_p.Asp94Gly	gyrA_p.Asp94Gly	rrs_r.1401a>g	rrs_r.1401a>g	rrs_r.1401a>g	rrs_r.1401a>g	fabG1_c.-8T>C, ethA_c.1386_1386del	-	-	-	-	-	-
439	David et al., 2020	SRR1172072	Belarus	BY	lineage2	lineage2.2.1	XDR	ND	ND	ND	ND	ND	ND	ND	ND	ND	ND	ND	ND	ND	ND	ND	ND	ND	XDR	rpoC_p.Ile491Thr, rpoB_p.Ser450Leu	katG_p.Ser315Thr, fabG1_c.-8T>C	pncA_c.-11A>G	embB_p.Met306Ile	rpsL_p.Lys43Arg	gyrA_p.Asp94Gly	gyrA_p.Asp94Gly	gyrA_p.Asp94Gly	gyrA_p.Asp94Gly	gyrA_p.Asp94Gly	rrs_r.1401a>g	rrs_r.1401a>g	rrs_r.1401a>g	rrs_r.1401a>g	fabG1_c.-8T>C, ethA_c.1386_1386del	-	-	-	-	-	-
440	David et al., 2020	SRR1172201	Belarus	BY	lineage2	lineage2.2.1	XDR	ND	ND	ND	ND	ND	ND	ND	ND	ND	ND	ND	ND	ND	ND	ND	ND	ND	XDR	rpoC_p.Ile491Thr, rpoB_p.Ser450Leu	katG_p.Ser315Thr, fabG1_c.-8T>C	pncA_c.-11A>G	embB_p.Met306Ile	rpsL_p.Lys43Arg	gyrA_p.Asp94Gly	gyrA_p.Asp94Gly	gyrA_p.Asp94Gly	gyrA_p.Asp94Gly	gyrA_p.Asp94Gly	rrs_r.1401a>g	rrs_r.1401a>g	rrs_r.1401a>g	rrs_r.1401a>g	fabG1_c.-8T>C, ethA_c.1386_1386del	-	-	-	-	-	-
441	David et al., 2020	SRR1181025	Belarus	BY	lineage2	lineage2.2.1	XDR	ND	ND	ND	ND	ND	ND	ND	ND	ND	ND	ND	ND	ND	ND	ND	ND	ND	XDR	rpoC_p.Ile491Thr, rpoB_p.Ser450Leu	katG_p.Ser315Thr, fabG1_c.-8T>C	pncA_p.Leu172Pro	embB_p.Met306Ile	rpsL_p.Lys43Arg	gyrA_p.Ala90Val	gyrA_p.Ala90Val	gyrA_p.Ala90Val	gyrA_p.Ala90Val	gyrA_p.Ala90Val	rrs_r.1401a>g	rrs_r.1401a>g	rrs_r.1401a>g	rrs_r.1401a>g	fabG1_c.-8T>C, ethA_c.1386_1386del	-	-	-	-	-	-
442	David et al., 2020	SRR1181103	Belarus	BY	lineage2	lineage2.2.1	XDR	ND	ND	ND	ND	ND	ND	ND	ND	ND	ND	ND	ND	ND	ND	ND	ND	ND	XDR	rpoC_p.Ile491Thr, rpoB_p.Ser450Leu	katG_p.Ser315Thr, fabG1_c.-8T>C	pncA_p.Leu172Pro	embB_p.Met306Ile	rpsL_p.Lys43Arg	gyrA_p.Ala90Val	gyrA_p.Ala90Val	gyrA_p.Ala90Val	gyrA_p.Ala90Val	gyrA_p.Ala90Val	rrs_r.1401a>g	rrs_r.1401a>g	rrs_r.1401a>g	rrs_r.1401a>g	fabG1_c.-8T>C, ethA_c.1386_1386del	-	-	-	-	-	-
443	David et al., 2020	SRR1180963	Belarus	BY	lineage2	lineage2.2.1	XDR	ND	ND	ND	ND	ND	ND	ND	ND	ND	ND	ND	ND	ND	ND	ND	ND	ND	XDR	rpoC_p.Ile491Thr, rpoB_p.Ser450Leu	katG_p.Ser315Thr, fabG1_c.-8T>C	pncA_p.Leu172Pro	embB_p.Met306Ile	rpsL_p.Lys43Arg	gyrA_p.Ala90Val	gyrA_p.Ala90Val	gyrA_p.Ala90Val	gyrA_p.Ala90Val	gyrA_p.Ala90Val	rrs_r.1401a>g	rrs_r.1401a>g	rrs_r.1401a>g	rrs_r.1401a>g	fabG1_c.-8T>C, ethA_c.1386_1386del	-	-	-	-	-	-
444	David et al., 2020	SRR1168958	Belarus	BY	lineage2	lineage2.2.1	XDR	ND	ND	ND	ND	ND	ND	ND	ND	ND	ND	ND	ND	ND	ND	ND	ND	ND	XDR	rpoC_p.Ile491Thr, rpoB_p.Ser450Leu	katG_p.Ser315Thr, fabG1_c.-8T>C	pncA_p.Leu172Pro	embB_p.Met306Ile	rpsL_p.Lys43Arg	gyrA_p.Ala90Val, gyrA_p.Ser91Pro	gyrA_p.Ala90Val, gyrA_p.Ser91Pro	gyrA_p.Ala90Val, gyrA_p.Ser91Pro	gyrA_p.Ala90Val, gyrA_p.Ser91Pro	gyrA_p.Ala90Val, gyrA_p.Ser91Pro	rrs_r.1401a>g	rrs_r.1401a>g	rrs_r.1401a>g	rrs_r.1401a>g	fabG1_c.-8T>C, ethA_c.1386_1386del	-	-	-	-	-	-
445	David et al., 2020	SRR1169050	Belarus	BY	lineage2	lineage2.2.1	XDR	ND	ND	ND	ND	ND	ND	ND	ND	ND	ND	ND	ND	ND	ND	ND	ND	ND	XDR	rpoC_p.Ile491Thr, rpoB_p.Ser450Leu	katG_p.Ser315Thr, fabG1_c.-8T>C	pncA_p.Leu172Pro	embB_p.Met306Ile	rpsL_p.Lys43Arg	gyrA_p.Ala90Val, gyrA_p.Ser91Pro	gyrA_p.Ala90Val, gyrA_p.Ser91Pro	gyrA_p.Ala90Val, gyrA_p.Ser91Pro	gyrA_p.Ala90Val, gyrA_p.Ser91Pro	gyrA_p.Ala90Val, gyrA_p.Ser91Pro	rrs_r.1401a>g	rrs_r.1401a>g	rrs_r.1401a>g	rrs_r.1401a>g	fabG1_c.-8T>C, ethA_c.1386_1386del	-	-	-	-	-	-
446	David et al., 2020	SRR1169129	Belarus	BY	lineage2	lineage2.2.1	XDR	ND	ND	ND	ND	ND	ND	ND	ND	ND	ND	ND	ND	ND	ND	ND	ND	ND	XDR	rpoC_p.Ile491Thr, rpoB_p.Ser450Leu	katG_p.Ser315Thr, fabG1_c.-8T>C	pncA_p.Leu172Pro	embB_p.Met306Ile	rpsL_p.Lys43Arg	gyrA_p.Ala90Val	gyrA_p.Ala90Val	gyrA_p.Ala90Val	gyrA_p.Ala90Val	gyrA_p.Ala90Val	rrs_r.1401a>g	rrs_r.1401a>g	rrs_r.1401a>g	rrs_r.1401a>g	fabG1_c.-8T>C, ethA_c.1386_1386del	-	-	-	-	-	-
447	David et al., 2020	SRR1181155	Belarus	BY	lineage2	lineage2.2.1	XDR	ND	ND	ND	ND	ND	ND	ND	ND	ND	ND	ND	ND	ND	ND	ND	ND	ND	XDR	rpoC_p.Ile491Thr, rpoB_p.Ser450Leu	katG_p.Ser315Thr, fabG1_c.-8T>C	pncA_p.Leu172Pro	embB_p.Met306Ile	rpsL_p.Lys43Arg	gyrA_p.Asp94His, gyrA_p.Ala90Val	gyrA_p.Asp94His, gyrA_p.Ala90Val	gyrA_p.Asp94His, gyrA_p.Ala90Val	gyrA_p.Asp94His, gyrA_p.Ala90Val	gyrA_p.Asp94His, gyrA_p.Ala90Val	rrs_r.1401a>g	rrs_r.1401a>g	rrs_r.1401a>g	rrs_r.1401a>g	fabG1_c.-8T>C, ethA_c.1386_1386del	-	-	-	-	-	-
448	David et al., 2020	SRR1181093	Belarus	BY	lineage2	lineage2.2.1	XDR	ND	ND	ND	ND	ND	ND	ND	ND	ND	ND	ND	ND	ND	ND	ND	ND	ND	XDR	rpoC_p.Ile491Thr, rpoB_p.Ser450Leu	katG_p.Ser315Thr, fabG1_c.-8T>C	pncA_p.Leu172Pro	embB_p.Met306Ile	rpsL_p.Lys43Arg	gyrA_p.Asp94Ala, gyrB_p.Arg446Cys	gyrA_p.Asp94Ala, gyrB_p.Arg446Cys	gyrA_p.Asp94Ala, gyrB_p.Arg446Cys	gyrA_p.Asp94Ala, gyrB_p.Arg446Cys	gyrA_p.Asp94Ala, gyrB_p.Arg446Cys	rrs_r.1401a>g	rrs_r.1401a>g	rrs_r.1401a>g	rrs_r.1401a>g	fabG1_c.-8T>C, ethA_c.1386_1386del	-	-	-	-	-	-
449	David et al., 2020	SRR1169027	Belarus	BY	lineage2	lineage2.2.1	XDR	ND	ND	ND	ND	ND	ND	ND	ND	ND	ND	ND	ND	ND	ND	ND	ND	ND	XDR	rpoC_p.Ile491Thr, rpoB_p.Ser450Leu	katG_p.Ser315Thr, fabG1_c.-8T>C	pncA_p.Leu172Pro	embB_p.Met306Ile	rpsL_p.Lys43Arg	gyrA_p.Asp94Ala, gyrB_p.Arg446Cys	gyrA_p.Asp94Ala, gyrB_p.Arg446Cys	gyrA_p.Asp94Ala, gyrB_p.Arg446Cys	gyrA_p.Asp94Ala, gyrB_p.Arg446Cys	gyrA_p.Asp94Ala, gyrB_p.Arg446Cys	rrs_r.1401a>g	rrs_r.1401a>g	rrs_r.1401a>g	rrs_r.1401a>g	fabG1_c.-8T>C, ethA_c.1386_1386del	-	-	-	-	-	-
450	Chen et al., 2019	SRR8651662	China	CN	lineage2	lineage2.2.1	XDR	R	R	R	R	R	ND	R	ND	R	ND	ND	R	R	R	ND	S	ND	PreXDR	rpoB_p.Ser450Leu	fabG1_c.-15C>T, ahpC_c.-52C>T	-	embB_p.Met306Ile	rpsL_p.Lys43Arg	gyrA_p.Asp94Tyr	gyrA_p.Asp94Tyr	gyrA_p.Asp94Tyr	gyrA_p.Asp94Tyr	gyrA_p.Asp94Tyr	-	-	-	-	fabG1_c.-15C>T	-	-	-	-	-	-
451	Farhat et al., 2019	SRR671799	China	CN	lineage2	lineage2.2.1	XDR	R	R	ND	R	R	ND	ND	R	ND	ND	ND	ND	R	R	R	ND	ND	XDR	rpoB_p.Ser450Leu	fabG1_c.-15C>T	pncA_p.Leu85Pro	embA_c.-11C>A, embB_p.Tyr319Cys	rpsL_p.Lys43Arg	gyrA_p.Ser91Pro	gyrA_p.Ser91Pro	gyrA_p.Ser91Pro	gyrA_p.Ser91Pro	gyrA_p.Ser91Pro	rrs_r.1401a>g	rrs_r.1401a>g	rrs_r.1401a>g	rrs_r.1401a>g	fabG1_c.-15C>T	folC_p.Glu153Ala	-	-	-	-	-
452	Farhat et al., 2019	SRR671780	China	CN	lineage2	lineage2.2.1	XDR	R	R	ND	S	R	ND	ND	R	ND	ND	ND	ND	ND	R	ND	ND	ND	MDR	rpoB_p.Leu452Pro	ahpC_c.-48G>A	-	embB_p.Gly406Asp	-	-	-	-	-	-	-	-	-	-	-	-	-	-	-	-	-
453	Farhat et al., 2019	SRR671821	China	CN	lineage2	lineage2.2.1	XDR	R	R	ND	R	R	ND	ND	R	ND	ND	ND	ND	R	R	R	ND	ND	XDR	rpoB_p.Ser450Leu	katG_p.Ser315Thr	pncA_p.Thr47Ala	embB_p.His1002Arg	rpsL_p.Lys43Arg	gyrA_p.Asp94Ala	gyrA_p.Asp94Ala	gyrA_p.Asp94Ala	gyrA_p.Asp94Ala	gyrA_p.Asp94Ala	rrs_r.1401a>g	rrs_r.1401a>g	rrs_r.1401a>g	rrs_r.1401a>g	-	thyA_p.His207Arg, thyX_c.-16C>T	-	-	-	-	-
454	Chen et al., 2019	SRR8651577	China	CN	lineage2	lineage2.2.1	XDR	R	R	R	R	R	ND	R	ND	R	ND	ND	R	R	R	ND	S	ND	XDR	rpoB_p.Leu430Pro, rpoB_p.Asp435Gly	ahpC_c.-52C>T	pncA_c.-11A>G	embB_p.Met306Leu	rpsL_p.Lys43Arg	gyrA_p.Asp94Gly	gyrA_p.Asp94Gly	gyrA_p.Asp94Gly	gyrA_p.Asp94Gly	gyrA_p.Asp94Gly	rrs_r.1401a>g	rrs_r.1401a>g	rrs_r.1401a>g	rrs_r.1401a>g	-	-	-	-	-	-	-
455	David et al., 2020	SRR1168979	Belarus	BY	lineage2	lineage2.2.1	XDR	ND	ND	ND	ND	ND	ND	ND	ND	ND	ND	ND	ND	ND	ND	ND	ND	ND	XDR	rpoB_p.Ser450Leu	katG_p.Ser315Thr	pncA_p.Thr76Pro	embB_p.Gly406Asp	rpsL_p.Lys88Arg	gyrA_p.Asp94Gly	gyrA_p.Asp94Gly	gyrA_p.Asp94Gly	gyrA_p.Asp94Gly	gyrA_p.Asp94Gly	rrs_r.1401a>g	rrs_r.1401a>g	rrs_r.1401a>g	rrs_r.1401a>g	-	-	-	-	-	-	-
456	David et al., 2020	SRR1169009	Belarus	BY	lineage2	lineage2.2.1	XDR	ND	ND	ND	ND	ND	ND	ND	ND	ND	ND	ND	ND	ND	ND	ND	ND	ND	XDR	rpoB_p.Ser450Leu	katG_p.Ser315Thr	pncA_p.Thr76Pro	embB_p.Gly406Asp	rpsL_p.Lys88Arg	gyrA_p.Asp94Gly	gyrA_p.Asp94Gly	gyrA_p.Asp94Gly	gyrA_p.Asp94Gly	gyrA_p.Asp94Gly	rrs_r.1401a>g	rrs_r.1401a>g	rrs_r.1401a>g	rrs_r.1401a>g	-	-	-	-	-	-	-
457	David et al., 2020	SRR1174829	Belarus	BY	lineage2	lineage2.2.1	XDR	ND	ND	ND	ND	ND	ND	ND	ND	ND	ND	ND	ND	ND	ND	ND	ND	ND	XDR	rpoB_p.Ser450Leu	katG_p.Ser315Thr	pncA_p.Thr76Pro	embB_p.Gly406Asp	rpsL_p.Lys88Arg	gyrA_p.Asp94Gly	gyrA_p.Asp94Gly	gyrA_p.Asp94Gly	gyrA_p.Asp94Gly	gyrA_p.Asp94Gly	rrs_r.1401a>g	rrs_r.1401a>g	rrs_r.1401a>g	rrs_r.1401a>g	-	-	-	-	-	-	-
458	Farhat et al., 2019	SRR671811	China	CN	lineage2	lineage2.2.1	XDR	R	R	ND	R	R	ND	ND	R	ND	ND	ND	ND	S	R	R	ND	ND	MDR	rpoB_p.Ser450Leu	katG_p.Ser315Thr	pncA_p.Gln10Pro	embB_p.Met306Ile	rpsL_p.Lys43Arg	-	-	-	-	-	-	-	-	-	-	-	-	-	-	-	-
459	Coll et al., 2018	ERR1035013	-	-	lineage2	lineage2.2.1	XDR	R	R	ND	S	ND	ND	ND	R	ND	ND	ND	R	ND	ND	S	ND	ND	PreXDR	rpoB_p.Ser450Leu	fabG1_c.-15C>T	pncA_Chromosome:g.2288682_2289280del	embB_p.Gln497Pro, embB_p.Met306Val	rpsL_p.Lys43Arg	gyrA_p.Asp94Gly	gyrA_p.Asp94Gly	gyrA_p.Asp94Gly	gyrA_p.Asp94Gly	gyrA_p.Asp94Gly	-	-	-	-	fabG1_c.-15C>T, ethR_p.Ala95Thr	-	-	-	-	-	-
460	Coll et al., 2018	ERR1873451	South Africa	ZA	lineage2	lineage2.2.1	XDR	R	R	R	R	S	ND	S	R	ND	ND	ND	R	R	R	S	S	S	XDR	rpoC_p.Leu527Val, rpoB_p.Ser450Leu	inhA_p.Ile194Thr, fabG1_c.-15C>T	pncA_p.Trp119*	embB_p.Met306Val	-	gyrA_p.Ala90Val	gyrA_p.Ala90Val	gyrA_p.Ala90Val	gyrA_p.Ala90Val	gyrA_p.Ala90Val	rrs_r.1401a>g	rrs_r.1401a>g	rrs_r.1401a>g	rrs_r.1401a>g	inhA_p.Ile194Thr, fabG1_c.-15C>T, ethR_p.Ala95Thr	-	-	-	-	-	-
461	Coll et al., 2018	ERR1873438	South Africa	ZA	lineage2	lineage2.2.1	XDR	R	R	S	R	R	ND	S	R	ND	ND	ND	R	R	R	R	S	R	XDR	rpoC_p.Leu527Val, rpoB_p.Ser450Leu	inhA_p.Ile194Thr, fabG1_c.-15C>T	-	embB_p.Met306Val	rpsL_p.Lys88Arg	gyrA_p.Ala90Val	gyrA_p.Ala90Val	gyrA_p.Ala90Val	gyrA_p.Ala90Val	gyrA_p.Ala90Val	rrs_r.1401a>g	rrs_r.1401a>g	rrs_r.1401a>g	rrs_r.1401a>g	inhA_p.Ile194Thr, fabG1_c.-15C>T, ethR_p.Ala95Thr	-	-	-	-	-	-
462	Coll et al., 2018	ERR1035076	-	-	lineage2	lineage2.2.1	XDR	R	R	ND	R	ND	ND	ND	R	ND	ND	ND	R	ND	ND	S	ND	ND	PreXDR	rpoB_p.Ser450Leu	inhA_p.Ile194Thr, fabG1_c.-15C>T	pncA_p.Asp8Asn	embB_p.Met306Val	-	gyrA_p.Ala90Val	gyrA_p.Ala90Val	gyrA_p.Ala90Val	gyrA_p.Ala90Val	gyrA_p.Ala90Val	-	-	-	-	inhA_p.Ile194Thr, fabG1_c.-15C>T, ethR_p.Ala95Thr	-	-	-	-	-	-
463	Coll et al., 2018	ERR1873559	South Africa	ZA	lineage2	lineage2.2.1	XDR	R	R	R	R	S	ND	R	R	ND	ND	ND	R	R	S	R	S	S	PreXDR	rpoB_p.Ser450Leu	inhA_p.Ile194Thr, fabG1_c.-15C>T	pncA_p.Ser164Pro	embB_p.Met306Val	-	gyrA_p.Ala90Val, gyrA_p.Asp94Gly	gyrA_p.Ala90Val, gyrA_p.Asp94Gly	gyrA_p.Ala90Val, gyrA_p.Asp94Gly	gyrA_p.Ala90Val, gyrA_p.Asp94Gly	gyrA_p.Ala90Val, gyrA_p.Asp94Gly	-	-	-	-	inhA_p.Ile194Thr, fabG1_c.-15C>T, ethR_p.Ala95Thr	-	-	-	-	-	-
464	Coll et al., 2018	ERR1873558	South Africa	ZA	lineage2	lineage2.2.1	XDR	R	R	R	R	S	ND	S	R	ND	ND	ND	R	R	R	R	S	S	XDR	rpoB_p.Ser450Leu	inhA_p.Ile194Thr, fabG1_c.-15C>T	pncA_p.Ser164Pro	embB_p.Met306Val	-	gyrA_p.Asp94Asn	gyrA_p.Asp94Asn	gyrA_p.Asp94Asn	gyrA_p.Asp94Asn	gyrA_p.Asp94Asn	rrs_r.1401a>g	rrs_r.1401a>g	rrs_r.1401a>g	rrs_r.1401a>g	inhA_p.Ile194Thr, fabG1_c.-15C>T, ethR_p.Ala95Thr	-	-	-	-	-	-
465	Coll et al., 2018	ERR1873457	South Africa	ZA	lineage2	lineage2.2.1	XDR	R	R	R	R	S	ND	S	R	ND	ND	ND	R	R	R	S	S	S	XDR	rpoB_p.Ser450Leu	inhA_p.Ile194Thr, fabG1_c.-15C>T	pncA_p.Thr135Pro	embB_p.Met306Val	-	gyrA_p.Ala90Val	gyrA_p.Ala90Val	gyrA_p.Ala90Val	gyrA_p.Ala90Val	gyrA_p.Ala90Val	rrs_r.1401a>g	rrs_r.1401a>g	rrs_r.1401a>g	rrs_r.1401a>g	inhA_p.Ile194Thr, fabG1_c.-15C>T, ethR_p.Ala95Thr	-	-	-	-	-	-
466	Coll et al., 2018	ERR1873487	South Africa	ZA	lineage2	lineage2.2.1	XDR	R	R	R	S	R	ND	R	R	ND	ND	ND	S	R	R	S	S	R	XDR	rpoB_p.Ser450Leu	fabG1_c.-15C>T	pncA_p.Tyr103*	-	rpsL_p.Lys43Arg	gyrA_p.Asp94Gly	gyrA_p.Asp94Gly	gyrA_p.Asp94Gly	gyrA_p.Asp94Gly	gyrA_p.Asp94Gly	-	-	eis_c.-14C>T	-	fabG1_c.-15C>T, ethR_p.Ala95Thr	-	-	-	-	-	-
467	Coll et al., 2018	ERR1035023	-	-	lineage2	lineage2.2.1	XDR	R	R	ND	S	ND	ND	ND	R	ND	ND	ND	R	ND	ND	S	ND	ND	PreXDR	rpoB_p.Ser450Leu	fabG1_c.-15C>T	pncA_p.Tyr103*	embB_p.Met306Val	rpsL_p.Lys43Arg	-	-	-	-	-	-	-	eis_c.-15C>G, eis_c.-10G>A	-	fabG1_c.-15C>T, ethA_c.825_825del, ethR_p.Ala95Thr	-	-	-	-	-	-
468	Coll et al., 2018	ERR1035069	-	-	lineage2	lineage2.2.1	XDR	R	R	ND	S	ND	ND	ND	R	ND	ND	ND	R	ND	ND	S	ND	ND	PreXDR	rpoB_p.Ser450Leu	fabG1_c.-15C>T, katG_p.Ser302Arg	pncA_c.459_466del	embB_p.Met306Val	rpsL_p.Lys43Thr, rrs_r.514a>c	gyrA_p.Ala90Val, gyrA_p.Asp94Ala	gyrA_p.Ala90Val, gyrA_p.Asp94Ala	gyrA_p.Ala90Val, gyrA_p.Asp94Ala	gyrA_p.Ala90Val, gyrA_p.Asp94Ala	gyrA_p.Ala90Val, gyrA_p.Asp94Ala	-	-	-	-	fabG1_c.-15C>T, ethR_p.Ala95Thr, ethA_c.67_67del	-	-	-	-	-	-
469	Coll et al., 2018	ERR1035079	-	-	lineage2	lineage2.2.1	XDR	R	R	ND	S	ND	ND	ND	R	ND	ND	ND	R	ND	ND	R	ND	ND	XDR	rpoB_p.Ser450Leu	fabG1_c.-15C>T	pncA_p.Tyr103*	embB_p.Gly406Asp	rpsL_p.Lys43Arg	gyrA_p.Asp94Gly	gyrA_p.Asp94Gly	gyrA_p.Asp94Gly	gyrA_p.Asp94Gly	gyrA_p.Asp94Gly	rrs_r.1401a>g	rrs_r.1401a>g	rrs_r.1401a>g	rrs_r.1401a>g	fabG1_c.-15C>T, ethR_p.Ala95Thr	-	-	-	-	-	-
470	Coll et al., 2018	ERR1873527	South Africa	ZA	lineage2	lineage2.2.1	XDR	R	R	R	R	R	ND	S	R	ND	ND	ND	R	R	R	R	S	S	XDR	rpoB_p.Ser450Leu	fabG1_c.-15C>T	pncA_p.Tyr103*	embB_p.Gly406Asp	rpsL_p.Lys43Arg	gyrA_p.Asp94Gly	gyrA_p.Asp94Gly	gyrA_p.Asp94Gly	gyrA_p.Asp94Gly	gyrA_p.Asp94Gly	rrs_r.1401a>g	rrs_r.1401a>g	rrs_r.1401a>g	rrs_r.1401a>g	fabG1_c.-15C>T, ethR_p.Ala95Thr	-	-	-	-	-	-
471	Coll et al., 2018	ERR1873479	South Africa	ZA	lineage2	lineage2.2.1	XDR	R	R	S	S	S	ND	R	R	ND	ND	ND	R	R	R	S	S	S	XDR	rpoB_p.Ser450Leu	fabG1_c.-15C>T	-	-	-	gyrA_p.Asp94Gly	gyrA_p.Asp94Gly	gyrA_p.Asp94Gly	gyrA_p.Asp94Gly	gyrA_p.Asp94Gly	rrs_r.1401a>g	rrs_r.1401a>g	rrs_r.1401a>g	rrs_r.1401a>g	fabG1_c.-15C>T, ethR_p.Ala95Thr	-	-	-	-	-	-
472	Coll et al., 2018	ERR1873469	South Africa	ZA	lineage2	lineage2.2.1	XDR	R	R	R	S	S	ND	R	R	ND	ND	ND	R	R	R	S	S	S	XDR	rpoB_p.Ser450Leu	fabG1_c.-15C>T	pncA_p.Cys14Trp	embB_p.Met306Val	-	gyrA_p.Asp94Gly	gyrA_p.Asp94Gly	gyrA_p.Asp94Gly	gyrA_p.Asp94Gly	gyrA_p.Asp94Gly	rrs_r.1401a>g	rrs_r.1401a>g	rrs_r.1401a>g	rrs_r.1401a>g	fabG1_c.-15C>T, ethR_p.Ala95Thr	-	-	-	-	-	-
473	Coll et al., 2018	ERR1873478	South Africa	ZA	lineage2	lineage2.2.1	XDR	R	R	R	R	S	ND	S	R	ND	ND	ND	R	R	R	S	S	S	PreXDR	rpoB_p.Ser450Leu	fabG1_c.-15C>T	pncA_Chromosome:g.2288682_2289280del	embB_p.Met306Val	-	gyrA_p.Asp94Ala	gyrA_p.Asp94Ala	gyrA_p.Asp94Ala	gyrA_p.Asp94Ala	gyrA_p.Asp94Ala	-	-	-	-	fabG1_c.-15C>T, ethR_p.Ala95Thr	-	-	-	-	-	-
474	Coll et al., 2018	ERR1873501	South Africa	ZA	lineage2	lineage2.2.1	XDR	R	R	R	R	S	ND	S	R	ND	ND	ND	R	R	R	R	S	S	XDR	rpoB_p.Ser450Leu	inhA_p.Ile194Thr, fabG1_c.-15C>T	pncA_Chromosome:g.2288686_2289280del	embB_p.Met306Val	-	gyrA_p.Asp94Ala	gyrA_p.Asp94Ala	gyrA_p.Asp94Ala	gyrA_p.Asp94Ala	gyrA_p.Asp94Ala	rrs_r.1401a>g	rrs_r.1401a>g	rrs_r.1401a>g	rrs_r.1401a>g	inhA_p.Ile194Thr, fabG1_c.-15C>T, ethR_p.Ala95Thr	-	-	-	-	-	-
475	Coll et al., 2018	ERR1873499	South Africa	ZA	lineage2	lineage2.2.1	XDR	R	R	R	R	S	ND	S	R	ND	ND	ND	R	R	R	R	S	R	XDR	rpoB_p.Ser450Leu	inhA_p.Ile194Thr, fabG1_c.-15C>T	pncA_Chromosome:g.2288686_2289280del	embB_p.Met306Val	-	gyrA_p.Asp94Ala	gyrA_p.Asp94Ala	gyrA_p.Asp94Ala	gyrA_p.Asp94Ala	gyrA_p.Asp94Ala	rrs_r.1401a>g	rrs_r.1401a>g	rrs_r.1401a>g	rrs_r.1401a>g	inhA_p.Ile194Thr, fabG1_c.-15C>T, ethR_p.Ala95Thr	-	-	-	-	-	-
476	David et al., 2020	SRR1062819	South Africa	ZA	lineage2	lineage2.2.1	XDR	ND	ND	ND	ND	ND	ND	ND	ND	ND	ND	ND	ND	ND	ND	ND	ND	ND	XDR	rpoB_p.Ser450Leu	inhA_p.Ile194Thr, fabG1_c.-15C>T	pncA_Chromosome:g.2288689_2289280del	embB_p.Met306Val	-	gyrA_p.Asp94Ala	gyrA_p.Asp94Ala	gyrA_p.Asp94Ala	gyrA_p.Asp94Ala	gyrA_p.Asp94Ala	rrs_r.1401a>g	rrs_r.1401a>g	rrs_r.1401a>g	rrs_r.1401a>g	ethR_p.Ala95Thr, inhA_p.Ile194Thr, fabG1_c.-15C>T	-	-	-	-	-	-
477	Coll et al., 2018	ERR1873565	South Africa	ZA	lineage2	lineage2.2.1	XDR	R	R	R	R	S	ND	S	R	ND	ND	ND	R	R	R	R	S	S	XDR	rpoB_p.Ser450Leu	inhA_p.Ile194Thr, fabG1_c.-15C>T	pncA_Chromosome:g.2288686_2289280del	embB_p.Met306Val	-	gyrA_p.Asp94Ala	gyrA_p.Asp94Ala	gyrA_p.Asp94Ala	gyrA_p.Asp94Ala	gyrA_p.Asp94Ala	rrs_r.1401a>g	rrs_r.1401a>g	rrs_r.1401a>g	rrs_r.1401a>g	inhA_p.Ile194Thr, fabG1_c.-15C>T, ethR_p.Ala95Thr	-	-	-	-	-	-
478	Coll et al., 2018	ERR1873557	South Africa	ZA	lineage2	lineage2.2.1	XDR	R	R	R	R	S	ND	S	R	ND	ND	ND	R	R	R	R	S	S	PreXDR	rpoB_p.Ser450Leu	inhA_p.Ile194Thr, fabG1_c.-15C>T	pncA_Chromosome:g.2288689_2289280del	embB_p.Met306Val	-	gyrA_p.Asp94Ala	gyrA_p.Asp94Ala	gyrA_p.Asp94Ala	gyrA_p.Asp94Ala	gyrA_p.Asp94Ala	-	-	-	-	inhA_p.Ile194Thr, fabG1_c.-15C>T, ethR_p.Ala95Thr	-	-	-	-	-	-
479	Coll et al., 2018	ERR1873491	South Africa	ZA	lineage2	lineage2.2.1	XDR	R	R	R	R	S	ND	R	R	ND	ND	ND	R	R	R	S	S	S	XDR	rpoB_p.Ser450Leu	inhA_p.Ile194Thr, fabG1_c.-15C>T	pncA_Chromosome:g.2288689_2289280del	embB_p.Met306Val	-	gyrA_p.Asp94Ala	gyrA_p.Asp94Ala	gyrA_p.Asp94Ala	gyrA_p.Asp94Ala	gyrA_p.Asp94Ala	rrs_r.1401a>g	rrs_r.1401a>g	rrs_r.1401a>g	rrs_r.1401a>g	inhA_p.Ile194Thr, fabG1_c.-15C>T, ethR_p.Ala95Thr	-	-	-	-	-	-
480	Coll et al., 2018	ERR1873481	South Africa	ZA	lineage2	lineage2.2.1	XDR	R	R	R	R	S	ND	S	R	ND	ND	ND	R	R	R	R	S	S	XDR	rpoB_p.Ser450Leu	inhA_p.Ile194Thr, fabG1_c.-15C>T	pncA_Chromosome:g.2288686_2289280del	embB_p.Met306Val	-	gyrA_p.Asp94Ala	gyrA_p.Asp94Ala	gyrA_p.Asp94Ala	gyrA_p.Asp94Ala	gyrA_p.Asp94Ala	rrs_r.1401a>g	rrs_r.1401a>g	rrs_r.1401a>g	rrs_r.1401a>g	inhA_p.Ile194Thr, fabG1_c.-15C>T, ethR_p.Ala95Thr	-	-	-	-	-	-
481	David et al., 2020	ERR067722	Russia	RU	lineage2	lineage2.2.1	XDR	ND	ND	ND	ND	ND	ND	ND	ND	ND	ND	ND	ND	ND	ND	ND	ND	ND	XDR	rpoB_p.Ser450Leu	fabG1_c.-15C>T	-	embB_p.Met306Ile, embA_c.-16C>T	rpsL_p.Lys43Arg	gyrA_p.Asp94Gly	gyrA_p.Asp94Gly	gyrA_p.Asp94Gly	gyrA_p.Asp94Gly	gyrA_p.Asp94Gly	-	-	eis_c.-14C>T	tlyA_c.398_398del	fabG1_c.-15C>T	-	-	-	-	-	-
482	Chen et al., 2019	SRR8651583	China	CN	lineage2	lineage2.2.1	XDR	R	R	R	R	R	ND	R	ND	R	ND	ND	R	R	R	ND	S	ND	XDR	rpoB_p.Ser450Leu	katG_p.Ser315Thr	pncA_p.Val139Leu	embB_p.Met306Val	rpsL_p.Lys43Arg	gyrA_p.Asp94Gly	gyrA_p.Asp94Gly	gyrA_p.Asp94Gly	gyrA_p.Asp94Gly	gyrA_p.Asp94Gly	rrs_r.1401a>g	rrs_r.1401a>g	rrs_r.1401a>g	rrs_r.1401a>g	-	-	-	-	-	-	-
483	Coll et al., 2018	ERR1035078	-	-	lineage2	lineage2.2.1	XDR	R	R	ND	R	ND	ND	ND	R	ND	ND	ND	R	ND	ND	S	ND	ND	XDR	rpoB_p.Ser450Leu	katG_p.Ser315Thr	pncA_p.Asp8Asn	embB_p.Met306Val	rpsL_p.Lys43Arg	gyrA_p.Asp94Gly	gyrA_p.Asp94Gly	gyrA_p.Asp94Gly	gyrA_p.Asp94Gly	gyrA_p.Asp94Gly	rrs_r.1401a>g	rrs_r.1401a>g	rrs_r.1401a>g	rrs_r.1401a>g	-	-	-	-	-	-	-
484	Coll et al., 2018	ERR1873477	South Africa	ZA	lineage2	lineage2.2.1	XDR	R	R	R	R	R	ND	R	R	ND	ND	ND	R	R	R	R	S	S	XDR	rpoB_p.Ser450Leu	katG_p.Ser315Thr	pncA_p.Asp8Asn	embB_p.Met306Val	rpsL_p.Lys43Arg	gyrA_p.Asp94Gly	gyrA_p.Asp94Gly	gyrA_p.Asp94Gly	gyrA_p.Asp94Gly	gyrA_p.Asp94Gly	rrs_r.1401a>g	rrs_r.1401a>g	rrs_r.1401a>g	rrs_r.1401a>g	-	-	-	-	-	-	-
485	David et al., 2020	SRR1181072	Belarus	BY	lineage2	lineage2.2.1	XDR	ND	ND	ND	ND	ND	ND	ND	ND	ND	ND	ND	ND	ND	ND	ND	ND	ND	XDR	rpoC_p.Ile491Thr, rpoB_p.Ser450Leu	katG_p.Ser315Thr, fabG1_c.-15C>T	pncA_c.298_299del, pncA_p.Thr76Pro	embB_p.Gly406Asp, embB_p.Met306Val	rpsL_p.Lys88Arg	gyrA_p.Asp94Gly, gyrA_p.Ala90Val	gyrA_p.Asp94Gly, gyrA_p.Ala90Val	gyrA_p.Asp94Gly, gyrA_p.Ala90Val	gyrA_p.Asp94Gly, gyrA_p.Ala90Val	gyrA_p.Asp94Gly, gyrA_p.Ala90Val	-	-	eis_c.-14C>T	-	fabG1_c.-15C>T, ethA_c.1386_1386del	-	-	-	-	-	-
486	David et al., 2020	ERR158596	Russia	RU	lineage2	lineage2.2.1	XDR	ND	ND	ND	ND	ND	ND	ND	ND	ND	ND	ND	ND	ND	ND	ND	ND	ND	PreXDR	rpoB_p.Ser450Leu	katG_p.Ser315Thr	pncA_p.His71Arg	embB_p.Met306Ile	rpsL_p.Lys88Arg	gyrA_p.Asp94Ala	gyrA_p.Asp94Ala	gyrA_p.Asp94Ala	gyrA_p.Asp94Ala	gyrA_p.Asp94Ala	-	-	-	-	ethA_c.479_479del	-	-	-	-	-	-
487	David et al., 2020	ERR133890	Russia	RU	lineage2	lineage2.2.1	XDR	ND	ND	ND	ND	ND	ND	ND	ND	ND	ND	ND	ND	ND	ND	ND	ND	ND	XDR	rpoB_p.Ser450Leu	katG_p.Ser315Thr	pncA_p.Phe94Cys	embB_p.Met306Ile	rpsL_p.Lys88Arg	gyrA_p.Asp94Gly, gyrA_p.Ala90Val	gyrA_p.Asp94Gly, gyrA_p.Ala90Val	gyrA_p.Asp94Gly, gyrA_p.Ala90Val	gyrA_p.Asp94Gly, gyrA_p.Ala90Val	gyrA_p.Asp94Gly, gyrA_p.Ala90Val	rrs_r.1401a>g	rrs_r.1401a>g	rrs_r.1401a>g	rrs_r.1401a>g	ethA_c.479_479del	folC_p.Ser150Gly, folC_p.Ile43Thr	-	-	-	-	-
488	David et al., 2020	ERR234657	Russia	RU	lineage2	lineage2.2.1	XDR	ND	ND	ND	ND	ND	ND	ND	ND	ND	ND	ND	ND	ND	ND	ND	ND	ND	XDR	rpoB_p.Ser450Leu	fabG1_c.-15C>T	-	embB_p.Met306Val	rrs_r.514a>c	gyrA_p.Ser91Pro	gyrA_p.Ser91Pro	gyrA_p.Ser91Pro	gyrA_p.Ser91Pro	gyrA_p.Ser91Pro	rrs_r.1401a>g	rrs_r.1401a>g	rrs_r.1401a>g	rrs_r.1401a>g	fabG1_c.-15C>T	-	-	-	-	-	-
489	David et al., 2020	ERR067672	Russia	RU	lineage2	lineage2.2.1	XDR	ND	ND	ND	ND	ND	ND	ND	ND	ND	ND	ND	ND	ND	ND	ND	ND	ND	MDR	rpoB_p.Ser450Leu	katG_p.Ser315Thr	-	embB_p.Met306Val	rpsL_p.Lys43Arg	-	-	-	-	-	-	-	-	-	-	-	-	-	-	-	-
490	Coll et al., 2018	ERR1034861	-	-	lineage2	lineage2.2.1	XDR	R	R	R	ND	R	ND	ND	R	ND	ND	ND	R	R	S	S	S	R	XDR	rpoB_p.Ser450Leu	katG_p.Ser315Thr	-	-	rpsL_p.Lys43Arg	gyrA_p.Asp94Asn	gyrA_p.Asp94Asn	gyrA_p.Asp94Asn	gyrA_p.Asp94Asn	gyrA_p.Asp94Asn	rrs_r.1401a>g	rrs_r.1401a>g	rrs_r.1401a>g	rrs_r.1401a>g	-	-	-	-	-	-	-
491	David et al., 2020	ERR158580	Russia	RU	lineage2	lineage2.2.1	XDR	ND	ND	ND	ND	ND	ND	ND	ND	ND	ND	ND	ND	ND	ND	ND	ND	ND	PreXDR	rpoB_p.Ser450Leu	katG_p.Ser315Thr	-	embB_p.Met306Val	rpsL_p.Lys43Arg	gyrA_p.Asp94Asn	gyrA_p.Asp94Asn	gyrA_p.Asp94Asn	gyrA_p.Asp94Asn	gyrA_p.Asp94Asn	-	-	-	-	-	-	-	-	-	-	-
492	David et al., 2020	ERR137208	Russia	RU	lineage2	lineage2.2.1	XDR	ND	ND	ND	ND	ND	ND	ND	ND	ND	ND	ND	ND	ND	ND	ND	ND	ND	XDR	rpoB_p.Ser450Leu	katG_p.Ser315Thr	pncA_c.349_350insC	embB_p.Met306Val	rpsL_p.Lys43Arg	gyrA_p.Asp94Ala	gyrA_p.Asp94Ala	gyrA_p.Asp94Ala	gyrA_p.Asp94Ala	gyrA_p.Asp94Ala	rrs_r.1401a>g	rrs_r.1401a>g	rrs_r.1401a>g	rrs_r.1401a>g	ethA_p.Gln347*	-	-	-	-	-	-
493	David et al., 2020	ERR234661	Russia	RU	lineage2	lineage2.2.1	XDR	ND	ND	ND	ND	ND	ND	ND	ND	ND	ND	ND	ND	ND	ND	ND	ND	ND	XDR	rpoB_p.Ser450Leu	katG_p.Ser315Thr	pncA_c.349_350insC	embB_p.Met306Val	rpsL_p.Lys43Arg	gyrA_p.Asp94Ala	gyrA_p.Asp94Ala	gyrA_p.Asp94Ala	gyrA_p.Asp94Ala	gyrA_p.Asp94Ala	rrs_r.1401a>g	rrs_r.1401a>g	rrs_r.1401a>g	rrs_r.1401a>g	ethA_p.Gln347*	-	-	-	-	-	-
494	David et al., 2020	ERR067724	Russia	RU	lineage2	lineage2.2.1	XDR	ND	ND	ND	ND	ND	ND	ND	ND	ND	ND	ND	ND	ND	ND	ND	ND	ND	XDR	rpoB p.Ser450Leu (0.98)	fabG1 c.-15C>T (1.00), inhA p.Ser94Ala (1.00)	pncA c.450 451insC (0.12)	embB p.Gln497Arg (1.00)	rrs r.906a>g (0.92)	gyrA p.Asp94Ala (0.92)	gyrA p.Asp94Ala (0.92)	gyrA p.Asp94Ala (0.92)	gyrA p.Asp94Ala (0.92)	gyrA p.Asp94Ala (0.92)	-	rrs r.1401a>g (0.97)	rrs r.1401a>g (0.97)	rrs r.1401a>g (0.97)	fabG1 c.-15C>T (1.00), inhA p.Ser94Ala (1.00)	-	-	-	-	-	-
495	David et al., 2020	SRR5761429	Georgia	GE	lineage2	lineage2.2.1	XDR	ND	ND	ND	ND	ND	ND	ND	ND	ND	ND	ND	ND	ND	ND	ND	ND	ND	XDR	rpoB_p.Ser450Leu	katG_p.Ser315Thr	-	embB_p.Met306Val	rrs_r.517c>t	gyrA_p.Asp94Gly, gyrB_p.Ala504Val	gyrA_p.Asp94Gly, gyrB_p.Ala504Val	gyrA_p.Asp94Gly, gyrB_p.Ala504Val	gyrA_p.Asp94Gly, gyrB_p.Ala504Val	gyrA_p.Asp94Gly, gyrB_p.Ala504Val	-	-	eis_c.-14C>T	-	ethA_c.768_768del	-	-	-	-	-	-
496	David et al., 2020	ERR867532	Lithuania	LT	lineage2	lineage2.2.1	XDR	ND	ND	ND	ND	ND	ND	ND	ND	ND	ND	ND	ND	ND	ND	ND	ND	ND	XDR	rpoB_p.Leu452Pro	katG_p.Ser315Thr	pncA_c.256_257insG	embB_p.Met306Ile	rrs_r.517c>t, rpsL_p.Lys43Arg	gyrA_p.Asp94Gly	gyrA_p.Asp94Gly	gyrA_p.Asp94Gly	gyrA_p.Asp94Gly	gyrA_p.Asp94Gly	-	-	eis_c.-14C>T	tlyA_c.386_387insG	ethA_c.768_768del	-	-	-	-	-	-
497	David et al., 2020	ERR867522	Lithuania	LT	lineage2	lineage2.2.1	XDR	ND	ND	ND	ND	ND	ND	ND	ND	ND	ND	ND	ND	ND	ND	ND	ND	ND	XDR	rpoB_p.Leu452Pro, rpoB_p.Ser450Asn	katG_p.Ser315Thr	pncA_c.256_257insG	embB_p.Met306Ile	rpsL_p.Lys43Arg	gyrA_p.Asp94Gly	gyrA_p.Asp94Gly	gyrA_p.Asp94Gly	gyrA_p.Asp94Gly	gyrA_p.Asp94Gly	-	-	eis_c.-14C>T	-	ethA_c.768_768del	-	-	-	-	-	-
498	David et al., 2020	SRR1169063	Belarus	BY	lineage2	lineage2.2.1	XDR	ND	ND	ND	ND	ND	ND	ND	ND	ND	ND	ND	ND	ND	ND	ND	ND	ND	XDR	rpoB_p.Ser450Leu	katG_p.Ser315Thr	pncA_c.391_392insGG	embA_c.-16C>G, embB_p.Met306Val	rrs_r.517c>t	gyrA_p.Asp94Gly	gyrA_p.Asp94Gly	gyrA_p.Asp94Gly	gyrA_p.Asp94Gly	gyrA_p.Asp94Gly	-	-	eis_c.-14C>T	-	ethA_c.768_768del	-	-	-	-	-	-
499	David et al., 2020	SRR1180922	Belarus	BY	lineage2	lineage2.2.1	XDR	ND	ND	ND	ND	ND	ND	ND	ND	ND	ND	ND	ND	ND	ND	ND	ND	ND	XDR	rpoB_p.Ser450Leu	katG_p.Ser315Thr	pncA_p.Leu156Pro	embB_p.Met306Val	rrs_r.517c>t, rpsL_p.Lys43Arg	gyrA_p.Asp94Asn	gyrA_p.Asp94Asn	gyrA_p.Asp94Asn	gyrA_p.Asp94Asn	gyrA_p.Asp94Asn	-	-	eis_c.-14C>T	tlyA_c.87_88insG	ethA_c.768_768del	-	-	-	-	-	-
500	David et al., 2020	SRR1169001	Belarus	BY	lineage2	lineage2.2.1	XDR	ND	ND	ND	ND	ND	ND	ND	ND	ND	ND	ND	ND	ND	ND	ND	ND	ND	XDR	rpoB_p.Ser450Leu	katG_p.Ser315Thr	pncA_p.Leu156Pro	embB_p.Met306Val	rrs_r.517c>t, rpsL_p.Lys43Arg	gyrA_p.Asp94Asn	gyrA_p.Asp94Asn	gyrA_p.Asp94Asn	gyrA_p.Asp94Asn	gyrA_p.Asp94Asn	-	-	eis_c.-14C>T	tlyA_c.87_88insG	ethA_c.768_768del	-	-	-	-	-	-
501	David et al., 2020	ERR133908	Russia	RU	lineage2	lineage2.2.1	XDR	ND	ND	ND	ND	ND	ND	ND	ND	ND	ND	ND	ND	ND	ND	ND	ND	ND	XDR	rpoB_p.Ser450Leu, rpoB_p.Glu761Asp	katG_p.Ser315Thr	pncA_c.-7T>C	embB_p.Asp354Ala, embA_c.-16C>T	rrs_r.517c>t	gyrA_p.Asp94Gly	gyrA_p.Asp94Gly	gyrA_p.Asp94Gly	gyrA_p.Asp94Gly	gyrA_p.Asp94Gly	-	-	eis_c.-37G>T	-	-	folC_p.Glu40Gly	-	-	-	-	-
502	David et al., 2020	ERR144620	Russia	RU	lineage2;lineage4	lineage4;lineage2.2.1	XDR	ND	ND	ND	ND	ND	ND	ND	ND	ND	ND	ND	ND	ND	ND	ND	ND	ND	PreXDR	rpoB p.Ser450Leu (0.94), rpoB p.Glu761Asp (0.95)	katG p.Ser315Thr (0.99)	pncA c.-7T>C (0.95)	embA c.-16C>T (0.95), embB p.Asp354Ala (0.94)	-	-	-	-	-	-	-	-	eis c.-37G>T (0.95)	-	-	-	-	-	-	-	-
503	David et al., 2020	ERR158585	Russia	RU	lineage2	lineage2.2.1	XDR	ND	ND	ND	ND	ND	ND	ND	ND	ND	ND	ND	ND	ND	ND	ND	ND	ND	XDR	rpoB_p.Ser450Leu, rpoB_p.Glu761Asp	katG_p.Ser315Thr	-	embB_p.Asp354Ala	rrs_r.517c>t	gyrA_p.Asp94Gly	gyrA_p.Asp94Gly	gyrA_p.Asp94Gly	gyrA_p.Asp94Gly	gyrA_p.Asp94Gly	-	-	eis_c.-37G>T	-	-	-	-	-	-	-	-
504	David et al., 2020	ERR133906	Russia	RU	lineage2	lineage2.2.1	XDR	ND	ND	ND	ND	ND	ND	ND	ND	ND	ND	ND	ND	ND	ND	ND	ND	ND	PreXDR	rpoB_p.Ser450Leu, rpoB_p.Glu761Asp	katG_p.Ser315Thr	-	embB_p.Asp354Ala	rrs_r.517c>t	-	-	-	-	-	-	-	eis_c.-37G>T	-	-	-	-	-	-	-	-
505	David et al., 2020	ERR234641	Russia	RU	lineage2	lineage2.2.1	XDR	ND	ND	ND	ND	ND	ND	ND	ND	ND	ND	ND	ND	ND	ND	ND	ND	ND	XDR	rpoB_p.Ser450Leu, rpoB_p.Glu761Asp	katG_p.Ser315Thr	-	embB_p.Asp354Ala	rrs_r.517c>t	gyrB_p.Glu501Asp	gyrB_p.Glu501Asp	gyrB_p.Glu501Asp	gyrB_p.Glu501Asp	gyrB_p.Glu501Asp	-	-	eis_c.-37G>T	-	-	-	-	-	-	-	-
506	David et al., 2020	ERR133854	Russia	RU	lineage2	lineage2.2.1	XDR	ND	ND	ND	ND	ND	ND	ND	ND	ND	ND	ND	ND	ND	ND	ND	ND	ND	XDR	rpoB p.Ser450Leu (1.00), rpoB p.Glu761Asp (0.99)	katG p.Ser315Thr (1.00)	-	embB p.Asp354Ala (1.00)	rrs r.517c>t (1.00)	gyrA p.Asp94Gly (1.00)	gyrA p.Asp94Gly (1.00)	gyrA p.Asp94Gly (1.00)	gyrA p.Asp94Gly (1.00)	gyrA p.Asp94Gly (1.00)	-	-	eis c.-37G>T (1.00)	-	-	-	-	-	-	-	-
507	David et al., 2020	ERR234560	Russia	RU	lineage2	lineage2.2.1	XDR	ND	ND	ND	ND	ND	ND	ND	ND	ND	ND	ND	ND	ND	ND	ND	ND	ND	XDR	rpoB_p.Ser450Leu, rpoB_p.Glu761Asp	katG_p.Ser315Thr	-	embB_p.Asp354Ala	rrs_r.517c>t	gyrA_p.Asp94Gly, gyrA_p.Ala90Val	gyrA_p.Asp94Gly, gyrA_p.Ala90Val	gyrA_p.Asp94Gly, gyrA_p.Ala90Val	gyrA_p.Asp94Gly, gyrA_p.Ala90Val	gyrA_p.Asp94Gly, gyrA_p.Ala90Val	-	-	eis_c.-37G>T	-	-	-	-	-	-	-	-
508	David et al., 2020	ERR067754	Russia	RU	lineage2	lineage2.2.1	XDR	ND	ND	ND	ND	ND	ND	ND	ND	ND	ND	ND	ND	ND	ND	ND	ND	ND	PreXDR	rpoB_p.Ser450Leu, rpoB_p.Glu761Asp	katG_p.Ser315Thr	-	embB_p.Asp354Ala	rrs_r.517c>t	-	-	-	-	-	-	-	eis_c.-37G>T	-	-	-	-	-	-	-	-
509	David et al., 2020	ERR117453	Russia	RU	lineage2	lineage2.2.1	XDR	ND	ND	ND	ND	ND	ND	ND	ND	ND	ND	ND	ND	ND	ND	ND	ND	ND	XDR	rpoB_p.Ser450Leu, rpoB_p.Glu761Asp	katG_p.Ser315Thr	-	embB_p.Asp354Ala	rrs_r.517c>t	gyrA_p.Asp94Asn	gyrA_p.Asp94Asn	gyrA_p.Asp94Asn	gyrA_p.Asp94Asn	gyrA_p.Asp94Asn	-	-	eis_c.-37G>T	-	-	-	-	-	-	-	-
510	David et al., 2020	ERR067761	Russia	RU	lineage2	lineage2.2.1	XDR	ND	ND	ND	ND	ND	ND	ND	ND	ND	ND	ND	ND	ND	ND	ND	ND	ND	XDR	rpoB p.Ser450Leu (1.00), rpoB p.Glu761Asp (0.98)	fabG1 c.-15C>T (1.00), katG p.Ser315Thr (1.00)	pncA p.Val139Ala (1.00)	embB p.Asp354Ala (1.00)	rrs r.517c>t (1.00)	gyrA p.Gly88Cys (1.00)	gyrA p.Gly88Cys (1.00)	gyrA p.Gly88Cys (1.00)	gyrA p.Gly88Cys (1.00)	gyrA p.Gly88Cys (1.00)	-	-	eis c.-37G>T (1.00)	-	fabG1 c.-15C>T (1.00)	-	-	-	-	-	-
511	David et al., 2020	ERR144600	Russia	RU	lineage2	lineage2.2.1	XDR	ND	ND	ND	ND	ND	ND	ND	ND	ND	ND	ND	ND	ND	ND	ND	ND	ND	XDR	rpoB p.Ser450Leu (1.00), rpoB p.Glu761Asp (1.00)	katG p.Ser315Thr (1.00)	-	embB p.Asp354Ala (1.00)	rrs r.517c>t (1.00)	gyrA p.Ala90Val (0.30), gyrA p.Asp94Gly (0.66)	gyrA p.Ala90Val (0.30), gyrA p.Asp94Gly (0.66)	gyrA p.Ala90Val (0.30), gyrA p.Asp94Gly (0.66)	gyrA p.Ala90Val (0.30), gyrA p.Asp94Gly (0.66)	gyrA p.Ala90Val (0.30), gyrA p.Asp94Gly (0.66)	-	-	eis c.-37G>T (0.99)	-	-	-	-	-	-	-	-
512	David et al., 2020	ERR234622	Russia	RU	lineage2	lineage2.2.1	XDR	ND	ND	ND	ND	ND	ND	ND	ND	ND	ND	ND	ND	ND	ND	ND	ND	ND	PreXDR	rpoB_p.Ser450Leu, rpoB_p.Glu761Asp	katG_p.Ser315Thr	-	embB_p.Asp354Ala	rrs_r.517c>t	-	-	-	-	-	-	-	eis_c.-37G>T	-	-	-	-	-	-	-	-
513	David et al., 2020	ERR067762	Russia	RU	lineage2	lineage2.2.1	XDR	ND	ND	ND	ND	ND	ND	ND	ND	ND	ND	ND	ND	ND	ND	ND	ND	ND	PreXDR	rpoB_p.Ser450Leu, rpoB_p.Glu761Asp	katG_p.Ser315Thr	-	embB_p.Asp354Ala	rrs_r.517c>t	-	-	-	-	-	-	-	eis_c.-37G>T	-	-	-	-	-	-	-	-

## Sheet: Supplementary file 4  Table S4.
Supplementary file 4: Table S4. Characteristics of 99 (C1-C99) DR-TB clusters.
No.	Name of cluster	Isolate No.	Number of isolates in cluster	Drug resistance type			Geographical data
				Phenotypic DR-TB	Genotypic DR-TB	Different types of DR-TB in cluster (based on genotype)	Continent/region	Country	Abbreviation	Different countries in cluster
1	C1	SRR1180359	2	XDR	PreXDR	No	Africa	South Africa	ZA	No
2	C1	SRR1180415	2	XDR	PreXDR	No	Africa	South Africa	ZA	No
3	C2	ERR688042	4	XDR	XDR	Yes	South Asia	Pakistan	PK	ND
4	C2	ERR1034588	4	XDR	PreXDR	Yes	-	-	-	ND
5	C2	ERR1034610	4	XDR	XDR	Yes	-	-	-	ND
6	C2	ERR688020	4	XDR	PreXDR	Yes	South Asia	Pakistan	PK	ND
7	C3	ERR1034606	2	XDR	MDR	No	-	-	-	ND
8	C3	ERR688038	2	XDR	MDR	No	South Asia	Pakistan	PK	ND
9	C4	ERR1034592	2	XDR	MDR	No	-	-	-	ND
10	C4	ERR688024	2	XDR	MDR	No	South Asia	Pakistan	PK	ND
11	C5	ERR688039	2	XDR	PreXDR	No	South Asia	Pakistan	PK	ND
12	C5	ERR1034607	2	XDR	PreXDR	No	-	-	-	ND
13	C6	SRR6848320	2	XDR	PreXDR	Yes	South America	Argentina	AR	No
14	C6	SRR6848323	2	XDR	XDR	Yes	South America	Argentina	AR	No
15	C7	SRR1172239	2	XDR	XDR	No	Eastern Europe	Belarus	BY	No
16	C7	SRR1172313	2	XDR	XDR	No	Eastern Europe	Belarus	BY	No
17	C8	ERR1034789	2	XDR	XDR	No	-	-	-	ND
18	C8	ERR2516623	2	XDR	XDR	No	South America	Peru	PE	ND
19	C9	ERR1873448	5	XDR	PreXDR	Yes	Africa	South Africa	ZA	No
20	C9	ERR1873554	5	XDR	XDR	Yes	Africa	South Africa	ZA	No
21	C9	ERR1873550	5	XDR	XDR	Yes	Africa	South Africa	ZA	No
22	C9	ERR1873441	5	XDR	PreXDR	Yes	Africa	South Africa	ZA	No
23	C9	ERR1873462	5	XDR	XDR	Yes	Africa	South Africa	ZA	No
24	C10	ERR2516709	2	XDR	XDR	No	South America	Peru	PE	No
25	C10	ERR2516728	2	XDR	XDR	No	South America	Peru	PE	No
26	C11	ERR1034603	2	XDR	XDR	No	-	-	-	ND
27	C11	ERR688035	2	XDR	XDR	No	South Asia	Pakistan	PK	ND
28	C12	SRR1175354	5	XDR	XDR	No	Africa	South Africa	ZA	No
29	C12	SRR1173038	5	XDR	XDR	No	Africa	South Africa	ZA	No
30	C12	SRR1184360	5	XDR	XDR	No	Africa	South Africa	ZA	No
31	C12	SRR1196586	5	XDR	XDR	No	Africa	South Africa	ZA	No
32	C12	SRR1173422	5	XDR	XDR	No	Africa	South Africa	ZA	No
33	C13	ERR2433008	6	XDR	XDR	Yes	south-eastern Africa	Mozambique	MZ	Yes
34	C13	SRR1062837	6	XDR	XDR	Yes	Africa	South Africa	ZA	Yes
35	C13	SRR924217	6	XDR	XDR	Yes	Africa	South Africa	ZA	Yes
36	C13	SRR1062841	6	XDR	PreXDR	Yes	Africa	South Africa	ZA	Yes
37	C13	SRR1172836	6	XDR	XDR	Yes	Africa	South Africa	ZA	Yes
38	C13	SRR1173032	6	XDR	XDR	Yes	Africa	South Africa	ZA	Yes
39	C14	ERR867524	2	XDR	PreXDR	No	Europe	UK-Lithuania	LT	No
40	C14	ERR867534	2	XDR	PreXDR	No	Europe	UK-Lithuania	LT	No
41	C15	ERR1035363	2	XDR	PreXDR	Yes	-	-	-	ND
42	C15	ERR1035355	2	XDR	XDR	Yes	-	-	-	ND
43	C16	ERR2516430	2	XDR	XDR	No	South America	Peru	PE	No
44	C16	ERR2516645	2	XDR	XDR	No	South America	Peru	PE	No
45	C17	ERR1035327	2	XDR	PreXDR	Yes	-	-	-	ND
46	C17	ERR1035314	2	XDR	XDR	Yes	-	-	-	ND
47	C18	ERR1034611	2	XDR	XDR	No	-	-	-	ND
48	C18	ERR688043	2	XDR	XDR	No	South Asia	Pakistan	PK	ND
49	C19	ERR1034598	4	XDR	XDR	No	-	-	-	ND
50	C19	ERR688030	4	XDR	XDR	No	South Asia	Pakistan	PK	ND
51	C19	ERR688041	4	XDR	XDR	No	South Asia	Pakistan	PK	ND
52	C19	ERR1034609	4	XDR	XDR	No	-	-	-	ND
53	C20	ERR1873449	2	XDR	XDR	No	Africa	South Africa	ZA	No
54	C20	ERR1873459	2	XDR	XDR	No	Africa	South Africa	ZA	No
55	C21	SRR1196528	2	XDR	PreXDR	No	Africa	South Africa	ZA	No
56	C21	SRR1184352	2	XDR	PreXDR	No	Africa	South Africa	ZA	No
57	C22	SRR671862	2	XDR	PreXDR	No	East Asia	China	CN	No
58	C22	SRR921503	2	XDR	PreXDR	No	East Asia	China	CN	No
59	C23	ERR1873512	3	XDR	XDR	Yes	Africa	South Africa	ZA	No
60	C23	ERR1873444	3	XDR	XDR	Yes	Africa	South Africa	ZA	No
61	C23	ERR1873511	3	XDR	PreXDR	Yes	Africa	South Africa	ZA	No
62	C24	ERR1035321	3	XDR	PreXDR	Yes	-	-	-	ND
63	C24	ERR1035288	3	XDR	PreXDR	Yes	-	-	-	ND
64	C24	ERR1035266	3	XDR	XDR	Yes	-	-	-	ND
65	C25	ERR1035228	7	XDR	XDR	No	-	-	-	ND
66	C25	ERR1035221	7	XDR	XDR	No	-	-	-	ND
67	C25	ERR1036291	7	XDR	XDR	No	-	-	-	ND
68	C25	ERR1035237	7	XDR	XDR	No	-	-	-	ND
69	C25	ERR1035225	7	XDR	XDR	No	-	-	-	ND
70	C25	ERR1035194	7	XDR	XDR	No	-	-	-	ND
71	C25	ERR1034821	7	XDR	XDR	No	-	-	-	ND
72	C26	ERR1034859	8	XDR	XDR	No	-	-	-	ND
73	C26	ERR1034905	8	XDR	XDR	No	-	-	-	ND
74	C26	ERR1034867	8	XDR	XDR	No	-	-	-	ND
75	C26	ERR1034903	8	XDR	XDR	No	-	-	-	ND
76	C26	ERR1036276	8	XDR	XDR	No	-	-	-	ND
77	C26	ERR1034852	8	XDR	XDR	No	-	-	-	ND
78	C26	ERR1036296	8	XDR	XDR	No	-	-	-	ND
79	C26	ERR1036294	8	XDR	XDR	No	-	-	-	ND
80	C27	ERR1034908	9	XDR	XDR	No	-	-	-	ND
81	C27	ERR1034889	9	XDR	XDR	No	-	-	-	ND
82	C27	ERR1035235	9	XDR	XDR	No	-	-	-	ND
83	C27	ERR1035240	9	XDR	XDR	No	-	-	-	ND
84	C27	ERR1036289	9	XDR	XDR	No	-	-	-	ND
85	C27	ERR1036274	9	XDR	XDR	No	-	-	-	ND
86	C27	ERR1035222	9	XDR	XDR	No	-	-	-	ND
87	C27	ERR1034871	9	XDR	XDR	No	-	-	-	ND
88	C27	ERR1034868	9	XDR	XDR	No	-	-	-	ND
89	C28	SRR6848322	2	XDR	PreXDR	No	South America	Argentina	AR	Yes
90	C28	ERR2516457	2	XDR	PreXDR	No	South America	Peru	PE	Yes
91	C29	ERR2516614	2	XDR	XDR	No	South America	Peru	PE	No
92	C29	ERR2516690	2	XDR	XDR	No	South America	Peru	PE	No
93	C30	SRR1169014	11	XDR	XDR	Yes	Eastern Europe	Belarus	BY	No
94	C30	SRR1172185	11	XDR	XDR	Yes	Eastern Europe	Belarus	BY	No
95	C30	SRR1181128	11	XDR	PreXDR	Yes	Eastern Europe	Belarus	BY	No
96	C30	SRR1181033	11	XDR	XDR	Yes	Eastern Europe	Belarus	BY	No
97	C30	SRR1172393	11	XDR	XDR	Yes	Eastern Europe	Belarus	BY	No
98	C30	SRR1181098	11	XDR	XDR	Yes	Eastern Europe	Belarus	BY	No
99	C30	SRR1181300	11	XDR	XDR	Yes	Eastern Europe	Belarus	BY	No
100	C30	SRR1174825	11	XDR	XDR	Yes	Eastern Europe	Belarus	BY	No
101	C30	SRR1169039	11	XDR	XDR	Yes	Eastern Europe	Belarus	BY	No
102	C30	SRR1172162	11	XDR	XDR	Yes	Eastern Europe	Belarus	BY	No
103	C30	SRR1168987	11	XDR	XDR	Yes	Eastern Europe	Belarus	BY	No
104	C31	SRR1062834	8	XDR	XDR	Yes	Africa	South Africa	ZA	No
105	C31	SRR1184366	8	XDR	XDR	Yes	Africa	South Africa	ZA	No
106	C31	SRR924223	8	XDR	XDR	Yes	Africa	South Africa	ZA	No
107	C31	SRR1184378	8	XDR	XDR	Yes	Africa	South Africa	ZA	No
108	C31	SRR924232	8	XDR	PreXDR	Yes	Africa	South Africa	ZA	No
109	C31	SRR924694	8	XDR	XDR	Yes	Africa	South Africa	ZA	No
110	C31	SRR1181376	8	XDR	XDR	Yes	Africa	South Africa	ZA	No
111	C31	SRR924205	8	XDR	XDR	Yes	Africa	South Africa	ZA	No
112	C32	SRR1184342	5	XDR	XDR	No	Africa	South Africa	ZA	No
113	C32	SRR1196503	5	XDR	XDR	No	Africa	South Africa	ZA	No
114	C32	SRR924213	5	XDR	XDR	No	Africa	South Africa	ZA	No
115	C32	SRR1184382	5	XDR	XDR	No	Africa	South Africa	ZA	No
116	C32	SRR1184333	5	XDR	XDR	No	Africa	South Africa	ZA	No
117	C33	SRR1196575	2	XDR	XDR	No	Africa	South Africa	ZA	No
118	C33	SRR1173448	2	XDR	XDR	No	Africa	South Africa	ZA	No
119	C34	SRR924216	14	XDR	XDR	No	Africa	South Africa	ZA	ND
120	C34	SRR1184300	14	XDR	XDR	No	Africa	South Africa	ZA	ND
121	C34	SRR1181391	14	XDR	XDR	No	Africa	South Africa	ZA	ND
122	C34	SRR832991	14	XDR	XDR	No	Africa	South Africa	ZA	ND
123	C34	SRR1181357	14	XDR	XDR	No	Africa	South Africa	ZA	ND
124	C34	SRR924692	14	XDR	XDR	No	Africa	South Africa	ZA	ND
125	C34	SRR1062842	14	XDR	XDR	No	Africa	South Africa	ZA	ND
126	C34	ERR1034984	14	XDR	XDR	No	-	-	-	ND
127	C34	SRR924227	14	XDR	XDR	No	Africa	South Africa	ZA	ND
128	C34	SRR1062827	14	XDR	XDR	No	Africa	South Africa	ZA	ND
129	C34	SRR1196542	14	XDR	XDR	No	Africa	South Africa	ZA	ND
130	C34	SRR924220	14	XDR	XDR	No	Africa	South Africa	ZA	ND
131	C34	SRR1184320	14	XDR	XDR	No	Africa	South Africa	ZA	ND
132	C34	SRR1196511	14	XDR	XDR	No	Africa	South Africa	ZA	ND
133	C35	SRR1181396	14	XDR	XDR	No	Africa	South Africa	ZA	No
134	C35	SRR847793	14	XDR	XDR	No	Africa	South Africa	ZA	No
135	C35	SRR924226	14	XDR	XDR	No	Africa	South Africa	ZA	No
136	C35	SRR1062846	14	XDR	XDR	No	Africa	South Africa	ZA	No
137	C35	SRR1184301	14	XDR	XDR	No	Africa	South Africa	ZA	No
138	C35	SRR924206	14	XDR	XDR	No	Africa	South Africa	ZA	No
139	C35	SRR833191	14	XDR	XDR	No	Africa	South Africa	ZA	No
140	C35	SRR1062822	14	XDR	XDR	No	Africa	South Africa	ZA	No
141	C35	SRR1062825	14	XDR	XDR	No	Africa	South Africa	ZA	No
142	C35	SRR924228	14	XDR	XDR	No	Africa	South Africa	ZA	No
143	C35	SRR924222	14	XDR	XDR	No	Africa	South Africa	ZA	No
144	C35	SRR1196477	14	XDR	XDR	No	Africa	South Africa	ZA	No
145	C35	SRR833121	14	XDR	XDR	No	Africa	South Africa	ZA	No
146	C35	SRR924207	14	XDR	XDR	No	Africa	South Africa	ZA	No
147	C36	SRR924234	16	XDR	XDR	No	Africa	South Africa	ZA	No
148	C36	SRR1196530	16	XDR	XDR	No	Africa	South Africa	ZA	No
149	C36	SRR1184331	16	XDR	XDR	No	Africa	South Africa	ZA	No
150	C36	SRR1062823	16	XDR	XDR	No	Africa	South Africa	ZA	No
151	C36	SRR1184326	16	XDR	XDR	No	Africa	South Africa	ZA	No
152	C36	SRR1196510	16	XDR	XDR	No	Africa	South Africa	ZA	No
153	C36	SRR1173142	16	XDR	XDR	No	Africa	South Africa	ZA	No
154	C36	SRR924225	16	XDR	XDR	No	Africa	South Africa	ZA	No
155	C36	SRR924208	16	XDR	XDR	No	Africa	South Africa	ZA	No
156	C36	SRR924219	16	XDR	XDR	No	Africa	South Africa	ZA	No
157	C36	SRR924697	16	XDR	XDR	No	Africa	South Africa	ZA	No
158	C36	SRR924215	16	XDR	XDR	No	Africa	South Africa	ZA	No
159	C36	SRR924230	16	XDR	XDR	No	Africa	South Africa	ZA	No
160	C36	SRR1184297	16	XDR	XDR	No	Africa	South Africa	ZA	No
161	C36	SRR1196515	16	XDR	XDR	No	Africa	South Africa	ZA	No
162	C36	SRR1175065	16	XDR	XDR	No	Africa	South Africa	ZA	No
163	C37	ERR688026	2	XDR	PreXDR	No	South Asia	Pakistan	PK	ND
164	C37	ERR1034594	2	XDR	PreXDR	No	-	-	-	ND
165	C38	ERR688027	2	XDR	XDR	No	South Asia	Pakistan	PK	ND
166	C38	ERR1034595	2	XDR	XDR	No	-	-	-	ND
167	C39	ERR1034617	2	XDR	XDR	No	-	-	-	ND
168	C39	ERR688049	2	XDR	XDR	No	South Asia	Pakistan	PK	ND
169	C40	ERR1034614	2	XDR	XDR	No	-	-	-	ND
170	C40	ERR688046	2	XDR	XDR	No	South Asia	Pakistan	PK	ND
171	C41	ERR1034612	2	XDR	PreXDR	No	-	-	-	ND
172	C41	ERR688044	2	XDR	PreXDR	No	South Asia	Pakistan	PK	ND
173	C42	ERR1034596	4	XDR	PreXDR	No	-	-	-	ND
174	C42	ERR688028	4	XDR	PreXDR	No	South Asia	Pakistan	PK	ND
175	C42	ERR1034583	4	XDR	PreXDR	No	-	-	-	ND
176	C42	ERR688015	4	XDR	PreXDR	No	South Asia	Pakistan	PK	ND
177	C43	ERR688016	2	XDR	PreXDR	No	South Asia	Pakistan	PK	ND
178	C43	ERR1034584	2	XDR	PreXDR	No	-	-	-	ND
179	C44	ERR1034593	4	XDR	XDR	No	-	-	-	ND
180	C44	ERR688017	4	XDR	XDR	No	South Asia	Pakistan	PK	ND
181	C44	ERR1034585	4	XDR	XDR	No	-	-	-	ND
182	C44	ERR688025	4	XDR	XDR	No	South Asia	Pakistan	PK	ND
183	C45	ERR3335739	2	XDR	XDR	No	South Asia	North West Pakistan	PK	No
184	C45	ERR3335743	2	XDR	XDR	No	South Asia	North West Pakistan	PK	No
185	C46	ERR688036	2	XDR	PreXDR	No	South Asia	Pakistan	PK	ND
186	C46	ERR1034604	2	XDR	PreXDR	No	-	-	-	ND
187	C47	ERR1034589	4	XDR	XDR	No	-	-	-	ND
188	C47	ERR688021	4	XDR	XDR	No	South Asia	Pakistan	PK	ND
189	C47	ERR688023	4	XDR	XDR	No	South Asia	Pakistan	PK	ND
190	C47	ERR1034591	4	XDR	XDR	No	-	-	-	ND
191	C48	ERR1034599	2	XDR	PreXDR	No	-	-	-	ND
192	C48	ERR688031	2	XDR	PreXDR	No	South Asia	Pakistan	PK	ND
193	C49	ERR688029	2	XDR	XDR	No	South Asia	Pakistan	PK	ND
194	C49	ERR1034597	2	XDR	XDR	No	-	-	-	ND
195	C50	ERR688013	6	XDR	XDR	No	South Asia	Pakistan	PK	ND
196	C50	ERR1034581	6	XDR	XDR	No	-	-	-	ND
197	C50	ERR688034	6	XDR	XDR	No	South Asia	Pakistan	PK	ND
198	C50	ERR1034602	6	XDR	XDR	No	-	-	-	ND
199	C50	ERR1034586	6	XDR	XDR	No	-	-	-	ND
200	C50	ERR688018	6	XDR	XDR	No	South Asia	Pakistan	PK	ND
201	C51	ERR1034590	2	XDR	XDR	No	-	-	-	ND
202	C51	ERR688022	2	XDR	XDR	No	South Asia	Pakistan	PK	ND
203	C52	ERR688045	2	XDR	XDR	No	South Asia	Pakistan	PK	ND
204	C52	ERR1034613	2	XDR	XDR	No	-	-	-	ND
205	C53	ERR1034600	2	XDR	PreXDR	No	-	-	-	ND
206	C53	ERR688032	2	XDR	PreXDR	No	South Asia	Pakistan	PK	ND
207	C54	ERR688040	2	XDR	XDR	No	South Asia	Pakistan	PK	ND
208	C54	ERR1034608	2	XDR	XDR	No	-	-	-	ND
209	C55	ERR1034601	2	XDR	XDR	No	-	-	-	ND
210	C55	ERR688033	2	XDR	XDR	No	South Asia	Pakistan	PK	ND
211	C56	ERR688014	10	XDR	XDR	No	South Asia	Pakistan	PK	ND
212	C56	ERR1034582	10	XDR	XDR	No	-	-	-	ND
213	C56	ERR688037	10	XDR	XDR	No	South Asia	Pakistan	PK	ND
214	C56	ERR1034605	10	XDR	XDR	No	-	-	-	ND
215	C56	ERR688048	10	XDR	XDR	No	South Asia	Pakistan	PK	ND
216	C56	ERR688019	10	XDR	XDR	No	South Asia	Pakistan	PK	ND
217	C56	ERR688047	10	XDR	XDR	No	South Asia	Pakistan	PK	ND
218	C56	ERR1034587	10	XDR	XDR	No	-	-	-	ND
219	C56	ERR1034615	10	XDR	XDR	No	-	-	-	ND
220	C56	ERR1034616	10	XDR	XDR	No	-	-	-	ND
221	C57	M05076-58	3	XDR	XDR	No	Southeast Asia	Thailand	TH	No
222	C57	M02409-60	3	XDR	XDR	No	Southeast Asia	Thailand	TH	No
223	C57	M02573-60	3	XDR	XDR	No	Southeast Asia	Thailand	TH	No
224	C58	ERR1035025	21	XDR	PreXDR	Yes	-	-	-	ND
225	C58	ERR1873529	21	XDR	XDR	Yes	Africa	South Africa	ZA	ND
226	C58	ERR1035077	21	XDR	XDR	Yes	-	-	-	ND
227	C58	ERR1873538	21	XDR	XDR	Yes	Africa	South Africa	ZA	ND
228	C58	ERR1873536	21	XDR	XDR	Yes	Africa	South Africa	ZA	ND
229	C58	ERR1873510	21	XDR	PreXDR	Yes	Africa	South Africa	ZA	ND
230	C58	ERR1873466	21	XDR	XDR	Yes	Africa	South Africa	ZA	ND
231	C58	ERR1873496	21	XDR	XDR	Yes	Africa	South Africa	ZA	ND
232	C58	ERR1873521	21	XDR	XDR	Yes	Africa	South Africa	ZA	ND
233	C58	ERR1873497	21	XDR	XDR	Yes	Africa	South Africa	ZA	ND
234	C58	ERR1873495	21	XDR	XDR	Yes	Africa	South Africa	ZA	ND
235	C58	ERR1873490	21	XDR	XDR	Yes	Africa	South Africa	ZA	ND
236	C58	ERR1035038	21	XDR	XDR	Yes	-	-	-	ND
237	C58	ERR1035031	21	XDR	XDR	Yes	-	-	-	ND
238	C58	ERR1873468	21	XDR	XDR	Yes	Africa	South Africa	ZA	ND
239	C58	ERR1873504	21	XDR	PreXDR	Yes	Africa	South Africa	ZA	ND
240	C58	ERR1873525	21	XDR	XDR	Yes	Africa	South Africa	ZA	ND
241	C58	ERR1035041	21	XDR	XDR	Yes	-	-	-	ND
242	C58	ERR1873507	21	XDR	XDR	Yes	Africa	South Africa	ZA	ND
243	C58	ERR1873547	21	XDR	XDR	Yes	Africa	South Africa	ZA	ND
244	C58	ERR1873533	21	XDR	PreXDR	Yes	Africa	South Africa	ZA	ND
245	C59	ERR1873494	9	XDR	XDR	No	Africa	South Africa	ZA	No
246	C59	ERR1873460	9	XDR	XDR	No	Africa	South Africa	ZA	No
247	C59	ERR1873436	9	XDR	XDR	No	Africa	South Africa	ZA	No
248	C59	ERR1873541	9	XDR	XDR	No	Africa	South Africa	ZA	No
249	C59	ERR1873514	9	XDR	XDR	No	Africa	South Africa	ZA	No
250	C59	ERR1873520	9	XDR	XDR	No	Africa	South Africa	ZA	No
251	C59	ERR1873503	9	XDR	XDR	No	Africa	South Africa	ZA	No
252	C59	ERR1873553	9	XDR	XDR	No	Africa	South Africa	ZA	No
253	C59	ERR1873523	9	XDR	XDR	No	Africa	South Africa	ZA	No
254	C60	ERR1873544	7	XDR	XDR	No	Africa	South Africa	ZA	No
255	C60	ERR1873526	7	XDR	XDR	No	Africa	South Africa	ZA	No
256	C60	ERR1873539	7	XDR	XDR	No	Africa	South Africa	ZA	No
257	C60	ERR1873524	7	XDR	XDR	No	Africa	South Africa	ZA	No
258	C60	ERR1873530	7	XDR	XDR	No	Africa	South Africa	ZA	No
259	C60	ERR1873472	7	XDR	XDR	No	Africa	South Africa	ZA	No
260	C60	ERR1873515	7	XDR	XDR	No	Africa	South Africa	ZA	No
261	C61	ERR1873443	9	XDR	XDR	No	Africa	South Africa	ZA	No
262	C61	ERR1873551	9	XDR	XDR	No	Africa	South Africa	ZA	No
263	C61	ERR1873564	9	XDR	XDR	No	Africa	South Africa	ZA	No
264	C61	SRR1175358	9	XDR	XDR	No	Africa	South Africa	ZA	No
265	C61	SRR1173056	9	XDR	XDR	No	Africa	South Africa	ZA	No
266	C61	ERR1873489	9	XDR	XDR	No	Africa	South Africa	ZA	No
267	C61	ERR1873440	9	XDR	XDR	No	Africa	South Africa	ZA	No
268	C61	ERR1873519	9	XDR	XDR	No	Africa	South Africa	ZA	No
269	C61	ERR1873528	9	XDR	XDR	No	Africa	South Africa	ZA	No
270	C62	SRR924229	3	XDR	XDR	No	Africa	South Africa	ZA	No
271	C62	ERR1873452	3	XDR	XDR	No	Africa	South Africa	ZA	No
272	C62	SRR1184307	3	XDR	XDR	No	Africa	South Africa	ZA	No
273	C63	SRR1196556	9	XDR	XDR	Yes	Africa	South Africa	ZA	ND
274	C63	ERR1873467	9	XDR	XDR	Yes	Africa	South Africa	ZA	ND
275	C63	ERR1035042	9	XDR	XDR	Yes	-	-	-	ND
276	C63	ERR1873485	9	XDR	XDR	Yes	Africa	South Africa	ZA	ND
277	C63	ERR1873561	9	XDR	PreXDR	Yes	Africa	South Africa	ZA	ND
278	C63	SRR2101344	9	XDR	XDR	Yes	-	-	-	ND
279	C63	ERR1873456	9	XDR	XDR	Yes	Africa	South Africa	ZA	ND
280	C63	ERR1873500	9	XDR	PreXDR	Yes	Africa	South Africa	ZA	ND
281	C63	ERR1873476	9	XDR	PreXDR	Yes	Africa	South Africa	ZA	ND
282	C64	ERR1873516	4	XDR	XDR	No	Africa	South Africa	ZA	No
283	C64	ERR1873439	4	XDR	XDR	No	Africa	South Africa	ZA	No
284	C64	ERR1873454	4	XDR	XDR	No	Africa	South Africa	ZA	No
285	C64	ERR1873453	4	XDR	XDR	No	Africa	South Africa	ZA	No
286	C65	ERR158616	3	XDR	XDR	No	Eastern Europe and Northern Asia	Russia	RU	No
287	C65	ERR228062	3	XDR	XDR	No	Eastern Europe and Northern Asia	Russia	RU	No
288	C65	ERR144567	3	XDR	XDR	No	Eastern Europe and Northern Asia	Russia	RU	No
289	C66	SRR671863	2	XDR	XDR	No	East Asia	China	CN	No
290	C66	SRR671864	2	XDR	XDR	No	East Asia	China	CN	No
291	C67	M04664-57	2	XDR	PreXDR	Yes	Southeast Asia	Thailand	TH	No
292	C67	M04702-57	2	XDR	XDR	Yes	Southeast Asia	Thailand	TH	No
293	C68	M05140-57	2	XDR	PreXDR	Yes	Southeast Asia	Thailand	TH	No
294	C68	M01428-60	2	XDR	XDR	Yes	Southeast Asia	Thailand	TH	No
295	C69	M08006-58	2	XDR	XDR	No	Southeast Asia	Thailand	TH	No
296	C69	M00053-59	2	XDR	XDR	No	Southeast Asia	Thailand	TH	No
297	C70	ERR1873556	2	XDR	XDR	No	Africa	South Africa	ZA	No
298	C70	ERR1873474	2	XDR	XDR	No	Africa	South Africa	ZA	No
299	C71	ERR1873562	3	XDR	XDR	Yes	Africa	South Africa	ZA	No
300	C71	ERR1873560	3	XDR	PreXDR	Yes	Africa	South Africa	ZA	No
301	C71	ERR1873509	3	XDR	XDR	Yes	Africa	South Africa	ZA	No
302	C72	M05863-58	2	XDR	PreXDR	Yes	Southeast Asia	Thailand	TH	No
303	C72	M01470-60	2	XDR	XDR	Yes	Southeast Asia	Thailand	TH	No
304	C73	M06565-59	2	XDR	XDR	No	Southeast Asia	Thailand	TH	No
305	C73	M04967-58	2	XDR	XDR	No	Southeast Asia	Thailand	TH	No
306	C74	M02194-57	2	XDR	XDR	No	Southeast Asia	Thailand	TH	No
307	C74	M06687-59	2	XDR	XDR	No	Southeast Asia	Thailand	TH	No
308	C75	M02248-57	4	XDR	PreXDR	Yes	Southeast Asia	Thailand	TH	No
309	C75	M06660-58	4	XDR	XDR	Yes	Southeast Asia	Thailand	TH	No
310	C75	M05475-57	4	XDR	PreXDR	Yes	Southeast Asia	Thailand	TH	No
311	C75	M01027-57	4	XDR	PreXDR	Yes	Southeast Asia	Thailand	TH	No
312	C76	M03452-57	2	XDR	XDR	No	Southeast Asia	Thailand	TH	No
313	C76	M01705-59	2	XDR	XDR	No	Southeast Asia	Thailand	TH	No
314	C77	M04542-58	3	XDR	XDR	No	Southeast Asia	Thailand	TH	No
315	C77	M05860-57	3	XDR	XDR	No	Southeast Asia	Thailand	TH	No
316	C77	M02756-60	3	XDR	XDR	No	Southeast Asia	Thailand	TH	No
317	C78	ERR228049	3	XDR	XDR	Yes	Eastern Europe and Northern Asia	Russia	RU	No
318	C78	ERR108420	3	XDR	PreXDR	Yes	Eastern Europe and Northern Asia	Russia	RU	No
319	C78	ERR229929	3	XDR	XDR	Yes	Eastern Europe and Northern Asia	Russia	RU	No
320	C79	SRR2100830	3	XDR	XDR	No	-	-	-	ND
321	C79	ERR867523	3	XDR	XDR	No	Europe	UK-Lithuania	LT	ND
322	C79	ERR867533	3	XDR	XDR	No	Europe	UK-Lithuania	LT	ND
323	C80	SRR1172230	2	XDR	XDR	No	Eastern Europe	Belarus	BY	No
324	C80	SRR1169119	2	XDR	XDR	No	Eastern Europe	Belarus	BY	No
325	C81	ERR234600	2	XDR	XDR	No	Eastern Europe and Northern Asia	Russia	RU	No
326	C81	ERR229982	2	XDR	XDR	No	Eastern Europe and Northern Asia	Russia	RU	No
327	C82	SRR1169096	2	XDR	XDR	No	Eastern Europe	Belarus	BY	No
328	C82	SRR1169116	2	XDR	XDR	No	Eastern Europe	Belarus	BY	No
329	C83	ERR067644	4	XDR	XDR	Yes	Eastern Europe and Northern Asia	Russia	RU	ND
330	C83	ERR158588	4	XDR	PreXDR	Yes	Eastern Europe and Northern Asia	Russia	RU	ND
331	C83	SRR2100227	4	XDR	XDR	Yes	-	-	-	ND
332	C83	ERR067671	4	XDR	XDR	Yes	Eastern Europe and Northern Asia	Russia	RU	ND
333	C84	SRR1184040	3	XDR	PreXDR	Yes	Eastern Europe	Belarus	BY	No
334	C84	SRR1169108	3	XDR	XDR	Yes	Eastern Europe	Belarus	BY	No
335	C84	SRR1180924	3	XDR	XDR	Yes	Eastern Europe	Belarus	BY	No
336	C85	SRR1169073	5	XDR	XDR	No	Eastern Europe	Belarus	BY	No
337	C85	SRR1181278	5	XDR	XDR	No	Eastern Europe	Belarus	BY	No
338	C85	SRR1172291	5	XDR	XDR	No	Eastern Europe	Belarus	BY	No
339	C85	SRR1180989	5	XDR	XDR	No	Eastern Europe	Belarus	BY	No
340	C85	SRR1181208	5	XDR	XDR	No	Eastern Europe	Belarus	BY	No
341	C86	SRR1169128	5	XDR	XDR	yes	Eastern Europe	Belarus	BY	No
342	C86	SRR1180957	5	XDR	PreXDR	yes	Eastern Europe	Belarus	BY	No
343	C86	SRR1169086	5	XDR	XDR	yes	Eastern Europe	Belarus	BY	No
344	C86	SRR1181134	5	XDR	XDR	yes	Eastern Europe	Belarus	BY	No
345	C86	SRR1169142	5	XDR	XDR	yes	Eastern Europe	Belarus	BY	No
346	C87	SRR1184123	5	XDR	XDR	No	Eastern Europe	Belarus	BY	No
347	C87	SRR1183663	5	XDR	XDR	No	Eastern Europe	Belarus	BY	No
348	C87	SRR1184035	5	XDR	XDR	No	Eastern Europe	Belarus	BY	No
349	C87	SRR1180936	5	XDR	XDR	No	Eastern Europe	Belarus	BY	No
350	C87	SRR1169121	5	XDR	XDR	No	Eastern Europe	Belarus	BY	No
351	C88	SRR1172072	2	XDR	XDR	No	Eastern Europe	Belarus	BY	No
352	C88	SRR1172201	2	XDR	XDR	No	Eastern Europe	Belarus	BY	No
353	C89	SRR1181025	6	XDR	XDR	No	Eastern Europe	Belarus	BY	No
354	C89	SRR1181103	6	XDR	XDR	No	Eastern Europe	Belarus	BY	No
355	C89	SRR1180963	6	XDR	XDR	No	Eastern Europe	Belarus	BY	No
356	C89	SRR1168958	6	XDR	XDR	No	Eastern Europe	Belarus	BY	No
357	C89	SRR1169050	6	XDR	XDR	No	Eastern Europe	Belarus	BY	No
358	C89	SRR1169129	6	XDR	XDR	No	Eastern Europe	Belarus	BY	No
359	C90	SRR1181155	3	XDR	XDR	No	Eastern Europe	Belarus	BY	No
360	C90	SRR1181093	3	XDR	XDR	No	Eastern Europe	Belarus	BY	No
361	C90	SRR1169027	3	XDR	XDR	No	Eastern Europe	Belarus	BY	No
362	C91	SRR1168979	3	XDR	XDR	No	Eastern Europe	Belarus	BY	No
363	C91	SRR1169009	3	XDR	XDR	No	Eastern Europe	Belarus	BY	No
364	C91	SRR1174829	3	XDR	XDR	No	Eastern Europe	Belarus	BY	No
365	C92	ERR1873451	21	XDR	XDR	Yes	Africa	South Africa	ZA	ND
366	C92	ERR1873438	21	XDR	XDR	Yes	Africa	South Africa	ZA	ND
367	C92	ERR1035076	21	XDR	PreXDR	Yes	-	-	-	ND
368	C92	ERR1873559	21	XDR	PreXDR	Yes	Africa	South Africa	ZA	ND
369	C92	ERR1873558	21	XDR	XDR	Yes	Africa	South Africa	ZA	ND
370	C92	ERR1873457	21	XDR	XDR	Yes	Africa	South Africa	ZA	ND
371	C92	ERR1873487	21	XDR	XDR	Yes	Africa	South Africa	ZA	ND
372	C92	ERR1035023	21	XDR	PreXDR	Yes	-	-	-	ND
373	C92	ERR1035069	21	XDR	PreXDR	Yes	-	-	-	ND
374	C92	ERR1035079	21	XDR	XDR	Yes	-	-	-	ND
375	C92	ERR1873527	21	XDR	XDR	Yes	Africa	South Africa	ZA	ND
376	C92	ERR1873479	21	XDR	XDR	Yes	Africa	South Africa	ZA	ND
377	C92	ERR1873469	21	XDR	XDR	Yes	Africa	South Africa	ZA	ND
378	C92	ERR1873478	21	XDR	PreXDR	Yes	Africa	South Africa	ZA	ND
379	C92	ERR1873501	21	XDR	XDR	Yes	Africa	South Africa	ZA	ND
380	C92	ERR1873499	21	XDR	XDR	Yes	Africa	South Africa	ZA	ND
381	C92	SRR1062819	21	XDR	XDR	Yes	Africa	South Africa	ZA	ND
382	C92	ERR1873565	21	XDR	XDR	Yes	Africa	South Africa	ZA	ND
383	C92	ERR1873557	21	XDR	PreXDR	Yes	Africa	South Africa	ZA	ND
384	C92	ERR1873491	21	XDR	XDR	Yes	Africa	South Africa	ZA	ND
385	C92	ERR1873481	21	XDR	XDR	Yes	Africa	South Africa	ZA	ND
386	C93	ERR1035078	2	XDR	XDR	No	-	-	-	ND
387	C93	ERR1873477	2	XDR	XDR	No	Africa	South Africa	ZA	ND
388	C94	ERR158596	2	XDR	PreXDR	Yes	Eastern Europe and Northern Asia	Russia	RU	No
389	C94	ERR133890	2	XDR	XDR	Yes	Eastern Europe and Northern Asia	Russia	RU	No
390	C95	ERR067672	2	XDR	MDR	Yes	Eastern Europe and Northern Asia	Russia	RU	ND
391	C95	ERR1034861	2	XDR	XDR	Yes	-	-	-	ND
392	C96	ERR137208	2	XDR	XDR	No	Eastern Europe and Northern Asia	Russia	RU	No
393	C96	ERR234661	2	XDR	XDR	No	Eastern Europe and Northern Asia	Russia	RU	No
394	C97	ERR867532	2	XDR	XDR	No	Europe	UK-Lithuania	LT	No
395	C97	ERR867522	2	XDR	XDR	No	Europe	UK-Lithuania	LT	No
396	C98	SRR1180922	2	XDR	XDR	No	Eastern Europe	Belarus	BY	No
397	C98	SRR1169001	2	XDR	XDR	No	Eastern Europe	Belarus	BY	No
398	C99	ERR158585	11	XDR	XDR	Yes	Eastern Europe and Northern Asia	Russia	RU	No
399	C99	ERR133906	11	XDR	PreXDR	Yes	Eastern Europe and Northern Asia	Russia	RU	No
400	C99	ERR234641	11	XDR	XDR	Yes	Eastern Europe and Northern Asia	Russia	RU	No
401	C99	ERR133854	11	XDR	XDR	Yes	Eastern Europe and Northern Asia	Russia	RU	No
402	C99	ERR234560	11	XDR	XDR	Yes	Eastern Europe and Northern Asia	Russia	RU	No
403	C99	ERR067754	11	XDR	PreXDR	Yes	Eastern Europe and Northern Asia	Russia	RU	No
404	C99	ERR117453	11	XDR	XDR	Yes	Eastern Europe and Northern Asia	Russia	RU	No
405	C99	ERR067761	11	XDR	XDR	Yes	Eastern Europe and Northern Asia	Russia	RU	No
406	C99	ERR144600	11	XDR	XDR	Yes	Eastern Europe and Northern Asia	Russia	RU	No
407	C99	ERR234622	11	XDR	PreXDR	Yes	Eastern Europe and Northern Asia	Russia	RU	No
408	C99	ERR067762	11	XDR	PreXDR	Yes	Eastern Europe and Northern Asia	Russia	RU	No
ND; No data (geographical data were unavailable for some isolates).

## Sheet: Supplementary 5  Table S5.
Supplementary 5: Table S5. SNP pairwise distances among clustered and non-clustered strains (n = 513 isolates).
mean	SD		Order of tree	1	2	3	4	5	6	7	8	9	10	11	12	13	14	15	16	17	18	19	20	21	22	23	24	25	26	27	28	29	30	31	32	33	34	35	36	37	38	39	40	41	42	43	44	45	46
499.285	250.546		Name of cluster	C1	C1	C2	C2	C2	C2	C3	C3	C4	C4	C5	C5	Non-cluster	C6	C6	Non-cluster	Non-cluster	Non-cluster	Non-cluster	C7	C7	Non-cluster	Non-cluster	Non-cluster	Non-cluster	C8	C8	Non-cluster	Non-cluster	C9	C9	C9	C9	C9	C10	C10	Non-cluster	C11	C11	Non-cluster	Non-cluster	C12	C12	C12	C12	C12
			Genotypic DR-TB	PreXDR	PreXDR	XDR	PreXDR	XDR	PreXDR	MDR	MDR	MDR	MDR	PreXDR	PreXDR	XDR	PreXDR	XDR	MDR	XDR	XDR	XDR	XDR	XDR	XDR	PreXDR	XDR	PreXDR	XDR	XDR	PreXDR	XDR	PreXDR	XDR	XDR	PreXDR	XDR	XDR	XDR	XDR	XDR	XDR	PreXDR	MDR	XDR	XDR	XDR	XDR	XDR
Order of tree	Name of cluster	Genotypic DR-TB	Isolate No.	SRR1180359	SRR1180415	ERR688042	ERR1034588	ERR1034610	ERR688020	ERR1034606	ERR688038	ERR1034592	ERR688024	ERR688039	ERR1034607	SRR1180970	SRR6848320	SRR6848323	ERR1035299	ERR1873534	ERR1873475	ERR108480	SRR1172239	SRR1172313	ERR1035260	ERR1034783	ERR2516698	ERR2516738	ERR1034789	ERR2516623	SRR6848321	ERR1873518	ERR1873448	ERR1873554	ERR1873550	ERR1873441	ERR1873462	ERR2516709	ERR2516728	SRR924218	ERR1034603	ERR688035	ERR1873531	ERR1873506	SRR1175354	SRR1173038	SRR1184360	SRR1196586	SRR1173422
1	C1	PreXDR	SRR1180359	0	0	311	311	311	311	636	636	638	638	628	628	1115	1117	1121	1110	1123	1117	1091	1103	1104	1095	1092	1099	1097	1091	1093	1141	1130	1137	1139	1136	1137	1136	1128	1128	1141	1131	1131	1131	1120	1127	1127	1127	1127	1127
2	C1	PreXDR	SRR1180415	0	0	311	311	311	311	636	636	638	638	628	628	1115	1117	1121	1110	1123	1117	1091	1103	1104	1095	1092	1099	1097	1091	1093	1141	1130	1137	1139	1136	1137	1136	1128	1128	1141	1131	1131	1131	1120	1127	1127	1127	1127	1127
3	C2	XDR	ERR688042	311	311	0	0	0	0	609	609	611	611	601	601	1092	1094	1098	1087	1100	1094	1068	1080	1081	1072	1069	1076	1074	1068	1070	1118	1107	1114	1116	1113	1114	1113	1105	1105	1118	1108	1108	1108	1097	1104	1104	1104	1104	1104
4	C2	PreXDR	ERR1034588	311	311	0	0	0	0	609	609	611	611	601	601	1092	1094	1098	1087	1100	1094	1068	1080	1081	1072	1069	1076	1074	1068	1070	1118	1107	1114	1116	1113	1114	1113	1105	1105	1118	1108	1108	1108	1097	1104	1104	1104	1104	1104
5	C2	XDR	ERR1034610	311	311	0	0	0	0	609	609	611	611	601	601	1092	1094	1098	1087	1100	1094	1068	1080	1081	1072	1069	1076	1074	1068	1070	1118	1107	1114	1116	1113	1114	1113	1105	1105	1118	1108	1108	1108	1097	1104	1104	1104	1104	1104
6	C2	PreXDR	ERR688020	311	311	0	0	0	0	609	609	611	611	601	601	1092	1094	1098	1087	1100	1094	1068	1080	1081	1072	1069	1076	1074	1068	1070	1118	1107	1114	1116	1113	1114	1113	1105	1105	1118	1108	1108	1108	1097	1104	1104	1104	1104	1104
7	C3	MDR	ERR1034606	636	636	609	609	609	609	0	0	298	298	288	288	1095	1097	1101	1090	1103	1097	1073	1083	1084	1077	1074	1079	1077	1071	1073	1121	1110	1117	1119	1116	1117	1116	1108	1108	1121	1111	1111	1111	1100	1107	1107	1107	1107	1107
8	C3	MDR	ERR688038	636	636	609	609	609	609	0	0	298	298	288	288	1095	1097	1101	1090	1103	1097	1073	1083	1084	1077	1074	1079	1077	1071	1073	1121	1110	1117	1119	1116	1117	1116	1108	1108	1121	1111	1111	1111	1100	1107	1107	1107	1107	1107
9	C4	MDR	ERR1034592	638	638	611	611	611	611	298	298	0	0	76	76	1097	1099	1103	1092	1105	1099	1075	1085	1086	1079	1076	1081	1079	1073	1075	1123	1112	1119	1121	1118	1119	1118	1110	1110	1123	1113	1113	1113	1102	1109	1109	1109	1109	1109
10	C4	MDR	ERR688024	638	638	611	611	611	611	298	298	0	0	76	76	1097	1099	1103	1092	1105	1099	1075	1085	1086	1079	1076	1081	1079	1073	1075	1123	1112	1119	1121	1118	1119	1118	1110	1110	1123	1113	1113	1113	1102	1109	1109	1109	1109	1109
11	C5	PreXDR	ERR688039	628	628	601	601	601	601	288	288	76	76	0	0	1087	1089	1093	1082	1095	1089	1065	1075	1076	1069	1066	1071	1069	1063	1065	1113	1102	1109	1111	1108	1109	1108	1100	1100	1113	1103	1103	1103	1092	1099	1099	1099	1099	1099
12	C5	PreXDR	ERR1034607	628	628	601	601	601	601	288	288	76	76	0	0	1087	1089	1093	1082	1095	1089	1065	1075	1076	1069	1066	1071	1069	1063	1065	1113	1102	1109	1111	1108	1109	1108	1100	1100	1113	1103	1103	1103	1092	1099	1099	1099	1099	1099
13	Non-cluster	XDR	SRR1180970	1115	1115	1092	1092	1092	1092	1095	1095	1097	1097	1087	1087	0	130	134	123	136	130	142	154	153	146	143	148	146	140	142	372	361	368	370	367	368	367	359	359	372	362	362	362	351	358	358	358	358	358
14	C6	PreXDR	SRR6848320	1117	1117	1094	1094	1094	1094	1097	1097	1099	1099	1089	1089	130	0	4	119	130	124	142	154	153	146	143	148	146	140	142	372	363	370	372	369	370	369	361	361	374	364	364	364	353	360	360	360	360	360
15	C6	XDR	SRR6848323	1121	1121	1098	1098	1098	1098	1101	1101	1103	1103	1093	1093	134	4	0	123	134	128	146	158	157	150	147	152	150	144	146	376	367	374	376	373	374	373	365	365	378	368	368	368	357	364	364	364	364	364
16	Non-cluster	MDR	ERR1035299	1110	1110	1087	1087	1087	1087	1090	1090	1092	1092	1082	1082	123	119	123	0	101	95	137	149	148	141	138	143	141	135	137	367	356	363	365	362	363	362	354	354	367	357	357	357	346	353	353	353	353	353
17	Non-cluster	XDR	ERR1873534	1123	1123	1100	1100	1100	1100	1103	1103	1105	1105	1095	1095	136	130	134	101	0	32	148	160	159	152	149	154	152	146	148	378	369	376	378	375	376	375	367	367	380	370	370	370	359	366	366	366	366	366
18	Non-cluster	XDR	ERR1873475	1117	1117	1094	1094	1094	1094	1097	1097	1099	1099	1089	1089	130	124	128	95	32	0	142	154	153	146	143	148	146	140	142	372	363	370	372	369	370	369	361	361	374	364	364	364	353	360	360	360	360	360
19	Non-cluster	XDR	ERR108480	1091	1091	1068	1068	1068	1068	1073	1073	1075	1075	1065	1065	142	142	146	137	148	142	0	90	89	114	111	118	116	110	112	348	339	346	348	345	346	345	337	337	350	340	340	340	329	336	336	336	336	336
20	C7	XDR	SRR1172239	1103	1103	1080	1080	1080	1080	1083	1083	1085	1085	1075	1075	154	154	158	149	160	154	90	0	1	128	125	130	128	122	124	358	349	356	358	355	356	355	347	347	360	350	350	350	339	346	346	346	346	346
21	C7	XDR	SRR1172313	1104	1104	1081	1081	1081	1081	1084	1084	1086	1086	1076	1076	153	153	157	148	159	153	89	1	0	127	124	129	127	121	123	359	350	357	359	356	357	356	348	348	361	351	351	351	340	347	347	347	347	347
22	Non-cluster	XDR	ERR1035260	1095	1095	1072	1072	1072	1072	1077	1077	1079	1079	1069	1069	146	146	150	141	152	146	114	128	127	0	81	88	86	80	82	352	343	350	352	349	350	349	341	341	354	344	344	344	333	340	340	340	340	340
23	Non-cluster	PreXDR	ERR1034783	1092	1092	1069	1069	1069	1069	1074	1074	1076	1076	1066	1066	143	143	147	138	149	143	111	125	124	81	0	69	73	67	69	349	340	347	349	346	347	346	338	338	351	341	341	341	330	337	337	337	337	337
24	Non-cluster	XDR	ERR2516698	1099	1099	1076	1076	1076	1076	1079	1079	1081	1081	1071	1071	148	148	152	143	154	148	118	130	129	88	69	0	78	72	74	354	345	352	354	351	352	351	343	343	356	346	346	346	335	342	342	342	342	342
25	Non-cluster	PreXDR	ERR2516738	1097	1097	1074	1074	1074	1074	1077	1077	1079	1079	1069	1069	146	146	150	141	152	146	116	128	127	86	73	78	0	16	18	352	343	350	352	349	350	349	341	341	354	344	344	344	333	340	340	340	340	340
26	C8	XDR	ERR1034789	1091	1091	1068	1068	1068	1068	1071	1071	1073	1073	1063	1063	140	140	144	135	146	140	110	122	121	80	67	72	16	0	2	346	337	344	346	343	344	343	335	335	348	338	338	338	327	334	334	334	334	334
27	C8	XDR	ERR2516623	1093	1093	1070	1070	1070	1070	1073	1073	1075	1075	1065	1065	142	142	146	137	148	142	112	124	123	82	69	74	18	2	0	348	339	346	348	345	346	345	337	337	350	340	340	340	329	336	336	336	336	336
28	Non-cluster	PreXDR	SRR6848321	1141	1141	1118	1118	1118	1118	1121	1121	1123	1123	1113	1113	372	372	376	367	378	372	348	358	359	352	349	354	352	346	348	0	359	366	368	365	366	365	357	357	370	360	360	360	349	356	356	356	356	356
29	Non-cluster	XDR	ERR1873518	1130	1130	1107	1107	1107	1107	1110	1110	1112	1112	1102	1102	361	363	367	356	369	363	339	349	350	343	340	345	343	337	339	359	0	15	17	14	15	14	144	144	157	147	147	147	136	143	143	143	143	143
30	C9	PreXDR	ERR1873448	1137	1137	1114	1114	1114	1114	1117	1117	1119	1119	1109	1109	368	370	374	363	376	370	346	356	357	350	347	352	350	344	346	366	15	0	10	7	8	7	151	151	162	154	154	154	143	150	150	150	150	150
31	C9	XDR	ERR1873554	1139	1139	1116	1116	1116	1116	1119	1119	1121	1121	1111	1111	370	372	376	365	378	372	348	358	359	352	349	354	352	346	348	368	17	10	0	7	8	7	153	153	166	156	156	156	145	152	152	152	152	152
32	C9	XDR	ERR1873550	1136	1136	1113	1113	1113	1113	1116	1116	1118	1118	1108	1108	367	369	373	362	375	369	345	355	356	349	346	351	349	343	345	365	14	7	7	0	5	4	150	150	163	153	153	153	142	149	149	149	149	149
33	C9	PreXDR	ERR1873441	1137	1137	1114	1114	1114	1114	1117	1117	1119	1119	1109	1109	368	370	374	363	376	370	346	356	357	350	347	352	350	344	346	366	15	8	8	5	0	5	150	150	164	154	154	154	143	150	150	150	150	150
34	C9	XDR	ERR1873462	1136	1136	1113	1113	1113	1113	1116	1116	1118	1118	1108	1108	367	369	373	362	375	369	345	355	356	349	346	351	349	343	345	365	14	7	7	4	5	0	150	150	163	153	153	153	142	149	149	149	149	149
35	C10	XDR	ERR2516709	1128	1128	1105	1105	1105	1105	1108	1108	1110	1110	1100	1100	359	361	365	354	367	361	337	347	348	341	338	343	341	335	337	357	144	151	153	150	150	150	0	4	153	143	143	143	132	139	139	139	139	139
36	C10	XDR	ERR2516728	1128	1128	1105	1105	1105	1105	1108	1108	1110	1110	1100	1100	359	361	365	354	367	361	337	347	348	341	338	343	341	335	337	357	144	151	153	150	150	150	4	0	153	143	143	143	132	139	139	139	139	139
37	Non-cluster	XDR	SRR924218	1141	1141	1118	1118	1118	1118	1121	1121	1123	1123	1113	1113	372	374	378	367	380	374	350	360	361	354	351	356	354	348	350	370	157	162	166	163	164	163	153	153	0	118	118	142	131	138	138	138	138	138
38	C11	XDR	ERR1034603	1131	1131	1108	1108	1108	1108	1111	1111	1113	1113	1103	1103	362	364	368	357	370	364	340	350	351	344	341	346	344	338	340	360	147	154	156	153	154	153	143	143	118	0	0	132	121	128	128	128	128	128
39	C11	XDR	ERR688035	1131	1131	1108	1108	1108	1108	1111	1111	1113	1113	1103	1103	362	364	368	357	370	364	340	350	351	344	341	346	344	338	340	360	147	154	156	153	154	153	143	143	118	0	0	132	121	128	128	128	128	128
40	Non-cluster	PreXDR	ERR1873531	1131	1131	1108	1108	1108	1108	1111	1111	1113	1113	1103	1103	362	364	368	357	370	364	340	350	351	344	341	346	344	338	340	360	147	154	156	153	154	153	143	143	142	132	132	0	47	54	54	54	54	54
41	Non-cluster	MDR	ERR1873506	1120	1120	1097	1097	1097	1097	1100	1100	1102	1102	1092	1092	351	353	357	346	359	353	329	339	340	333	330	335	333	327	329	349	136	143	145	142	143	142	132	132	131	121	121	47	0	37	37	37	37	37
42	C12	XDR	SRR1175354	1127	1127	1104	1104	1104	1104	1107	1107	1109	1109	1099	1099	358	360	364	353	366	360	336	346	347	340	337	342	340	334	336	356	143	150	152	149	150	149	139	139	138	128	128	54	37	0	0	0	0	0
43	C12	XDR	SRR1173038	1127	1127	1104	1104	1104	1104	1107	1107	1109	1109	1099	1099	358	360	364	353	366	360	336	346	347	340	337	342	340	334	336	356	143	150	152	149	150	149	139	139	138	128	128	54	37	0	0	0	0	0
44	C12	XDR	SRR1184360	1127	1127	1104	1104	1104	1104	1107	1107	1109	1109	1099	1099	358	360	364	353	366	360	336	346	347	340	337	342	340	334	336	356	143	150	152	149	150	149	139	139	138	128	128	54	37	0	0	0	0	0
45	C12	XDR	SRR1196586	1127	1127	1104	1104	1104	1104	1107	1107	1109	1109	1099	1099	358	360	364	353	366	360	336	346	347	340	337	342	340	334	336	356	143	150	152	149	150	149	139	139	138	128	128	54	37	0	0	0	0	0
46	C12	XDR	SRR1173422	1127	1127	1104	1104	1104	1104	1107	1107	1109	1109	1099	1099	358	360	364	353	366	360	336	346	347	340	337	342	340	334	336	356	143	150	152	149	150	149	139	139	138	128	128	54	37	0	0	0	0	0
47	C13	XDR	ERR2433008	1143	1143	1120	1120	1120	1120	1123	1123	1125	1125	1115	1115	374	376	380	369	382	376	352	362	363	356	353	358	356	350	352	372	159	166	168	165	166	165	155	155	154	144	144	70	55	62	62	62	62	62
48	C13	XDR	SRR1062837	1137	1137	1114	1114	1114	1114	1117	1117	1119	1119	1109	1109	368	370	374	363	376	370	346	356	357	350	347	352	350	344	346	366	153	160	162	159	160	159	149	149	148	138	138	64	49	56	56	56	56	56
49	C13	XDR	SRR924217	1138	1138	1115	1115	1115	1115	1118	1118	1120	1120	1110	1110	369	371	375	364	377	371	347	357	358	351	348	353	351	345	347	367	154	161	163	160	161	160	150	150	149	139	139	65	50	57	57	57	57	57
50	C13	PreXDR	SRR1062841	1140	1140	1117	1117	1117	1117	1120	1120	1122	1122	1112	1112	371	373	377	366	379	373	349	359	360	353	350	355	353	347	349	369	156	163	165	162	163	162	152	152	151	141	141	67	52	59	59	59	59	59
51	C13	XDR	SRR1172836	1139	1139	1116	1116	1116	1116	1119	1119	1121	1121	1111	1111	370	372	376	365	378	372	348	358	359	352	349	354	352	346	348	368	155	162	164	161	162	161	151	151	150	140	140	66	51	58	58	58	58	58
52	C13	XDR	SRR1173032	1139	1139	1116	1116	1116	1116	1119	1119	1121	1121	1111	1111	370	372	376	365	378	372	348	358	359	352	349	354	352	346	348	368	155	162	164	161	162	161	151	151	150	140	140	66	51	58	58	58	58	58
53	Non-cluster	PreXDR	ERR227985	1137	1137	1114	1114	1114	1114	1117	1117	1119	1119	1109	1109	466	468	472	461	474	468	444	454	455	448	445	450	448	442	444	492	481	488	490	487	486	487	478	478	491	482	482	482	471	478	478	478	478	478
54	Non-cluster	MDR	ERR067645	1119	1119	1096	1096	1096	1096	1099	1099	1101	1101	1091	1091	448	450	454	443	456	450	426	436	437	430	427	432	430	424	426	474	463	470	472	469	470	469	461	461	474	464	464	464	453	460	460	460	460	460
55	C14	PreXDR	ERR867524	1138	1138	1115	1115	1115	1115	1118	1118	1120	1120	1110	1110	469	471	475	464	477	471	447	457	458	451	448	453	451	445	447	493	484	491	493	490	491	490	482	482	495	485	485	485	474	481	481	481	481	481
56	C14	PreXDR	ERR867534	1139	1139	1116	1116	1116	1116	1119	1119	1121	1121	1111	1111	468	470	474	463	476	470	446	456	457	450	447	452	450	444	446	492	483	490	492	489	490	489	481	481	494	484	484	484	473	480	480	480	480	480
57	C15	PreXDR	ERR1035363	1160	1160	1137	1137	1137	1137	1140	1140	1142	1142	1132	1132	489	491	495	484	497	489	467	477	478	469	468	473	471	465	467	515	504	511	513	510	511	510	502	502	515	505	505	505	494	501	501	501	501	501
58	C15	XDR	ERR1035355	1158	1158	1135	1135	1135	1135	1138	1138	1140	1140	1130	1130	487	489	493	482	495	487	465	475	476	467	466	471	469	463	465	513	502	509	511	508	509	508	500	500	513	503	503	503	492	499	499	499	499	499
59	Non-cluster	XDR	ERR2516591	1138	1138	1115	1115	1115	1115	1118	1118	1120	1120	1110	1110	467	469	473	462	475	469	445	453	454	447	446	451	449	443	445	493	482	489	491	488	489	488	480	480	493	483	483	483	472	479	479	479	479	479
60	C16	XDR	ERR2516430	1135	1135	1112	1112	1112	1112	1113	1113	1117	1117	1107	1107	464	466	470	459	472	466	442	450	451	444	443	448	446	440	442	490	479	486	488	485	486	485	477	477	490	480	480	480	469	476	476	476	476	476
61	C16	XDR	ERR2516645	1135	1135	1112	1112	1112	1112	1113	1113	1117	1117	1107	1107	464	466	470	459	472	466	442	450	451	444	443	448	446	440	442	490	479	486	488	485	486	485	477	477	490	480	480	480	469	476	476	476	476	476
62	Non-cluster	XDR	ERR1034999	1130	1130	1107	1107	1107	1107	1110	1110	1112	1112	1102	1102	460	462	466	455	468	462	438	448	449	440	439	444	442	436	438	486	475	482	484	481	482	481	473	473	486	476	476	476	465	472	472	472	472	472
63	C17	PreXDR	ERR1035327	1132	1132	1109	1109	1109	1109	1112	1112	1114	1114	1104	1104	462	464	468	457	470	464	440	450	451	442	441	446	444	438	440	488	477	484	486	483	484	483	475	475	488	478	478	478	467	474	474	474	474	474
64	C17	XDR	ERR1035314	1133	1133	1110	1110	1110	1110	1113	1113	1115	1115	1105	1105	463	465	469	458	471	465	441	451	452	443	442	447	445	439	441	489	478	485	487	484	485	484	476	476	489	479	479	479	468	475	475	475	475	475
65	Non-cluster	XDR	SRR1184340	1129	1129	1107	1107	1107	1107	1110	1110	1112	1112	1102	1102	460	462	466	455	468	462	438	448	449	440	439	444	442	436	438	486	475	482	484	481	482	481	473	473	486	476	476	476	465	472	472	472	472	472
66	C18	XDR	ERR1034611	1136	1136	1114	1114	1114	1114	1117	1117	1119	1119	1109	1109	467	469	473	462	475	469	445	455	456	447	446	451	449	443	445	493	482	489	491	488	489	488	480	480	493	483	483	483	472	479	479	479	479	479
67	C18	XDR	ERR688043	1136	1136	1114	1114	1114	1114	1117	1117	1119	1119	1109	1109	467	469	473	462	475	469	445	455	456	447	446	451	449	443	445	493	482	489	491	488	489	488	480	480	493	483	483	483	472	479	479	479	479	479
68	C19	XDR	ERR1034598	1127	1127	1106	1106	1106	1106	1109	1109	1111	1111	1101	1101	459	461	465	454	467	461	437	447	448	439	438	443	441	435	437	485	474	481	483	480	481	480	472	470	485	475	475	475	464	471	471	471	471	471
69	C19	XDR	ERR688030	1127	1127	1106	1106	1106	1106	1109	1109	1111	1111	1101	1101	459	461	465	454	467	461	437	447	448	439	438	443	441	435	437	485	474	481	483	480	481	480	472	470	485	475	475	475	464	471	471	471	471	471
70	C19	XDR	ERR688041	1126	1126	1103	1103	1103	1103	1106	1106	1108	1108	1098	1098	456	458	462	451	464	458	434	444	445	436	435	440	438	432	434	482	471	478	480	477	478	477	469	467	482	472	472	472	461	468	468	468	468	468
71	C19	XDR	ERR1034609	1126	1126	1103	1103	1103	1103	1106	1106	1108	1108	1098	1098	456	458	462	451	464	458	434	444	445	436	435	440	438	432	434	482	471	478	480	477	478	477	469	467	482	472	472	472	461	468	468	468	468	468
72	C20	XDR	ERR1873449	1113	1113	1090	1090	1090	1090	1093	1093	1095	1095	1085	1085	442	444	448	437	450	444	420	430	431	422	421	426	424	418	420	468	457	464	466	463	464	463	455	455	468	458	458	458	447	454	454	454	454	454
73	C20	XDR	ERR1873459	1113	1113	1090	1090	1090	1090	1093	1093	1095	1095	1085	1085	442	444	448	437	450	444	420	430	431	422	421	426	424	418	420	468	457	464	466	463	464	463	455	455	468	458	458	458	447	454	454	454	454	454
74	C21	PreXDR	SRR1196528	1126	1126	1103	1103	1103	1103	1108	1108	1110	1110	1100	1100	457	459	463	452	465	459	433	445	446	435	434	441	439	433	435	483	472	479	481	478	479	478	470	470	483	473	473	473	462	469	469	469	469	469
75	C21	PreXDR	SRR1184352	1126	1126	1103	1103	1103	1103	1108	1108	1110	1110	1100	1100	457	459	463	452	465	459	433	445	446	435	434	441	439	433	435	483	472	479	481	478	479	478	470	470	483	473	473	473	462	469	469	469	469	469
76	C22	PreXDR	SRR671862	1108	1108	1085	1085	1085	1085	1088	1088	1090	1090	1080	1080	437	439	443	432	445	439	415	425	426	417	416	421	419	413	415	463	452	459	461	458	459	458	450	450	463	453	453	453	442	449	449	449	449	449
77	C22	PreXDR	SRR921503	1108	1108	1085	1085	1085	1085	1088	1088	1090	1090	1080	1080	437	439	443	432	445	439	415	425	426	417	416	421	419	413	415	463	452	459	461	458	459	458	450	450	463	453	453	453	442	449	449	449	449	449
78	Non-cluster	MDR	SRR671725	1118	1118	1095	1095	1095	1095	1098	1098	1100	1100	1090	1090	449	451	455	444	457	451	427	437	438	429	428	433	431	425	427	475	464	471	473	470	471	470	462	462	475	465	465	465	454	461	461	461	461	461
79	Non-cluster	XDR	SRR671740	1122	1122	1099	1099	1099	1099	1102	1102	1104	1104	1094	1094	451	453	457	446	459	453	429	437	438	431	430	435	433	427	429	477	466	473	475	472	473	472	464	464	477	467	467	467	456	463	463	463	463	463
80	Non-cluster	PreXDR	SRR671760	1120	1120	1097	1097	1097	1097	1100	1100	1102	1102	1092	1092	449	451	455	444	457	451	427	437	438	429	428	433	431	425	427	475	464	471	473	470	471	470	462	462	475	465	465	465	454	461	461	461	461	461
81	Non-cluster	MDR	ERR1873483	1125	1125	1102	1102	1102	1102	1105	1105	1107	1107	1097	1097	454	456	460	449	462	456	432	442	443	434	433	438	436	430	432	480	469	476	478	475	476	475	467	467	480	470	470	470	459	466	466	466	466	466
82	Non-cluster	MDR	SRR833000	1132	1132	1109	1109	1109	1109	1112	1112	1114	1114	1104	1104	461	463	467	456	469	463	439	449	450	441	440	445	443	437	439	487	476	483	485	482	483	482	474	474	487	469	469	477	466	473	473	473	473	473
83	C23	XDR	ERR1873512	1127	1127	1104	1104	1104	1104	1107	1107	1109	1109	1099	1099	456	458	462	451	464	458	434	444	445	436	435	440	438	432	434	482	471	478	480	477	478	477	469	469	482	470	470	472	461	468	468	468	468	468
84	C23	XDR	ERR1873444	1128	1128	1105	1105	1105	1105	1108	1108	1110	1110	1100	1100	457	459	463	452	465	459	435	445	446	437	436	441	439	433	435	483	472	479	481	478	479	478	470	470	483	471	471	473	462	469	469	469	469	469
85	C23	PreXDR	ERR1873511	1128	1128	1105	1105	1105	1105	1108	1108	1110	1110	1100	1100	457	459	463	452	465	459	435	445	446	437	436	441	439	433	435	483	472	479	481	478	479	478	470	470	483	471	471	473	462	469	469	469	469	469
86	Non-cluster	PreXDR	ERR1035359	1151	1151	1128	1128	1128	1128	1131	1131	1133	1133	1123	1123	480	482	486	475	488	482	458	464	465	460	459	464	462	456	458	506	495	502	504	501	502	501	493	493	506	496	496	496	485	492	492	492	492	492
87	Non-cluster	XDR	ERR2432994	1145	1145	1124	1124	1124	1124	1127	1127	1129	1129	1119	1119	478	480	484	473	486	480	456	466	467	458	457	462	460	454	456	504	493	500	502	499	500	499	491	491	504	494	494	494	483	490	490	490	490	490
88	C24	PreXDR	ERR1035321	1151	1151	1130	1130	1130	1130	1133	1133	1135	1135	1125	1125	482	484	488	477	490	484	460	470	471	462	461	466	464	458	460	506	497	504	506	503	504	503	495	495	508	498	498	498	487	494	494	494	494	494
89	C24	PreXDR	ERR1035288	1155	1155	1134	1134	1134	1134	1137	1137	1139	1139	1129	1129	486	488	492	481	494	488	464	474	475	466	465	470	468	462	464	510	501	508	510	507	508	507	499	499	512	502	502	502	491	498	498	498	498	498
90	C24	XDR	ERR1035266	1153	1153	1132	1132	1132	1132	1135	1135	1137	1137	1127	1127	484	486	490	479	492	486	462	472	473	464	463	468	466	460	462	508	499	506	508	505	506	505	497	497	510	500	500	500	489	496	496	496	496	496
91	Non-cluster	XDR	ERR2516662	1153	1153	1130	1130	1130	1130	1133	1133	1135	1135	1125	1125	482	484	488	477	490	484	460	468	469	462	461	466	464	458	460	508	497	504	506	503	504	503	495	495	508	498	498	498	487	494	494	494	494	494
92	C25	XDR	ERR1035228	1143	1143	1119	1119	1119	1119	1123	1123	1125	1125	1115	1115	472	474	478	467	480	474	450	460	461	452	451	456	454	448	450	498	487	494	496	493	494	493	485	485	498	488	488	488	477	484	484	484	484	484
93	C25	XDR	ERR1035221	1143	1143	1119	1119	1119	1119	1123	1123	1125	1125	1115	1115	472	474	478	467	480	474	450	460	461	452	451	456	454	448	450	498	487	494	496	493	494	493	485	485	498	488	488	488	477	484	484	484	484	484
94	C25	XDR	ERR1036291	1142	1142	1118	1118	1118	1118	1122	1122	1124	1124	1114	1114	471	473	477	466	479	473	449	459	460	451	450	455	453	447	449	497	486	493	495	492	493	492	484	484	497	487	487	487	476	483	483	483	483	483
95	C25	XDR	ERR1035237	1141	1141	1117	1117	1117	1117	1121	1121	1123	1123	1113	1113	470	472	476	465	478	472	448	458	459	450	449	454	452	446	448	496	485	492	494	491	492	491	483	483	496	486	486	486	475	482	482	482	482	482
96	C25	XDR	ERR1035225	1141	1141	1117	1117	1117	1117	1121	1121	1123	1123	1113	1113	470	472	476	465	478	472	448	458	459	450	449	454	452	446	448	496	485	492	494	491	492	491	483	483	496	486	486	486	475	482	482	482	482	482
97	C25	XDR	ERR1035194	1142	1142	1118	1118	1118	1118	1122	1122	1124	1124	1114	1114	471	473	477	466	479	473	449	459	460	451	450	455	453	447	449	497	486	493	495	492	493	492	484	484	497	487	487	487	476	483	483	483	483	483
98	C25	XDR	ERR1034821	1143	1143	1119	1119	1119	1119	1123	1123	1125	1125	1115	1115	472	474	478	467	480	474	450	460	461	452	451	456	454	448	450	498	487	494	496	493	494	493	485	485	498	488	488	488	477	484	484	484	484	484
99	C26	XDR	ERR1034859	1154	1154	1131	1131	1131	1131	1134	1134	1136	1136	1126	1126	483	485	489	478	491	485	461	471	472	463	462	467	465	459	461	509	498	505	507	504	505	504	496	496	507	497	497	499	488	495	495	495	495	495
100	C26	XDR	ERR1034905	1152	1152	1129	1129	1129	1129	1132	1132	1134	1134	1124	1124	481	483	487	476	489	483	459	469	470	461	460	465	463	457	459	507	496	503	505	502	503	502	494	494	505	495	495	497	486	493	493	493	493	493
101	C26	XDR	ERR1034867	1153	1153	1130	1130	1130	1130	1133	1133	1135	1135	1125	1125	482	484	488	477	490	484	460	470	471	462	461	466	464	458	460	508	497	504	506	503	504	503	495	495	506	496	496	498	487	494	494	494	494	494
102	C26	XDR	ERR1034903	1153	1153	1132	1132	1132	1132	1135	1135	1137	1137	1127	1127	484	486	490	479	492	486	462	472	473	464	463	468	466	460	462	510	499	504	508	505	506	505	497	497	506	498	498	500	489	496	496	496	496	496
103	C26	XDR	ERR1036276	1153	1153	1130	1130	1130	1130	1133	1133	1135	1135	1125	1125	482	484	488	477	490	484	460	470	471	462	461	466	464	458	460	508	497	504	506	503	504	503	495	495	506	496	496	498	487	494	494	494	494	494
104	C26	XDR	ERR1034852	1158	1158	1135	1135	1135	1135	1138	1138	1140	1140	1130	1130	487	489	493	482	495	489	465	475	476	467	466	471	469	463	465	513	502	509	511	508	509	508	500	500	511	501	501	503	492	499	499	499	499	499
105	C26	XDR	ERR1036296	1158	1158	1135	1135	1135	1135	1138	1138	1140	1140	1130	1130	487	489	493	482	495	489	465	475	476	467	466	471	469	463	465	513	502	509	511	508	509	508	500	500	511	501	501	503	492	499	499	499	499	499
106	C26	XDR	ERR1036294	1158	1158	1135	1135	1135	1135	1138	1138	1140	1140	1130	1130	487	489	493	482	495	489	465	475	476	467	466	471	469	463	465	513	502	509	511	508	509	508	500	500	511	501	501	503	492	499	499	499	499	499
107	C27	XDR	ERR1034908	1148	1148	1125	1125	1125	1125	1128	1128	1130	1130	1120	1120	477	479	483	472	485	479	455	465	466	457	456	461	459	453	455	503	492	499	501	498	499	498	490	490	501	491	491	493	482	489	489	489	489	489
108	C27	XDR	ERR1034889	1152	1152	1129	1129	1129	1129	1132	1132	1134	1134	1124	1124	481	483	487	476	489	483	459	469	470	461	460	465	463	457	459	507	496	503	505	502	503	502	494	494	505	495	495	497	486	493	493	493	493	493
109	C27	XDR	ERR1035235	1147	1147	1124	1124	1124	1124	1127	1127	1129	1129	1119	1119	476	478	482	471	484	478	454	464	465	456	455	460	458	452	454	502	491	498	500	497	498	497	489	489	500	490	490	492	481	488	488	488	488	488
110	C27	XDR	ERR1035240	1149	1149	1126	1126	1126	1126	1129	1129	1131	1131	1121	1121	478	480	484	473	486	480	456	466	467	458	457	462	460	454	456	504	493	500	502	499	500	499	491	491	502	492	492	494	483	490	490	490	490	490
111	C27	XDR	ERR1036289	1151	1151	1128	1128	1128	1128	1131	1131	1133	1133	1123	1123	480	482	486	475	488	482	458	468	469	460	459	464	462	456	458	506	495	502	504	501	502	501	493	493	504	494	494	496	485	492	492	492	492	492
112	C27	XDR	ERR1036274	1151	1151	1128	1128	1128	1128	1131	1131	1133	1133	1123	1123	480	482	486	475	488	482	458	468	469	460	459	464	462	456	458	506	495	502	504	501	502	501	493	493	504	494	494	496	485	492	492	492	492	492
113	C27	XDR	ERR1035222	1149	1149	1126	1126	1126	1126	1129	1129	1131	1131	1121	1121	478	480	484	473	486	480	456	466	467	458	457	462	460	454	456	504	493	500	502	499	500	499	491	491	502	492	492	494	483	490	490	490	490	490
114	C27	XDR	ERR1034871	1151	1151	1128	1128	1128	1128	1131	1131	1133	1133	1123	1123	480	482	486	475	488	482	458	468	469	460	459	464	462	456	458	506	495	502	504	501	502	501	493	493	504	494	494	496	485	492	492	492	492	492
115	C27	XDR	ERR1034868	1151	1151	1128	1128	1128	1128	1131	1131	1133	1133	1123	1123	480	482	486	475	488	482	458	468	469	460	459	464	462	456	458	506	495	502	504	501	502	501	493	493	504	494	494	496	485	492	492	492	492	492
116	C28	PreXDR	SRR6848322	1120	1120	1097	1097	1097	1097	1100	1100	1102	1102	1092	1092	449	451	455	444	457	451	427	437	438	429	428	433	431	425	427	475	464	471	473	470	471	470	462	462	475	465	465	465	454	461	461	461	461	461
117	C28	PreXDR	ERR2516457	1117	1117	1094	1094	1094	1094	1097	1097	1099	1099	1089	1089	446	448	452	441	454	448	424	434	435	426	425	430	428	422	424	472	461	468	470	467	468	467	459	459	472	462	462	462	451	458	458	458	458	458
118	C29	XDR	ERR2516614	1127	1127	1104	1104	1104	1104	1107	1107	1109	1109	1099	1099	456	458	462	451	464	458	434	444	445	436	435	440	438	432	434	482	471	478	480	477	478	477	469	469	482	472	472	472	461	468	468	468	468	468
119	C29	XDR	ERR2516690	1127	1127	1104	1104	1104	1104	1107	1107	1109	1109	1099	1099	456	458	462	451	464	458	434	444	445	436	435	440	438	432	434	482	471	478	480	477	478	477	469	469	482	472	472	472	461	468	468	468	468	468
120	Non-cluster	XDR	SRR1168981	1139	1139	1116	1116	1116	1116	1119	1119	1121	1121	1111	1111	468	470	474	463	476	470	444	456	457	448	447	452	450	444	446	494	483	490	492	489	490	489	481	481	494	484	484	484	473	480	480	480	480	480
121	Non-cluster	PreXDR	ERR067679	1135	1135	1112	1112	1112	1112	1115	1115	1117	1117	1107	1107	464	466	470	459	472	466	440	452	453	444	443	448	446	440	442	490	479	486	488	485	486	485	477	477	490	480	480	480	469	476	476	476	476	476
122	C30	XDR	SRR1169014	1133	1133	1110	1110	1110	1110	1113	1113	1115	1115	1105	1105	462	464	468	457	470	464	438	450	451	442	441	446	444	438	440	488	477	484	486	483	484	483	475	475	488	478	478	478	467	474	474	474	474	474
123	C30	XDR	SRR1172185	1133	1133	1110	1110	1110	1110	1113	1113	1115	1115	1105	1105	462	464	468	457	470	464	438	450	451	442	441	446	444	438	440	488	477	484	486	483	484	483	475	475	488	478	478	478	467	474	474	474	474	474
124	C30	PreXDR	SRR1181128	1135	1135	1112	1112	1112	1112	1115	1115	1117	1117	1107	1107	464	466	470	459	472	466	440	452	453	444	443	448	446	440	442	490	479	486	488	485	486	485	477	477	490	480	480	480	469	476	476	476	476	476
125	C30	XDR	SRR1181033	1134	1134	1111	1111	1111	1111	1114	1114	1116	1116	1106	1106	463	465	469	458	471	465	439	451	452	443	442	447	445	439	441	489	478	485	487	484	485	484	476	476	489	479	479	479	468	475	475	475	475	475
126	C30	XDR	SRR1172393	1133	1133	1110	1110	1110	1110	1113	1113	1115	1115	1105	1105	462	464	468	457	470	464	438	450	451	442	441	446	444	438	440	488	477	484	486	483	484	483	475	475	488	478	478	478	467	474	474	474	474	474
127	C30	XDR	SRR1181098	1132	1132	1109	1109	1109	1109	1112	1112	1114	1114	1104	1104	461	463	467	456	469	463	437	449	450	441	440	445	443	437	439	487	476	483	485	482	483	482	474	474	487	477	477	477	466	473	473	473	473	473
128	C30	XDR	SRR1181300	1135	1135	1112	1112	1112	1112	1115	1115	1117	1117	1107	1107	464	466	470	459	472	466	440	452	453	444	443	448	446	440	442	490	479	486	488	485	486	485	477	477	490	480	480	480	469	476	476	476	476	476
129	C30	XDR	SRR1174825	1135	1135	1112	1112	1112	1112	1115	1115	1117	1117	1107	1107	464	466	470	459	472	466	440	452	453	444	443	448	446	440	442	490	479	486	488	485	486	485	477	477	490	480	480	480	469	476	476	476	476	476
130	C30	XDR	SRR1169039	1132	1132	1109	1109	1109	1109	1112	1112	1114	1114	1104	1104	461	463	467	456	469	463	437	449	450	441	440	445	443	437	439	487	476	483	485	482	483	482	474	474	487	477	477	477	466	473	473	473	473	473
131	C30	XDR	SRR1172162	1133	1133	1110	1110	1110	1110	1113	1113	1115	1115	1105	1105	462	464	468	457	470	464	438	450	451	442	441	446	444	438	440	488	477	484	486	483	484	483	475	475	488	478	478	478	467	474	474	474	474	474
132	C30	XDR	SRR1168987	1133	1133	1110	1110	1110	1110	1113	1113	1115	1115	1105	1105	462	464	468	457	470	464	438	450	451	442	441	446	444	438	440	488	477	484	486	483	484	483	475	475	488	478	478	478	467	474	474	474	474	474
133	Non-cluster	PreXDR	SRR1062854	1136	1136	1113	1113	1113	1113	1116	1116	1118	1118	1108	1108	465	467	471	460	473	467	443	453	454	445	444	449	447	441	443	491	480	487	489	486	487	486	478	478	491	481	481	481	470	477	477	477	477	477
134	C31	XDR	SRR1062834	1137	1137	1114	1114	1114	1114	1117	1117	1119	1119	1109	1109	466	468	472	461	474	468	444	454	455	446	445	450	448	442	444	492	481	488	490	487	488	487	479	479	492	482	482	482	471	478	478	478	478	478
135	C31	XDR	SRR1184366	1134	1134	1111	1111	1111	1111	1114	1114	1116	1116	1106	1106	463	465	469	458	471	465	441	451	452	443	442	447	445	439	441	489	478	485	487	484	485	484	476	476	489	479	479	479	468	475	475	475	475	475
136	C31	XDR	SRR924223	1135	1135	1112	1112	1112	1112	1115	1115	1117	1117	1107	1107	464	466	470	459	472	466	442	452	453	444	443	448	446	440	442	490	479	486	488	485	486	485	477	477	490	480	480	480	469	476	476	476	476	476
137	C31	XDR	SRR1184378	1133	1133	1110	1110	1110	1110	1113	1113	1115	1115	1105	1105	462	464	468	457	470	464	440	450	451	442	441	446	444	438	440	488	477	484	486	483	484	483	475	475	488	478	478	478	467	474	474	474	474	474
138	C31	PreXDR	SRR924232	1135	1135	1112	1112	1112	1112	1115	1115	1117	1117	1107	1107	464	466	470	459	472	466	442	452	453	444	443	448	446	440	442	490	479	486	488	485	486	485	477	477	490	480	480	480	469	476	476	476	476	476
139	C31	XDR	SRR924694	1135	1135	1112	1112	1112	1112	1115	1115	1117	1117	1107	1107	464	466	470	459	472	466	442	452	453	444	443	448	446	440	442	490	479	486	488	485	486	485	477	477	490	480	480	480	469	476	476	476	476	476
140	C31	XDR	SRR1181376	1138	1138	1115	1115	1115	1115	1118	1118	1120	1120	1110	1110	467	469	473	462	475	469	445	455	456	447	446	451	449	443	445	493	482	489	491	488	489	488	480	480	493	483	483	483	472	479	479	479	479	479
141	C31	XDR	SRR924205	1138	1138	1115	1115	1115	1115	1118	1118	1120	1120	1110	1110	467	469	473	462	475	469	445	455	456	447	446	451	449	443	445	493	482	489	491	488	489	488	480	480	493	483	483	483	472	479	479	479	479	479
142	Non-cluster	XDR	SRR1173199	1142	1142	1119	1119	1119	1119	1122	1122	1124	1124	1114	1114	471	473	477	466	479	473	449	459	460	451	450	455	453	447	449	497	486	493	495	492	493	492	484	484	497	487	487	487	476	483	483	483	483	483
143	C32	XDR	SRR1184342	1139	1139	1116	1116	1116	1116	1119	1119	1121	1121	1111	1111	468	470	474	463	476	470	446	456	457	448	447	452	450	444	446	494	483	490	492	489	490	489	481	481	494	484	484	484	473	480	480	480	480	480
144	C32	XDR	SRR1196503	1139	1139	1116	1116	1116	1116	1119	1119	1121	1121	1111	1111	468	470	474	463	476	470	446	456	457	448	447	452	450	444	446	494	483	490	492	489	490	489	481	481	494	484	484	484	473	480	480	480	480	480
145	C32	XDR	SRR924213	1139	1139	1116	1116	1116	1116	1119	1119	1121	1121	1111	1111	468	470	474	463	476	470	446	456	457	448	447	452	450	444	446	494	483	490	492	489	490	489	481	481	494	484	484	484	473	480	480	480	480	480
146	C32	XDR	SRR1184382	1138	1138	1115	1115	1115	1115	1118	1118	1120	1120	1110	1110	467	469	473	462	475	469	445	455	456	447	446	451	449	443	445	493	482	489	491	488	489	488	480	480	493	483	483	483	472	479	479	479	479	479
147	C32	XDR	SRR1184333	1139	1139	1116	1116	1116	1116	1119	1119	1121	1121	1111	1111	468	470	474	463	476	470	446	456	457	448	447	452	450	444	446	494	483	490	492	489	490	489	481	481	494	484	484	484	473	480	480	480	480	480
148	C33	XDR	SRR1196575	1139	1139	1116	1116	1116	1116	1119	1119	1121	1121	1111	1111	468	470	474	463	476	470	446	456	457	448	447	452	450	444	446	494	483	490	492	489	490	489	481	481	494	484	484	484	473	480	480	480	480	480
149	C33	XDR	SRR1173448	1136	1136	1113	1113	1113	1113	1116	1116	1118	1118	1108	1108	465	467	471	460	473	467	443	453	454	445	444	449	447	441	443	491	480	487	489	486	487	486	478	478	491	481	481	481	470	477	477	477	477	477
150	Non-cluster	XDR	SRR1196504	1140	1140	1117	1117	1117	1117	1120	1120	1122	1122	1112	1112	469	471	475	464	477	471	447	457	458	449	448	453	451	445	447	495	484	491	493	490	491	490	482	482	495	485	485	485	474	481	481	481	481	481
151	Non-cluster	XDR	SRR1175022	1138	1138	1115	1115	1115	1115	1118	1118	1120	1120	1110	1110	467	469	473	462	475	469	445	455	456	447	446	451	449	443	445	493	482	489	491	488	489	488	480	480	493	483	483	483	472	479	479	479	479	479
152	C34	XDR	SRR924216	1133	1133	1110	1110	1110	1110	1113	1113	1115	1115	1105	1105	462	464	468	457	470	464	440	450	451	442	441	446	444	438	440	488	477	484	486	483	484	483	475	475	488	478	478	478	467	474	474	474	474	474
153	C34	XDR	SRR1184300	1133	1133	1110	1110	1110	1110	1113	1113	1115	1115	1105	1105	462	464	468	457	470	464	440	450	451	442	441	446	444	438	440	488	477	484	486	483	484	483	475	475	488	478	478	478	467	474	474	474	474	474
154	C34	XDR	SRR1181391	1134	1134	1111	1111	1111	1111	1114	1114	1116	1116	1106	1106	463	465	469	458	471	465	441	451	452	443	442	447	445	439	441	489	478	485	487	484	485	484	476	476	489	479	479	479	468	475	475	475	475	475
155	C34	XDR	SRR832991	1137	1137	1114	1114	1114	1114	1117	1117	1119	1119	1109	1109	466	468	472	461	474	468	444	454	455	446	445	450	448	442	444	492	481	488	490	487	488	487	479	479	492	482	482	482	471	478	478	478	478	478
156	C34	XDR	SRR1181357	1137	1137	1114	1114	1114	1114	1117	1117	1119	1119	1109	1109	466	468	472	461	474	468	444	454	455	446	445	450	448	442	444	492	481	488	490	487	488	487	479	479	492	482	482	482	471	478	478	478	478	478
157	C34	XDR	SRR924692	1136	1136	1113	1113	1113	1113	1116	1116	1118	1118	1108	1108	465	467	471	460	473	467	443	453	454	445	444	449	447	441	443	491	480	487	489	486	487	486	478	478	491	481	481	481	470	477	477	477	477	477
158	C34	XDR	SRR1062842	1134	1134	1111	1111	1111	1111	1114	1114	1116	1116	1106	1106	463	465	469	458	471	465	441	451	452	443	442	447	445	439	441	489	478	485	487	484	485	484	476	476	489	479	479	479	468	475	475	475	475	475
159	C34	XDR	ERR1034984	1135	1135	1112	1112	1112	1112	1115	1115	1117	1117	1107	1107	464	466	470	459	472	466	442	452	453	444	443	448	446	440	442	490	479	486	488	485	486	485	477	477	490	480	480	480	469	476	476	476	476	476
160	C34	XDR	SRR924227	1135	1135	1112	1112	1112	1112	1115	1115	1117	1117	1107	1107	464	466	470	459	472	466	442	452	453	444	443	448	446	440	442	490	479	486	488	485	486	485	477	477	490	480	480	480	469	476	476	476	476	476
161	C34	XDR	SRR1062827	1134	1134	1111	1111	1111	1111	1114	1114	1116	1116	1106	1106	463	465	469	458	471	465	441	451	452	443	442	447	445	439	441	489	478	485	487	484	485	484	476	476	489	479	479	479	468	475	475	475	475	475
162	C34	XDR	SRR1196542	1133	1133	1110	1110	1110	1110	1113	1113	1115	1115	1105	1105	462	464	468	457	470	464	440	450	451	442	441	446	444	438	440	488	477	484	486	483	484	483	475	475	488	478	478	478	467	474	474	474	474	474
163	C34	XDR	SRR924220	1133	1133	1110	1110	1110	1110	1113	1113	1115	1115	1105	1105	462	464	468	457	470	464	440	450	451	442	441	446	444	438	440	488	477	484	486	483	484	483	475	475	488	478	478	478	467	474	474	474	474	474
164	C34	XDR	SRR1184320	1134	1134	1111	1111	1111	1111	1114	1114	1116	1116	1106	1106	463	465	469	458	471	465	441	451	452	443	442	447	445	439	441	489	478	485	487	484	485	484	476	476	489	479	479	479	468	475	475	475	475	475
165	C34	XDR	SRR1196511	1134	1134	1111	1111	1111	1111	1114	1114	1116	1116	1106	1106	463	465	469	458	471	465	441	451	452	443	442	447	445	439	441	489	478	485	487	484	485	484	476	476	489	479	479	479	468	475	475	475	475	475
166	Non-cluster	XDR	SRR1173349	1134	1134	1111	1111	1111	1111	1114	1114	1116	1116	1106	1106	463	465	469	458	471	465	441	451	452	443	442	447	445	439	441	489	478	485	487	484	485	484	476	476	489	479	479	479	468	475	475	475	475	475
167	C35	XDR	SRR1181396	1135	1135	1112	1112	1112	1112	1115	1115	1117	1117	1107	1107	464	466	470	459	472	466	442	452	453	444	443	448	446	440	442	490	479	486	488	485	486	485	477	477	490	480	480	480	469	476	476	476	476	476
168	C35	XDR	SRR847793	1136	1136	1113	1113	1113	1113	1116	1116	1118	1118	1108	1108	465	467	471	460	473	467	443	453	454	445	444	449	447	441	443	491	480	487	489	486	487	486	478	478	491	481	481	481	470	477	477	477	477	477
169	C35	XDR	SRR924226	1136	1136	1113	1113	1113	1113	1116	1116	1118	1118	1108	1108	465	467	471	460	473	467	443	453	454	445	444	449	447	441	443	491	480	487	489	486	487	486	478	478	491	481	481	481	470	477	477	477	477	477
170	C35	XDR	SRR1062846	1133	1133	1110	1110	1110	1110	1113	1113	1115	1115	1105	1105	462	464	468	457	470	464	440	450	451	442	441	446	444	438	440	488	477	484	486	483	484	483	475	475	488	478	478	478	467	474	474	474	474	474
171	C35	XDR	SRR1184301	1137	1137	1114	1114	1114	1114	1117	1117	1119	1119	1109	1109	466	468	472	461	474	468	444	454	455	446	445	450	448	442	444	492	481	488	490	487	488	487	479	479	492	482	482	482	471	478	478	478	478	478
172	C35	XDR	SRR924206	1134	1134	1111	1111	1111	1111	1114	1114	1116	1116	1106	1106	463	465	469	458	471	465	441	451	452	443	442	447	445	439	441	489	478	485	487	484	485	484	476	476	489	479	479	479	468	475	475	475	475	475
173	C35	XDR	SRR833191	1134	1134	1111	1111	1111	1111	1114	1114	1116	1116	1106	1106	463	465	469	458	471	465	441	451	452	443	442	447	445	439	441	489	478	485	487	484	485	484	476	476	489	479	479	479	468	475	475	475	475	475
174	C35	XDR	SRR1062822	1137	1137	1114	1114	1114	1114	1117	1117	1119	1119	1109	1109	466	468	472	461	474	468	444	454	455	446	445	450	448	442	444	492	481	488	490	487	488	487	479	479	492	482	482	482	471	478	478	478	478	478
175	C35	XDR	SRR1062825	1135	1135	1112	1112	1112	1112	1115	1115	1117	1117	1107	1107	464	466	470	459	472	466	442	452	453	444	443	448	446	440	442	490	479	486	488	485	486	485	477	477	490	480	480	480	469	476	476	476	476	476
176	C35	XDR	SRR924228	1133	1133	1110	1110	1110	1110	1113	1113	1115	1115	1105	1105	462	464	468	457	470	464	440	450	451	442	441	446	444	438	440	488	477	484	486	483	484	483	475	475	488	478	478	478	467	474	474	474	474	474
177	C35	XDR	SRR924222	1136	1136	1113	1113	1113	1113	1116	1116	1118	1118	1108	1108	465	467	471	460	473	467	443	453	454	445	444	449	447	441	443	491	480	487	489	486	487	486	478	478	491	481	481	481	470	477	477	477	477	477
178	C35	XDR	SRR1196477	1134	1134	1111	1111	1111	1111	1114	1114	1116	1116	1106	1106	463	465	469	458	471	465	441	451	452	443	442	447	445	439	441	489	478	485	487	484	485	484	476	476	489	479	479	479	468	475	475	475	475	475
179	C35	XDR	SRR833121	1134	1134	1111	1111	1111	1111	1114	1114	1116	1116	1106	1106	463	465	469	458	471	465	441	451	452	443	442	447	445	439	441	489	478	485	487	484	485	484	476	476	489	479	479	479	468	475	475	475	475	475
180	C35	XDR	SRR924207	1136	1136	1113	1113	1113	1113	1116	1116	1118	1118	1108	1108	465	467	471	460	473	467	443	453	454	445	444	449	447	441	443	491	480	487	489	486	487	486	478	478	491	481	481	481	470	477	477	477	477	477
181	Non-cluster	XDR	SRR1173039	1130	1130	1107	1107	1107	1107	1110	1110	1112	1112	1102	1102	459	461	465	454	467	461	437	447	448	439	438	443	441	435	437	485	474	481	483	480	481	480	472	472	485	475	475	475	464	471	471	471	471	471
182	Non-cluster	XDR	SRR1173354	1130	1130	1107	1107	1107	1107	1110	1110	1112	1112	1102	1102	459	461	465	454	467	461	437	447	448	439	438	443	441	435	437	485	474	481	483	480	481	480	472	472	485	475	475	475	464	471	471	471	471	471
183	C36	XDR	SRR924234	1134	1134	1111	1111	1111	1111	1114	1114	1116	1116	1106	1106	463	465	469	458	471	465	441	451	452	443	442	447	445	439	441	489	478	485	487	484	485	484	476	476	489	479	479	479	468	475	475	475	475	475
184	C36	XDR	SRR1196530	1137	1137	1114	1114	1114	1114	1117	1117	1119	1119	1109	1109	466	468	472	461	474	468	444	454	455	446	445	450	448	442	444	492	481	488	490	487	488	487	479	479	492	482	482	482	471	478	478	478	478	478
185	C36	XDR	SRR1184331	1136	1136	1113	1113	1113	1113	1116	1116	1118	1118	1108	1108	465	467	471	460	473	467	443	453	454	445	444	449	447	441	443	491	480	487	489	486	487	486	478	478	491	481	481	481	470	477	477	477	477	477
186	C36	XDR	SRR1062823	1135	1135	1112	1112	1112	1112	1115	1115	1117	1117	1107	1107	464	466	470	459	472	466	442	452	453	444	443	448	446	440	442	490	479	486	488	485	486	485	477	477	490	480	480	480	469	476	476	476	476	476
187	C36	XDR	SRR1184326	1136	1136	1113	1113	1113	1113	1116	1116	1118	1118	1108	1108	465	467	471	460	473	467	443	453	454	445	444	449	447	441	443	491	480	487	489	486	487	486	478	478	491	481	481	481	470	477	477	477	477	477
188	C36	XDR	SRR1196510	1135	1135	1112	1112	1112	1112	1115	1115	1117	1117	1107	1107	464	466	470	459	472	466	442	452	453	444	443	448	446	440	442	490	479	486	488	485	486	485	477	477	490	480	480	480	469	476	476	476	476	476
189	C36	XDR	SRR1173142	1139	1139	1116	1116	1116	1116	1119	1119	1121	1121	1111	1111	468	470	474	463	476	470	446	456	457	448	447	452	450	444	446	494	483	490	492	489	490	489	481	481	494	484	484	484	473	480	480	480	480	480
190	C36	XDR	SRR924225	1136	1136	1113	1113	1113	1113	1116	1116	1118	1118	1108	1108	465	467	471	460	473	467	443	453	454	445	444	449	447	441	443	491	480	487	489	486	487	486	478	478	491	481	481	481	470	477	477	477	477	477
191	C36	XDR	SRR924208	1136	1136	1113	1113	1113	1113	1116	1116	1118	1118	1108	1108	465	467	471	460	473	467	443	453	454	445	444	449	447	441	443	491	480	487	489	486	487	486	478	478	491	481	481	481	470	477	477	477	477	477
192	C36	XDR	SRR924219	1136	1136	1113	1113	1113	1113	1116	1116	1118	1118	1108	1108	465	467	471	460	473	467	443	453	454	445	444	449	447	441	443	491	480	487	489	486	487	486	478	478	491	481	481	481	470	477	477	477	477	477
193	C36	XDR	SRR924697	1138	1138	1115	1115	1115	1115	1118	1118	1120	1120	1110	1110	467	469	473	462	475	469	445	455	456	447	446	451	449	443	445	493	482	489	491	488	489	488	480	480	493	483	483	483	472	479	479	479	479	479
194	C36	XDR	SRR924215	1139	1139	1116	1116	1116	1116	1119	1119	1121	1121	1111	1111	468	470	474	463	476	470	446	456	457	448	447	452	450	444	446	494	483	490	492	489	490	489	481	481	494	484	484	484	473	480	480	480	480	480
195	C36	XDR	SRR924230	1139	1139	1116	1116	1116	1116	1119	1119	1121	1121	1111	1111	468	470	474	463	476	470	446	456	457	448	447	452	450	444	446	494	483	490	492	489	490	489	481	481	494	484	484	484	473	480	480	480	480	480
196	C36	XDR	SRR1184297	1139	1139	1116	1116	1116	1116	1119	1119	1121	1121	1111	1111	468	470	474	463	476	470	446	456	457	448	447	452	450	444	446	494	483	490	492	489	490	489	481	481	494	484	484	484	473	480	480	480	480	480
197	C36	XDR	SRR1196515	1139	1139	1116	1116	1116	1116	1119	1119	1121	1121	1111	1111	468	470	474	463	476	470	446	456	457	448	447	452	450	444	446	494	483	490	492	489	490	489	481	481	494	484	484	484	473	480	480	480	480	480
198	C36	XDR	SRR1175065	1139	1139	1116	1116	1116	1116	1119	1119	1121	1121	1111	1111	468	470	474	463	476	470	446	456	457	448	447	452	450	444	446	494	483	490	492	489	490	489	481	481	494	484	484	484	473	480	480	480	480	480
199	C37	PreXDR	ERR688026	1166	1166	1143	1143	1143	1143	1146	1146	1148	1148	1138	1138	677	679	683	672	685	679	655	665	666	659	656	661	659	653	655	703	692	699	701	698	699	698	690	690	703	693	693	693	682	689	689	689	689	689
200	C37	PreXDR	ERR1034594	1166	1166	1143	1143	1143	1143	1146	1146	1148	1148	1138	1138	677	679	683	672	685	679	655	665	666	659	656	661	659	653	655	703	692	699	701	698	699	698	690	690	703	693	693	693	682	689	689	689	689	689
201	C38	XDR	ERR688027	1159	1159	1136	1136	1136	1136	1139	1139	1141	1141	1131	1131	670	672	676	665	678	672	648	658	659	652	649	654	652	646	648	696	685	692	694	691	692	691	683	683	696	686	686	686	675	682	682	682	682	682
202	C38	XDR	ERR1034595	1159	1159	1136	1136	1136	1136	1139	1139	1141	1141	1131	1131	670	672	676	665	678	672	648	658	659	652	649	654	652	646	648	696	685	692	694	691	692	691	683	683	696	686	686	686	675	682	682	682	682	682
203	C39	XDR	ERR1034617	1184	1184	1161	1161	1161	1161	1164	1164	1166	1166	1156	1156	695	697	701	688	703	697	673	683	684	677	674	679	677	671	673	721	710	717	719	716	717	716	708	708	721	711	711	711	700	707	707	707	707	707
204	C39	XDR	ERR688049	1184	1184	1161	1161	1161	1161	1164	1164	1166	1166	1156	1156	695	697	701	688	703	697	673	683	684	677	674	679	677	671	673	721	710	717	719	716	717	716	708	708	721	711	711	711	700	707	707	707	707	707
205	Non-cluster	XDR	ERR3335801	1166	1166	1143	1143	1143	1143	1146	1146	1148	1148	1138	1138	677	679	683	672	685	679	655	665	666	659	656	661	659	653	655	703	692	699	701	698	698	698	688	688	703	693	693	693	682	689	689	689	689	689
206	C40	XDR	ERR1034614	1171	1171	1148	1148	1148	1148	1151	1151	1153	1153	1143	1143	684	686	690	679	692	686	662	672	673	666	663	668	666	660	662	710	699	706	708	705	706	705	697	697	710	700	700	700	689	696	696	696	696	696
207	C40	XDR	ERR688046	1171	1171	1148	1148	1148	1148	1151	1151	1153	1153	1143	1143	684	686	690	679	692	686	662	672	673	666	663	668	666	660	662	710	699	706	708	705	706	705	697	697	710	700	700	700	689	696	696	696	696	696
208	C41	PreXDR	ERR1034612	1180	1180	1157	1157	1157	1157	1162	1162	1164	1164	1154	1154	693	695	699	688	701	695	671	681	682	675	672	677	675	669	671	719	708	715	717	714	715	714	706	706	719	709	709	709	698	705	705	705	705	705
209	C41	PreXDR	ERR688044	1180	1180	1157	1157	1157	1157	1162	1162	1164	1164	1154	1154	693	695	699	688	701	695	671	681	682	675	672	677	675	669	671	719	708	715	717	714	715	714	706	706	719	709	709	709	698	705	705	705	705	705
210	C42	PreXDR	ERR1034596	1172	1172	1149	1149	1149	1149	1154	1154	1156	1156	1146	1146	685	687	691	680	693	687	663	673	674	667	664	669	667	661	663	711	700	707	709	706	707	706	698	698	711	701	701	701	690	697	697	697	697	697
211	C42	PreXDR	ERR688028	1172	1172	1149	1149	1149	1149	1154	1154	1156	1156	1146	1146	685	687	691	680	693	687	663	673	674	667	664	669	667	661	663	711	700	707	709	706	707	706	698	698	711	701	701	701	690	697	697	697	697	697
212	C42	PreXDR	ERR1034583	1167	1167	1144	1144	1144	1144	1149	1149	1151	1151	1141	1141	680	682	686	675	688	682	658	668	669	662	659	664	662	656	658	706	695	702	704	701	702	701	693	693	706	696	696	696	685	692	692	692	692	692
213	C42	PreXDR	ERR688015	1167	1167	1144	1144	1144	1144	1149	1149	1151	1151	1141	1141	680	682	686	675	688	682	658	668	669	662	659	664	662	656	658	706	695	702	704	701	702	701	693	693	706	696	696	696	685	692	692	692	692	692
214	Non-cluster	XDR	ERR3335776	1181	1181	1158	1158	1158	1158	1163	1163	1163	1163	1153	1153	694	696	700	689	702	696	672	682	683	676	673	678	676	670	672	720	709	716	718	715	716	715	707	707	720	710	710	710	699	704	704	704	704	704
215	C43	PreXDR	ERR688016	1170	1170	1147	1147	1147	1147	1152	1152	1154	1154	1144	1144	683	685	689	676	691	685	661	671	672	665	662	667	665	659	661	709	698	705	707	704	705	704	696	696	709	699	699	699	688	695	695	695	695	695
216	C43	PreXDR	ERR1034584	1170	1170	1147	1147	1147	1147	1152	1152	1154	1154	1144	1144	683	685	689	676	691	685	661	671	672	665	662	667	665	659	661	709	698	705	707	704	705	704	696	696	709	699	699	699	688	695	695	695	695	695
217	C44	XDR	ERR1034593	1164	1164	1141	1141	1141	1141	1146	1146	1148	1148	1138	1138	677	679	683	672	685	679	655	665	666	659	656	661	659	653	655	703	692	699	701	698	698	698	688	688	703	693	693	693	682	689	689	689	689	689
218	C44	XDR	ERR688017	1164	1164	1141	1141	1141	1141	1146	1146	1148	1148	1138	1138	677	679	683	672	685	679	655	665	666	659	656	661	659	653	655	703	692	699	701	698	698	698	688	688	703	693	693	693	682	689	689	689	689	689
219	C44	XDR	ERR1034585	1164	1164	1141	1141	1141	1141	1146	1146	1148	1148	1138	1138	677	679	683	672	685	679	655	665	666	659	656	661	659	653	655	703	692	699	701	698	698	698	688	688	703	693	693	693	682	689	689	689	689	689
220	C44	XDR	ERR688025	1164	1164	1141	1141	1141	1141	1146	1146	1148	1148	1138	1138	677	679	683	672	685	679	655	665	666	659	656	661	659	653	655	703	692	699	701	698	698	698	688	688	703	693	693	693	682	689	689	689	689	689
221	C45	XDR	ERR3335739	1167	1167	1144	1144	1144	1144	1149	1149	1151	1151	1141	1141	680	682	686	675	688	682	658	668	669	662	659	664	662	656	658	706	695	702	704	701	702	701	693	693	706	696	696	696	685	692	692	692	692	692
222	C45	XDR	ERR3335743	1167	1167	1144	1144	1144	1144	1149	1149	1151	1151	1141	1141	680	682	686	675	688	682	658	668	669	662	659	664	662	656	658	706	695	702	704	701	702	701	693	693	706	696	696	696	685	692	692	692	692	692
223	Non-cluster	XDR	ERR3335724	1154	1154	1131	1131	1131	1131	1136	1136	1138	1138	1128	1128	667	669	673	662	675	669	645	655	656	649	646	651	649	643	645	693	682	689	691	688	689	688	680	680	693	683	683	683	672	679	679	679	679	679
224	C46	PreXDR	ERR688036	1162	1162	1139	1139	1139	1139	1144	1144	1146	1146	1136	1136	675	677	681	670	683	677	653	663	664	657	654	659	657	651	653	701	690	697	699	696	697	696	688	688	701	691	691	691	680	687	687	687	687	687
225	C46	PreXDR	ERR1034604	1162	1162	1139	1139	1139	1139	1144	1144	1146	1146	1136	1136	675	677	681	670	683	677	653	663	664	657	654	659	657	651	653	701	690	697	699	696	697	696	688	688	701	691	691	691	680	687	687	687	687	687
226	C47	XDR	ERR1034589	1174	1174	1151	1151	1151	1151	1156	1156	1158	1158	1148	1148	687	689	693	682	695	689	665	675	676	669	666	671	669	663	665	713	702	709	711	708	709	708	700	700	713	703	703	703	692	699	699	699	699	699
227	C47	XDR	ERR688021	1174	1174	1151	1151	1151	1151	1156	1156	1158	1158	1148	1148	687	689	693	682	695	689	665	675	676	669	666	671	669	663	665	713	702	709	711	708	709	708	700	700	713	703	703	703	692	699	699	699	699	699
228	C47	XDR	ERR688023	1175	1175	1152	1152	1152	1152	1157	1157	1159	1159	1149	1149	688	690	694	683	696	690	666	676	677	670	667	672	670	664	666	714	703	710	712	709	710	709	701	701	714	704	704	704	693	700	700	700	700	700
229	C47	XDR	ERR1034591	1175	1175	1152	1152	1152	1152	1157	1157	1159	1159	1149	1149	688	690	694	683	696	690	666	676	677	670	667	672	670	664	666	714	703	710	712	709	710	709	701	701	714	704	704	704	693	700	700	700	700	700
230	C48	PreXDR	ERR1034599	1164	1164	1141	1141	1141	1141	1146	1146	1148	1148	1138	1138	677	679	683	672	685	679	655	665	666	659	656	661	659	653	655	703	692	699	701	698	699	698	690	690	703	693	693	693	682	689	689	689	689	689
231	C48	PreXDR	ERR688031	1164	1164	1141	1141	1141	1141	1146	1146	1148	1148	1138	1138	677	679	683	672	685	679	655	665	666	659	656	661	659	653	655	703	692	699	701	698	699	698	690	690	703	693	693	693	682	689	689	689	689	689
232	C49	XDR	ERR688029	1174	1174	1151	1151	1151	1151	1156	1156	1158	1158	1148	1148	687	689	693	682	695	689	665	675	676	669	666	671	669	663	665	713	702	709	711	708	709	708	700	700	713	703	703	703	692	699	699	699	699	699
233	C49	XDR	ERR1034597	1174	1174	1151	1151	1151	1151	1156	1156	1158	1158	1148	1148	687	689	693	682	695	689	665	675	676	669	666	671	669	663	665	713	702	709	711	708	709	708	700	700	713	703	703	703	692	699	699	699	699	699
234	C50	XDR	ERR688013	1168	1168	1145	1145	1145	1145	1150	1150	1152	1152	1142	1142	681	683	687	676	689	683	659	669	670	663	660	665	663	657	659	707	696	703	705	702	703	702	694	694	707	697	697	697	686	693	693	693	693	693
235	C50	XDR	ERR1034581	1168	1168	1145	1145	1145	1145	1150	1150	1152	1152	1142	1142	681	683	687	676	689	683	659	669	670	663	660	665	663	657	659	707	696	703	705	702	703	702	694	694	707	697	697	697	686	693	693	693	693	693
236	C50	XDR	ERR688034	1170	1170	1147	1147	1147	1147	1152	1152	1154	1154	1144	1144	683	685	689	678	691	685	661	671	672	665	662	667	665	659	661	709	698	705	707	704	705	704	696	696	709	699	699	699	688	695	695	695	695	695
237	C50	XDR	ERR1034602	1170	1170	1147	1147	1147	1147	1152	1152	1154	1154	1144	1144	683	685	689	678	691	685	661	671	672	665	662	667	665	659	661	709	698	705	707	704	705	704	696	696	709	699	699	699	688	695	695	695	695	695
238	C50	XDR	ERR1034586	1169	1169	1146	1146	1146	1146	1151	1151	1153	1153	1143	1143	682	684	688	677	690	684	660	670	671	664	661	666	664	658	660	708	697	704	706	703	704	703	695	695	708	698	698	698	687	694	694	694	694	694
239	C50	XDR	ERR688018	1169	1169	1146	1146	1146	1146	1151	1151	1153	1153	1143	1143	682	684	688	677	690	684	660	670	671	664	661	666	664	658	660	708	697	704	706	703	704	703	695	695	708	698	698	698	687	694	694	694	694	694
240	C51	XDR	ERR1034590	1172	1172	1149	1149	1149	1149	1154	1154	1156	1156	1146	1146	685	687	691	680	693	687	663	673	674	667	664	669	667	661	663	711	700	707	709	706	707	706	698	698	711	701	701	701	690	697	697	697	697	697
241	C51	XDR	ERR688022	1172	1172	1149	1149	1149	1149	1154	1154	1156	1156	1146	1146	685	687	691	680	693	687	663	673	674	667	664	669	667	661	663	711	700	707	709	706	707	706	698	698	711	701	701	701	690	697	697	697	697	697
242	C52	XDR	ERR688045	1173	1173	1152	1152	1152	1152	1157	1157	1159	1159	1149	1149	688	690	694	683	696	690	666	676	677	670	667	672	670	664	666	714	703	710	712	709	710	709	701	701	714	704	704	704	693	700	700	700	700	700
243	C52	XDR	ERR1034613	1173	1173	1152	1152	1152	1152	1157	1157	1159	1159	1149	1149	688	690	694	683	696	690	666	676	677	670	667	672	670	664	666	714	703	710	712	709	710	709	701	701	714	704	704	704	693	700	700	700	700	700
244	C53	PreXDR	ERR1034600	1180	1180	1157	1157	1157	1157	1164	1164	1166	1166	1156	1156	693	697	701	690	703	697	671	683	684	675	670	679	677	671	673	721	710	717	719	716	717	716	708	708	721	711	711	711	700	707	707	707	707	707
245	C53	PreXDR	ERR688032	1180	1180	1157	1157	1157	1157	1164	1164	1166	1166	1156	1156	693	697	701	690	703	697	671	683	684	675	670	679	677	671	673	721	710	717	719	716	717	716	708	708	721	711	711	711	700	707	707	707	707	707
246	C54	XDR	ERR688040	1181	1181	1158	1158	1158	1158	1163	1163	1165	1165	1155	1155	692	696	700	689	702	696	672	682	683	676	673	678	676	670	672	720	709	716	718	715	716	715	707	707	720	710	710	710	699	706	706	706	706	706
247	C54	XDR	ERR1034608	1181	1181	1158	1158	1158	1158	1163	1163	1165	1165	1155	1155	692	696	700	689	702	696	672	682	683	676	673	678	676	670	672	720	709	716	718	715	716	715	707	707	720	710	710	710	699	706	706	706	706	706
248	C55	XDR	ERR1034601	1177	1177	1154	1154	1154	1154	1159	1159	1161	1161	1151	1151	690	692	696	685	698	692	668	678	679	672	669	674	672	666	668	716	705	712	714	711	710	711	702	702	716	706	706	706	695	702	702	702	702	702
249	C55	XDR	ERR688033	1177	1177	1154	1154	1154	1154	1159	1159	1161	1161	1151	1151	690	692	696	685	698	692	668	678	679	672	669	674	672	666	668	716	705	712	714	711	710	711	702	702	716	706	706	706	695	702	702	702	702	702
250	C56	XDR	ERR688014	1180	1180	1157	1157	1157	1157	1162	1162	1164	1164	1154	1154	693	695	699	688	701	695	671	681	682	675	672	677	675	669	671	719	708	715	717	714	715	714	706	706	719	709	709	709	698	705	705	705	705	705
251	C56	XDR	ERR1034582	1180	1180	1157	1157	1157	1157	1162	1162	1164	1164	1154	1154	693	695	699	688	701	695	671	681	682	675	672	677	675	669	671	719	708	715	717	714	715	714	706	706	719	709	709	709	698	705	705	705	705	705
252	C56	XDR	ERR688037	1177	1177	1154	1154	1154	1154	1159	1159	1161	1161	1151	1151	690	692	696	685	698	692	668	678	679	672	669	674	672	666	668	716	705	712	714	711	712	711	703	703	716	706	706	706	695	702	702	702	702	702
253	C56	XDR	ERR1034605	1177	1177	1154	1154	1154	1154	1159	1159	1161	1161	1151	1151	690	692	696	685	698	692	668	678	679	672	669	674	672	666	668	716	705	712	714	711	712	711	703	703	716	706	706	706	695	702	702	702	702	702
254	C56	XDR	ERR688048	1178	1178	1155	1155	1155	1155	1160	1160	1162	1162	1152	1152	691	693	697	686	699	693	669	679	680	673	670	675	673	667	669	717	706	713	715	712	713	712	704	704	717	707	707	707	696	703	703	703	703	703
255	C56	XDR	ERR688019	1178	1178	1155	1155	1155	1155	1160	1160	1162	1162	1152	1152	691	693	697	686	699	693	669	679	680	673	670	675	673	667	669	717	706	713	715	712	713	712	704	704	717	707	707	707	696	703	703	703	703	703
256	C56	XDR	ERR688047	1178	1178	1155	1155	1155	1155	1160	1160	1162	1162	1152	1152	691	693	697	686	699	693	669	679	680	673	670	675	673	667	669	717	706	713	715	712	713	712	704	704	717	707	707	707	696	703	703	703	703	703
257	C56	XDR	ERR1034587	1178	1178	1155	1155	1155	1155	1160	1160	1162	1162	1152	1152	691	693	697	686	699	693	669	679	680	673	670	675	673	667	669	717	706	713	715	712	713	712	704	704	717	707	707	707	696	703	703	703	703	703
258	C56	XDR	ERR1034615	1178	1178	1155	1155	1155	1155	1160	1160	1162	1162	1152	1152	691	693	697	686	699	693	669	679	680	673	670	675	673	667	669	717	706	713	715	712	713	712	704	704	717	707	707	707	696	703	703	703	703	703
259	C56	XDR	ERR1034616	1178	1178	1155	1155	1155	1155	1160	1160	1162	1162	1152	1152	691	693	697	686	699	693	669	679	680	673	670	675	673	667	669	717	706	713	715	712	713	712	704	704	717	707	707	707	696	703	703	703	703	703
260	Non-cluster	PreXDR	M02617-60	1090	1090	1067	1067	1067	1067	1070	1070	1072	1072	1062	1062	601	603	607	596	609	603	579	587	588	583	580	585	583	577	579	627	616	623	625	622	623	622	614	614	627	617	617	616	605	612	612	612	612	612
261	Non-cluster	PreXDR	M01758-60	1099	1099	1076	1076	1076	1076	1079	1079	1081	1081	1071	1071	610	612	616	605	618	612	588	596	597	592	589	594	592	586	588	636	625	632	634	631	632	631	623	623	636	626	626	625	614	621	621	621	621	621
262	Non-cluster	PreXDR	SRR921502	1063	1063	1040	1040	1040	1040	1043	1043	1045	1045	1035	1035	574	576	580	569	582	576	552	560	561	556	553	558	556	550	552	600	589	596	598	595	596	595	587	587	600	590	590	589	578	585	585	585	585	585
263	C57	XDR	M05076-58	1072	1072	1049	1049	1049	1049	1052	1052	1054	1054	1044	1044	583	585	589	578	591	585	561	569	570	565	562	567	565	559	561	609	598	605	607	604	605	604	596	596	609	599	599	598	587	594	594	594	594	594
264	C57	XDR	M02409-60	1074	1074	1051	1051	1051	1051	1054	1054	1056	1056	1046	1046	585	587	591	580	593	587	563	571	572	567	564	569	567	561	563	611	600	607	609	606	607	606	598	598	611	601	601	600	589	596	596	596	596	596
265	C57	XDR	M02573-60	1076	1076	1053	1053	1053	1053	1056	1056	1058	1058	1048	1048	587	589	593	582	595	589	565	573	574	569	566	571	569	563	565	613	602	609	611	608	609	608	600	600	613	603	603	602	591	598	598	598	598	598
266	Non-cluster	XDR	SRR2100250	1120	1120	1097	1097	1097	1097	1100	1100	1102	1102	1092	1092	631	635	639	628	641	635	611	619	620	615	612	617	615	609	611	659	648	655	657	654	655	654	646	646	659	649	649	649	638	645	645	645	645	645
267	Non-cluster	XDR	SRR8651558	1109	1109	1086	1086	1086	1086	1089	1089	1091	1091	1081	1081	620	624	628	617	630	624	600	608	609	604	601	606	604	598	600	648	637	644	646	643	644	643	635	635	648	638	638	638	627	634	634	634	634	634
268	Non-cluster	XDR	SRR5894884	1113	1113	1092	1092	1092	1092	1095	1095	1097	1097	1087	1087	626	630	634	623	636	630	606	614	615	610	607	612	610	604	606	654	643	650	652	649	650	649	641	641	654	644	644	644	633	640	640	640	640	640
269	Non-cluster	MDR	ERR1873505	1117	1117	1094	1094	1094	1094	1097	1097	1099	1099	1089	1089	628	632	636	625	638	632	608	616	617	612	609	614	612	606	608	656	645	652	654	651	652	651	643	643	656	646	646	646	635	642	642	642	642	642
270	C58	PreXDR	ERR1035025	1115	1115	1092	1092	1092	1092	1095	1095	1097	1097	1087	1087	626	630	634	623	636	630	606	614	615	610	607	612	610	604	606	654	643	650	652	649	648	649	640	640	654	644	644	644	633	640	640	640	640	640
271	C58	XDR	ERR1873529	1117	1117	1094	1094	1094	1094	1097	1097	1099	1099	1089	1089	627	631	635	624	637	631	607	615	616	611	608	613	611	605	607	655	644	651	653	650	649	650	641	641	655	645	645	645	634	641	641	641	641	641
272	C58	XDR	ERR1035077	1117	1117	1094	1094	1094	1094	1097	1097	1099	1099	1089	1089	628	632	636	625	638	632	608	616	617	612	609	614	612	606	608	656	645	652	654	651	650	651	642	642	656	646	646	646	635	642	642	642	642	642
273	C58	XDR	ERR1873538	1118	1118	1095	1095	1095	1095	1098	1098	1100	1100	1090	1090	629	633	637	626	639	633	609	617	618	613	610	615	613	607	609	657	646	653	655	652	651	652	643	643	657	647	647	647	636	643	643	643	643	643
274	C58	XDR	ERR1873536	1117	1117	1094	1094	1094	1094	1097	1097	1099	1099	1089	1089	628	632	636	625	638	632	608	616	617	612	609	614	612	606	608	656	645	652	654	651	650	651	642	642	656	646	646	646	635	642	642	642	642	642
275	C58	PreXDR	ERR1873510	1120	1120	1097	1097	1097	1097	1100	1100	1102	1102	1092	1092	631	635	639	628	641	635	611	619	620	615	612	617	615	609	611	659	648	655	657	654	653	654	645	645	659	649	649	649	638	645	645	645	645	645
276	C58	XDR	ERR1873466	1119	1119	1096	1096	1096	1096	1099	1099	1101	1101	1091	1091	630	634	638	627	640	634	610	618	619	614	611	616	614	608	610	658	647	654	656	653	652	653	644	644	658	648	648	648	637	644	644	644	644	644
277	C58	XDR	ERR1873496	1116	1116	1093	1093	1093	1093	1096	1096	1098	1098	1088	1088	627	631	635	624	637	631	607	615	616	611	608	613	611	605	607	655	644	651	653	650	649	650	641	641	655	645	645	645	634	641	641	641	641	641
278	C58	XDR	ERR1873521	1116	1116	1093	1093	1093	1093	1096	1096	1098	1098	1088	1088	627	631	635	624	637	631	607	615	616	611	608	613	611	605	607	655	644	651	653	650	649	650	641	641	655	645	645	645	634	641	641	641	641	641
279	C58	XDR	ERR1873497	1116	1116	1093	1093	1093	1093	1096	1096	1098	1098	1088	1088	627	631	635	624	637	631	607	615	616	611	608	613	611	605	607	655	644	651	653	650	649	650	641	641	655	645	645	645	634	641	641	641	641	641
280	C58	XDR	ERR1873495	1116	1116	1093	1093	1093	1093	1096	1096	1098	1098	1088	1088	627	631	635	624	637	631	607	615	616	611	608	613	611	605	607	655	644	651	653	650	649	650	641	641	655	645	645	645	634	641	641	641	641	641
281	C58	XDR	ERR1873490	1116	1116	1093	1093	1093	1093	1096	1096	1098	1098	1088	1088	627	631	635	624	637	631	607	615	616	611	608	613	611	605	607	655	644	651	653	650	649	650	641	641	655	645	645	645	634	641	641	641	641	641
282	C58	XDR	ERR1035038	1119	1119	1096	1096	1096	1096	1099	1099	1101	1101	1091	1091	630	634	638	627	640	634	610	618	619	614	611	616	614	608	610	658	647	654	656	653	652	653	644	644	658	648	648	648	637	644	644	644	644	644
283	C58	XDR	ERR1035031	1118	1118	1095	1095	1095	1095	1098	1098	1100	1100	1090	1090	629	633	637	626	639	633	609	617	618	613	610	615	613	607	609	657	646	653	655	652	651	652	643	643	657	647	647	647	636	643	643	643	643	643
284	C58	XDR	ERR1873468	1118	1118	1095	1095	1095	1095	1098	1098	1100	1100	1090	1090	629	633	637	626	639	633	609	617	618	613	610	615	613	607	609	657	646	653	655	652	651	652	643	643	657	647	647	647	636	643	643	643	643	643
285	C58	PreXDR	ERR1873504	1118	1118	1095	1095	1095	1095	1098	1098	1100	1100	1090	1090	629	633	637	626	639	633	609	617	618	613	610	615	613	607	609	657	646	653	655	652	651	652	643	643	657	647	647	647	636	643	643	643	643	643
286	C58	XDR	ERR1873525	1118	1118	1095	1095	1095	1095	1098	1098	1100	1100	1090	1090	629	633	637	626	639	633	609	617	618	613	610	615	613	607	609	657	646	653	655	652	651	652	643	643	657	647	647	647	636	643	643	643	643	643
287	C58	XDR	ERR1035041	1118	1118	1095	1095	1095	1095	1098	1098	1100	1100	1090	1090	629	633	637	626	639	633	609	617	618	613	610	615	613	607	609	657	646	653	655	652	651	652	643	643	657	647	647	647	636	643	643	643	643	643
288	C58	XDR	ERR1873507	1118	1118	1095	1095	1095	1095	1098	1098	1100	1100	1090	1090	629	633	637	626	639	633	609	617	618	613	610	615	613	607	609	657	646	653	655	652	651	652	643	643	657	647	647	647	636	643	643	643	643	643
289	C58	XDR	ERR1873547	1119	1119	1096	1096	1096	1096	1099	1099	1101	1101	1091	1091	630	634	638	627	640	634	610	618	619	614	611	616	614	608	610	658	647	654	656	653	652	653	644	644	658	648	648	648	637	644	644	644	644	644
290	C58	PreXDR	ERR1873533	1119	1119	1096	1096	1096	1096	1099	1099	1101	1101	1091	1091	630	634	638	627	640	634	610	618	619	614	611	616	614	608	610	658	647	654	656	653	652	653	644	644	658	648	648	648	637	644	644	644	644	644
291	Non-cluster	XDR	ERR1873552	1130	1130	1107	1107	1107	1107	1110	1110	1112	1112	1102	1102	641	645	649	638	651	645	621	629	630	625	622	627	625	619	621	669	658	665	667	664	663	664	655	655	669	659	659	659	648	655	655	655	655	655
292	C59	XDR	ERR1873494	1123	1123	1100	1100	1100	1100	1103	1103	1105	1105	1095	1095	634	638	642	631	644	638	614	622	623	618	615	620	618	612	614	662	651	658	660	657	656	657	648	648	662	652	652	652	641	648	648	648	648	648
293	C59	XDR	ERR1873460	1121	1121	1098	1098	1098	1098	1101	1101	1103	1103	1093	1093	632	636	640	629	642	636	612	620	621	616	613	618	616	610	612	660	649	656	658	655	654	655	646	646	660	650	650	650	639	646	646	646	646	646
294	C59	XDR	ERR1873436	1123	1123	1100	1100	1100	1100	1103	1103	1105	1105	1095	1095	634	638	642	631	644	638	614	622	623	618	615	620	618	612	614	662	651	658	660	657	656	657	648	648	662	652	652	652	641	648	648	648	648	648
295	C59	XDR	ERR1873541	1122	1122	1099	1099	1099	1099	1102	1102	1104	1104	1094	1094	633	637	641	630	643	637	613	621	622	617	614	619	617	611	613	661	650	657	659	656	655	656	647	647	661	651	651	651	640	647	647	647	647	647
296	C59	XDR	ERR1873514	1121	1121	1098	1098	1098	1098	1101	1101	1103	1103	1093	1093	632	636	640	629	642	636	612	620	621	616	613	618	616	610	612	660	649	656	658	655	654	655	646	646	660	650	650	650	639	646	646	646	646	646
297	C59	XDR	ERR1873520	1121	1121	1098	1098	1098	1098	1101	1101	1103	1103	1093	1093	632	636	640	629	642	636	612	620	621	616	613	618	616	610	612	660	649	656	658	655	654	655	646	646	660	650	650	650	639	646	646	646	646	646
298	C59	XDR	ERR1873503	1124	1124	1101	1101	1101	1101	1104	1104	1106	1106	1096	1096	635	639	643	632	645	639	615	623	624	619	616	621	619	613	615	663	652	659	661	658	657	658	649	649	663	653	653	653	642	649	649	649	649	649
299	C59	XDR	ERR1873553	1122	1122	1099	1099	1099	1099	1102	1102	1104	1104	1094	1094	633	637	641	630	643	637	613	621	622	617	614	619	617	611	613	661	650	657	659	656	655	656	647	647	661	651	651	651	640	647	647	647	647	647
300	C59	XDR	ERR1873523	1122	1122	1099	1099	1099	1099	1102	1102	1104	1104	1094	1094	633	637	641	630	643	637	613	621	622	617	614	619	617	611	613	661	650	657	659	656	655	656	647	647	661	651	651	651	640	647	647	647	647	647
301	C60	XDR	ERR1873544	1120	1120	1097	1097	1097	1097	1100	1100	1102	1102	1092	1092	631	635	639	628	641	635	611	619	620	615	612	617	615	609	611	659	648	655	657	654	655	654	646	646	659	649	649	649	638	645	645	645	645	645
302	C60	XDR	ERR1873526	1118	1118	1095	1095	1095	1095	1098	1098	1100	1100	1090	1090	629	633	637	626	639	633	609	617	618	613	610	615	613	607	609	657	646	653	655	652	653	652	644	644	657	647	647	647	636	643	643	643	643	643
303	C60	XDR	ERR1873539	1118	1118	1095	1095	1095	1095	1098	1098	1100	1100	1090	1090	629	633	637	626	639	633	609	617	618	613	610	615	613	607	609	657	646	653	655	652	653	652	644	644	657	647	647	647	636	643	643	643	643	643
304	C60	XDR	ERR1873524	1116	1116	1093	1093	1093	1093	1096	1096	1098	1098	1088	1088	627	631	635	624	637	631	607	615	616	611	608	613	611	605	607	655	644	651	653	650	651	650	642	642	655	645	645	645	634	641	641	641	641	641
305	C60	XDR	ERR1873530	1115	1115	1092	1092	1092	1092	1095	1095	1097	1097	1087	1087	626	630	634	623	636	630	606	614	615	610	607	612	610	604	606	654	643	650	652	649	650	649	641	641	654	644	644	644	633	640	640	640	640	640
306	C60	XDR	ERR1873472	1117	1117	1094	1094	1094	1094	1097	1097	1099	1099	1089	1089	628	632	636	625	638	632	608	616	617	612	609	614	612	606	608	656	645	652	654	651	652	651	643	643	656	646	646	646	635	642	642	642	642	642
307	C60	XDR	ERR1873515	1118	1118	1095	1095	1095	1095	1098	1098	1100	1100	1090	1090	629	633	637	626	639	633	609	617	618	613	610	615	613	607	609	657	646	653	655	652	653	652	644	644	657	647	647	647	636	643	643	643	643	643
308	C61	XDR	ERR1873443	1120	1120	1097	1097	1097	1097	1100	1100	1102	1102	1092	1092	631	635	639	628	641	635	611	619	620	615	612	617	615	609	611	659	648	655	657	654	655	654	646	646	659	649	649	649	638	645	645	645	645	645
309	C61	XDR	ERR1873551	1121	1121	1098	1098	1098	1098	1101	1101	1103	1103	1093	1093	632	636	640	629	642	636	612	620	621	616	613	618	616	610	612	660	649	656	658	655	656	655	647	647	660	650	650	650	639	646	646	646	646	646
310	C61	XDR	ERR1873564	1122	1122	1099	1099	1099	1099	1102	1102	1104	1104	1094	1094	633	637	641	630	643	637	613	621	622	617	614	619	617	611	613	661	650	657	659	656	657	656	648	648	661	651	651	651	640	647	647	647	647	647
311	C61	XDR	SRR1175358	1118	1118	1095	1095	1095	1095	1098	1098	1100	1100	1090	1090	629	633	637	626	639	633	609	617	618	613	610	615	613	607	609	657	646	653	655	652	653	652	644	644	657	647	647	647	636	643	643	643	643	643
312	C61	XDR	SRR1173056	1118	1118	1095	1095	1095	1095	1098	1098	1100	1100	1090	1090	629	633	637	626	639	633	609	617	618	613	610	615	613	607	609	657	646	653	655	652	653	652	644	644	657	647	647	647	636	643	643	643	643	643
313	C61	XDR	ERR1873489	1121	1121	1098	1098	1098	1098	1101	1101	1103	1103	1093	1093	632	636	640	629	642	636	612	620	621	616	613	618	616	610	612	660	649	656	658	655	656	655	647	647	660	650	650	650	639	646	646	646	646	646
314	C61	XDR	ERR1873440	1122	1122	1099	1099	1099	1099	1102	1102	1104	1104	1094	1094	633	637	641	630	643	637	613	621	622	617	614	619	617	611	613	661	650	657	659	656	657	656	648	648	661	651	651	651	640	647	647	647	647	647
315	C61	XDR	ERR1873519	1117	1117	1094	1094	1094	1094	1097	1097	1099	1099	1089	1089	628	632	636	625	638	632	608	616	617	612	609	614	612	606	608	656	645	652	654	651	652	651	643	643	656	646	646	646	635	642	642	642	642	642
316	C61	XDR	ERR1873528	1117	1117	1094	1094	1094	1094	1097	1097	1099	1099	1089	1089	628	632	636	625	638	632	608	616	617	612	609	614	612	606	608	656	645	652	654	651	652	651	643	643	656	646	646	646	635	642	642	642	642	642
317	C62	XDR	SRR924229	1120	1120	1097	1097	1097	1097	1100	1100	1102	1102	1092	1092	631	635	639	628	641	635	611	619	620	615	612	617	615	609	611	659	648	655	657	654	655	654	646	646	659	649	649	649	638	645	645	645	645	645
318	C62	XDR	ERR1873452	1119	1119	1096	1096	1096	1096	1099	1099	1101	1101	1091	1091	630	634	638	627	640	634	610	618	619	614	611	616	614	608	610	658	647	654	656	653	654	653	645	645	658	648	648	648	637	644	644	644	644	644
319	C62	XDR	SRR1184307	1119	1119	1096	1096	1096	1096	1099	1099	1101	1101	1091	1091	630	634	638	627	640	634	610	618	619	614	611	616	614	608	610	658	647	654	656	653	654	653	645	645	658	648	648	648	637	644	644	644	644	644
320	Non-cluster	XDR	SRR1173350	1120	1120	1097	1097	1097	1097	1100	1100	1102	1102	1092	1092	627	631	635	624	637	631	607	615	616	611	608	613	611	605	607	655	644	651	653	650	651	650	642	642	655	645	645	645	634	641	641	641	641	641
321	C63	XDR	SRR1196556	1114	1114	1091	1091	1091	1091	1094	1094	1096	1096	1086	1086	625	629	633	622	635	629	605	613	614	609	606	611	609	603	605	653	642	649	651	648	649	648	640	640	653	643	643	643	632	639	639	639	639	639
322	C63	XDR	ERR1873467	1117	1117	1094	1094	1094	1094	1097	1097	1099	1099	1089	1089	628	632	636	625	638	632	608	616	617	612	609	614	612	606	608	656	645	652	654	651	652	651	643	643	656	646	646	646	635	642	642	642	642	642
323	C63	XDR	ERR1035042	1117	1117	1094	1094	1094	1094	1097	1097	1099	1099	1089	1089	628	632	636	625	638	632	608	616	617	612	609	614	612	606	608	656	645	652	654	651	652	651	643	643	656	646	646	646	635	642	642	642	642	642
324	C63	XDR	ERR1873485	1120	1120	1097	1097	1097	1097	1100	1100	1102	1102	1092	1092	631	635	639	628	641	635	611	619	620	615	612	617	615	609	611	659	648	655	657	654	655	654	646	646	659	649	649	649	638	645	645	645	645	645
325	C63	PreXDR	ERR1873561	1118	1118	1095	1095	1095	1095	1098	1098	1100	1100	1090	1090	629	633	637	626	639	633	609	617	618	613	610	615	613	607	609	657	646	653	655	652	653	652	644	644	657	647	647	647	636	643	643	643	643	643
326	C63	XDR	SRR2101344	1119	1119	1096	1096	1096	1096	1099	1099	1101	1101	1091	1091	630	634	638	627	640	634	610	618	619	614	611	616	614	608	610	658	647	654	656	653	654	653	645	645	658	648	648	648	637	644	644	644	644	644
327	C63	XDR	ERR1873456	1119	1119	1096	1096	1096	1096	1099	1099	1101	1101	1091	1091	630	634	638	627	640	634	610	618	619	614	611	616	614	608	610	658	647	654	656	653	654	653	645	645	658	648	648	648	637	644	644	644	644	644
328	C63	PreXDR	ERR1873500	1119	1119	1096	1096	1096	1096	1099	1099	1101	1101	1091	1091	630	634	638	627	640	634	610	618	619	614	611	616	614	608	610	658	647	654	656	653	654	653	645	645	658	648	648	648	637	644	644	644	644	644
329	C63	PreXDR	ERR1873476	1120	1120	1097	1097	1097	1097	1100	1100	1102	1102	1092	1092	631	635	639	628	641	635	611	619	620	615	612	617	615	609	611	659	648	655	657	654	655	654	646	646	659	649	649	649	638	645	645	645	645	645
330	C64	XDR	ERR1873516	1122	1122	1099	1099	1099	1099	1102	1102	1104	1104	1094	1094	633	637	641	630	643	637	613	621	622	617	614	619	617	611	613	661	650	657	659	656	657	656	648	648	661	651	651	651	640	647	647	647	647	647
331	C64	XDR	ERR1873439	1120	1120	1097	1097	1097	1097	1100	1100	1102	1102	1092	1092	631	635	639	628	641	635	611	619	620	615	612	617	615	609	611	659	648	655	657	654	655	654	646	646	659	649	649	649	638	645	645	645	645	645
332	C64	XDR	ERR1873454	1120	1120	1097	1097	1097	1097	1100	1100	1102	1102	1092	1092	631	635	639	628	641	635	611	619	620	615	612	617	615	609	611	659	648	655	657	654	655	654	646	646	659	649	649	649	638	645	645	645	645	645
333	C64	XDR	ERR1873453	1120	1120	1097	1097	1097	1097	1100	1100	1102	1102	1092	1092	631	635	639	628	641	635	611	619	620	615	612	617	615	609	611	659	648	655	657	654	655	654	646	646	659	649	649	649	638	645	645	645	645	645
334	Non-cluster	MDR	SRR5894881	1088	1088	1065	1065	1065	1065	1068	1068	1070	1070	1060	1060	599	603	607	596	609	603	579	587	588	583	580	585	583	577	579	627	616	623	625	622	623	622	614	614	627	617	617	617	606	613	613	613	613	613
335	C65	XDR	ERR158616	1084	1084	1063	1063	1063	1063	1066	1066	1068	1068	1058	1058	597	601	605	594	607	601	577	585	586	581	578	583	581	575	577	625	614	621	623	620	621	620	612	612	625	615	615	615	604	611	611	611	611	611
336	C65	XDR	ERR228062	1084	1084	1061	1061	1061	1061	1064	1064	1066	1066	1056	1056	595	599	603	592	605	599	575	583	584	579	576	581	579	573	575	623	612	619	621	618	619	618	610	610	623	613	613	613	602	609	609	609	609	609
337	C65	XDR	ERR144567	1083	1083	1060	1060	1060	1060	1063	1063	1065	1065	1055	1055	594	598	602	591	604	598	574	582	583	578	575	580	578	572	574	622	611	618	620	617	618	617	609	609	622	612	612	612	601	608	608	608	608	608
338	Non-cluster	XDR	SRR671759	1096	1096	1073	1073	1073	1073	1076	1076	1078	1078	1068	1068	607	611	615	604	617	611	587	595	596	591	588	593	591	585	587	635	624	631	633	630	631	630	622	622	635	625	625	625	614	621	621	621	621	621
339	Non-cluster	PreXDR	ERR3610844	1105	1105	1082	1082	1082	1082	1085	1085	1087	1087	1077	1077	604	608	612	601	614	608	584	592	593	588	585	590	588	582	584	632	621	628	630	627	628	627	619	619	632	622	622	622	611	618	618	618	618	618
340	Non-cluster	XDR	SRR8651654	1084	1084	1061	1061	1061	1061	1064	1064	1066	1066	1056	1056	595	599	603	592	605	599	575	583	584	579	576	581	579	573	575	623	612	619	621	618	619	618	610	610	623	613	613	613	602	609	609	609	609	609
341	Non-cluster	XDR	SRR5894885	1095	1095	1072	1072	1072	1072	1075	1075	1077	1077	1067	1067	606	610	614	603	616	610	586	594	595	590	587	592	590	584	586	634	623	630	632	629	630	629	621	621	634	624	624	624	613	620	620	620	620	620
342	C66	XDR	SRR671863	1081	1081	1058	1058	1058	1058	1061	1061	1063	1063	1053	1053	592	596	600	589	602	596	572	580	581	576	573	578	576	570	572	620	609	616	618	615	616	615	607	607	620	610	610	610	599	606	606	606	606	606
343	C66	XDR	SRR671864	1081	1081	1058	1058	1058	1058	1061	1061	1063	1063	1053	1053	592	596	600	589	602	596	572	580	581	576	573	578	576	570	572	620	609	616	618	615	616	615	607	607	620	610	610	610	599	606	606	606	606	606
344	Non-cluster	XDR	SRR8651564	1097	1097	1074	1074	1074	1074	1077	1077	1079	1079	1069	1069	608	612	616	605	618	612	588	596	597	590	589	594	592	586	588	636	625	632	634	631	632	631	623	623	636	626	626	626	615	622	622	622	622	622
345	Non-cluster	PreXDR	SRR8651589	1081	1081	1058	1058	1058	1058	1061	1061	1063	1063	1053	1053	592	596	600	589	602	596	572	580	581	576	573	578	576	570	572	620	609	616	618	615	616	615	607	607	620	610	610	610	599	606	606	606	606	606
346	Non-cluster	PreXDR	SRR671785	1097	1097	1074	1074	1074	1074	1077	1077	1079	1079	1069	1069	608	612	616	605	618	612	588	596	597	592	589	594	592	586	588	635	624	631	633	630	631	630	622	622	635	625	625	625	614	621	621	621	621	621
347	Non-cluster	XDR	ERR1034787	1079	1079	1056	1056	1056	1056	1059	1059	1061	1061	1051	1051	590	594	598	587	600	594	570	578	579	574	571	576	574	568	570	618	607	614	616	613	614	613	605	605	618	608	608	608	597	604	604	604	604	604
348	Non-cluster	XDR	SRR8651576	1099	1099	1076	1076	1076	1076	1079	1079	1081	1081	1071	1071	610	614	618	607	620	614	590	598	599	594	591	596	594	588	590	638	627	634	636	633	634	633	625	625	638	628	628	628	617	624	624	624	624	624
349	Non-cluster	XDR	SRR671815	1101	1101	1078	1078	1078	1078	1081	1081	1083	1083	1073	1073	612	616	620	609	622	616	592	600	601	596	593	598	596	590	592	640	629	636	638	635	636	635	627	627	640	630	630	630	619	626	626	626	626	626
350	Non-cluster	XDR	ERR3610870	1101	1101	1078	1078	1078	1078	1081	1081	1083	1083	1073	1073	612	616	620	609	622	616	592	600	601	596	593	598	596	590	592	640	629	636	638	635	636	635	627	627	640	630	630	630	619	626	626	626	626	626
351	Non-cluster	XDR	SRR671761	1109	1109	1086	1086	1086	1086	1089	1089	1091	1091	1081	1081	620	624	628	617	630	624	600	608	609	604	601	606	604	598	600	648	637	644	646	643	644	643	635	635	648	638	638	638	627	634	634	634	634	634
352	C67	PreXDR	M04664-57	1099	1099	1076	1076	1076	1076	1079	1079	1081	1081	1071	1071	610	614	618	607	620	614	590	598	599	594	591	596	594	588	590	638	627	634	636	633	634	633	625	625	638	628	628	628	617	624	624	624	624	624
353	C67	XDR	M04702-57	1100	1100	1077	1077	1077	1077	1080	1080	1082	1082	1072	1072	611	615	619	608	621	615	591	599	600	595	592	597	595	589	591	639	628	635	637	634	635	634	626	626	639	629	629	629	618	625	625	625	625	625
354	C68	PreXDR	M05140-57	1104	1104	1081	1081	1081	1081	1084	1084	1086	1086	1076	1076	615	619	623	612	625	619	595	603	604	599	596	601	599	593	595	643	632	639	641	638	639	638	630	630	643	633	633	633	622	629	629	629	629	629
355	C68	XDR	M01428-60	1105	1105	1082	1082	1082	1082	1085	1085	1087	1087	1077	1077	616	620	624	613	626	620	596	604	605	600	597	602	600	594	596	644	633	640	642	639	640	639	631	631	644	634	634	634	623	630	630	630	630	630
356	Non-cluster	XDR	SRR671807	1090	1090	1067	1067	1067	1067	1070	1070	1072	1072	1062	1062	601	605	609	598	611	605	581	589	590	585	582	587	585	579	581	629	618	625	627	624	625	624	616	616	629	619	619	619	608	615	615	615	615	615
357	Non-cluster	XDR	SRR671865	1103	1103	1080	1080	1080	1080	1083	1083	1085	1085	1075	1075	614	618	622	611	624	618	594	602	603	598	595	600	598	592	594	642	631	638	640	637	638	637	629	629	642	632	632	632	621	628	628	628	628	628
358	Non-cluster	PreXDR	SRR1062820	1111	1111	1088	1088	1088	1088	1091	1091	1093	1093	1083	1083	622	626	630	619	632	626	602	610	611	606	603	608	606	600	602	650	639	646	648	645	646	645	637	637	650	640	640	640	629	636	636	636	636	636
359	Non-cluster	MDR	SRR833096	1095	1095	1072	1072	1072	1072	1075	1075	1077	1077	1067	1067	604	608	612	601	614	608	584	592	593	588	585	590	588	582	584	632	621	628	630	627	628	627	619	619	632	622	622	622	611	618	618	618	618	618
360	Non-cluster	XDR	ERR3610840	1100	1100	1077	1077	1077	1077	1082	1082	1084	1084	1074	1074	613	617	621	610	623	617	593	601	602	597	594	599	597	591	593	641	630	637	639	636	637	636	628	628	641	631	631	631	620	627	627	627	627	627
361	Non-cluster	XDR	SRR8651594	1103	1103	1080	1080	1080	1080	1083	1083	1085	1085	1075	1075	614	618	622	611	624	618	594	602	603	598	595	600	598	592	594	642	631	638	640	637	638	637	629	629	642	632	632	632	621	628	628	628	628	628
362	Non-cluster	XDR	SRR671794	1090	1090	1067	1067	1067	1067	1070	1070	1072	1072	1062	1062	601	605	609	598	611	605	581	589	590	585	582	587	585	579	581	629	618	625	627	624	625	624	616	616	629	619	619	619	608	615	615	615	615	615
363	Non-cluster	XDR	M00911-60	1099	1099	1076	1076	1076	1076	1079	1079	1081	1081	1071	1071	610	614	618	607	620	614	590	598	599	594	591	596	594	588	590	638	627	634	636	633	634	633	625	625	638	628	628	628	617	624	624	624	624	624
364	Non-cluster	MDR	SRR8651616	1098	1098	1075	1075	1075	1075	1078	1078	1080	1080	1068	1068	609	613	617	606	619	613	589	597	598	593	590	595	593	587	589	637	626	633	635	632	633	632	624	624	637	627	627	627	616	623	623	623	623	623
365	Non-cluster	XDR	M07419-58	1115	1115	1092	1092	1092	1092	1095	1095	1097	1097	1087	1087	626	630	634	623	636	630	606	614	615	610	607	612	610	604	606	654	643	650	652	649	650	649	641	641	654	644	644	644	633	640	640	640	640	640
366	C69	XDR	M08006-58	1108	1108	1085	1085	1085	1085	1088	1088	1090	1090	1080	1080	619	623	627	616	629	623	599	607	608	603	600	605	603	597	599	647	632	639	641	638	639	638	630	630	643	633	633	633	622	629	629	629	629	629
367	C69	XDR	M00053-59	1108	1108	1085	1085	1085	1085	1088	1088	1090	1090	1080	1080	619	623	627	616	629	623	599	607	608	603	600	605	603	597	599	647	632	639	641	638	639	638	630	630	643	633	633	633	622	629	629	629	629	629
368	Non-cluster	XDR	SRR671810	1111	1111	1088	1088	1088	1088	1091	1091	1093	1093	1083	1083	622	626	630	619	632	626	602	610	611	606	603	608	606	600	602	650	639	646	648	645	646	645	637	637	650	640	640	640	629	636	636	636	636	636
369	C70	XDR	ERR1873556	1110	1110	1087	1087	1087	1087	1090	1090	1092	1092	1082	1082	621	625	629	618	631	625	601	609	610	605	602	607	605	599	601	649	638	645	647	644	645	644	636	636	649	639	639	639	628	635	635	635	635	635
370	C70	XDR	ERR1873474	1110	1110	1087	1087	1087	1087	1090	1090	1092	1092	1082	1082	621	625	629	618	631	625	601	609	610	605	602	607	605	599	601	649	638	645	647	644	645	644	636	636	649	639	639	639	628	635	635	635	635	635
371	C71	XDR	ERR1873562	1108	1108	1085	1085	1085	1085	1088	1088	1090	1090	1080	1080	619	623	627	616	629	623	599	607	608	603	600	605	603	597	599	647	636	643	645	642	643	642	634	634	647	637	637	637	626	633	633	633	633	633
372	C71	PreXDR	ERR1873560	1110	1110	1087	1087	1087	1087	1090	1090	1092	1092	1082	1082	621	625	629	618	631	625	601	609	610	605	602	607	605	599	601	649	638	645	647	644	645	644	636	636	649	639	639	639	628	635	635	635	635	635
373	C71	XDR	ERR1873509	1110	1110	1087	1087	1087	1087	1090	1090	1092	1092	1082	1082	621	625	629	618	631	625	601	609	610	605	602	607	605	599	601	649	638	645	647	644	645	644	636	636	649	639	639	639	628	635	635	635	635	635
374	Non-cluster	XDR	SRR671726	1079	1079	1058	1058	1058	1058	1061	1061	1063	1063	1053	1053	594	598	602	591	604	598	574	582	583	578	575	580	578	572	574	622	607	614	616	613	614	613	605	605	618	608	608	608	597	604	604	604	604	604
375	C72	PreXDR	M05863-58	1105	1105	1082	1082	1082	1082	1085	1085	1087	1087	1077	1077	616	620	624	613	626	620	596	604	605	600	597	602	600	594	596	644	633	640	642	639	640	639	631	631	644	634	634	634	623	630	630	630	630	630
376	C72	XDR	M01470-60	1106	1106	1083	1083	1083	1083	1086	1086	1088	1088	1078	1078	617	621	625	614	627	621	597	605	606	601	598	603	601	595	597	645	634	641	643	640	641	640	632	632	645	635	635	635	624	631	631	631	631	631
377	Non-cluster	XDR	SRR671779	1092	1092	1069	1069	1069	1069	1072	1072	1074	1074	1064	1064	603	607	611	598	613	607	583	591	592	587	584	589	587	581	583	631	620	627	629	626	627	626	618	618	631	621	621	621	610	617	617	617	617	617
378	Non-cluster	XDR	SRR671842	1066	1066	1043	1043	1043	1043	1046	1046	1048	1048	1038	1038	577	581	585	574	587	581	557	565	566	561	558	563	561	555	557	605	594	601	603	600	601	600	592	592	605	595	595	595	584	591	591	591	591	591
379	C73	XDR	M06565-59	1101	1101	1078	1078	1078	1078	1081	1081	1083	1083	1073	1073	612	616	620	609	622	616	592	600	601	596	593	598	596	590	592	640	629	636	638	635	636	635	627	627	640	630	630	630	619	626	626	626	626	626
380	C73	XDR	M04967-58	1100	1100	1077	1077	1077	1077	1080	1080	1082	1082	1072	1072	611	615	619	608	621	615	591	599	600	595	592	597	595	589	591	639	628	635	637	634	635	634	626	626	639	629	629	629	618	625	625	625	625	625
381	Non-cluster	XDR	M02578-60	1101	1101	1078	1078	1078	1078	1081	1081	1083	1083	1073	1073	612	616	620	609	622	616	592	600	601	596	593	598	596	590	592	640	629	636	638	635	636	635	627	627	640	630	630	630	619	626	626	626	626	626
382	Non-cluster	PreXDR	ERR2516648	1083	1083	1060	1060	1060	1060	1063	1063	1065	1065	1055	1055	594	598	602	591	604	598	574	582	583	578	575	580	578	572	574	622	611	618	620	617	618	617	609	609	622	612	612	612	601	608	608	608	608	608
383	Non-cluster	PreXDR	M05377-59	1100	1100	1076	1076	1076	1076	1080	1080	1082	1082	1072	1072	611	615	619	608	621	615	591	598	599	595	592	597	595	589	591	639	628	635	637	634	635	634	626	626	639	629	629	629	618	625	625	625	625	625
384	Non-cluster	XDR	ERR2516717	1087	1087	1064	1064	1064	1064	1067	1067	1069	1069	1059	1059	598	602	606	595	608	602	578	586	587	582	579	584	582	576	578	626	615	622	624	621	622	621	613	613	626	616	616	616	605	612	612	612	612	612
385	Non-cluster	XDR	M05472-59	1102	1102	1079	1079	1079	1079	1082	1082	1084	1084	1074	1074	613	617	621	610	623	617	593	601	602	597	594	599	597	591	593	641	630	637	639	636	637	636	628	628	641	631	631	631	620	627	627	627	627	627
386	C74	XDR	M02194-57	1092	1092	1069	1069	1069	1069	1072	1072	1074	1074	1064	1064	603	607	611	600	613	607	583	591	592	587	584	589	587	581	583	631	620	627	629	626	627	626	618	618	631	621	621	621	610	617	617	617	617	617
387	C74	XDR	M06687-59	1093	1093	1070	1070	1070	1070	1073	1073	1075	1075	1065	1065	604	608	612	601	614	608	584	592	593	588	585	590	588	582	584	632	621	628	630	627	628	627	619	619	632	622	622	622	611	618	618	618	618	618
388	Non-cluster	XDR	M40543-58	1092	1092	1069	1069	1069	1069	1072	1072	1074	1074	1064	1064	603	607	611	600	613	607	583	591	592	587	584	589	587	581	583	631	620	627	629	626	627	626	618	618	631	621	621	621	610	617	617	617	617	617
389	C75	PreXDR	M02248-57	1094	1094	1071	1071	1071	1071	1074	1074	1076	1076	1066	1066	605	609	613	602	615	609	585	593	594	589	586	591	589	583	585	633	622	629	631	628	629	628	620	620	633	623	623	623	612	619	619	619	619	619
390	C75	XDR	M06660-58	1095	1095	1072	1072	1072	1072	1075	1075	1077	1077	1067	1067	606	610	614	603	616	610	586	594	595	590	587	592	590	584	586	634	623	630	632	629	630	629	621	621	634	624	624	624	613	620	620	620	620	620
391	C75	PreXDR	M05475-57	1097	1097	1074	1074	1074	1074	1077	1077	1079	1079	1069	1069	608	612	616	605	618	612	588	596	597	592	589	594	592	586	588	636	625	632	634	631	632	631	623	623	636	626	626	626	615	622	622	622	622	622
392	C75	PreXDR	M01027-57	1099	1099	1076	1076	1076	1076	1079	1079	1081	1081	1071	1071	610	614	618	607	620	614	590	598	599	594	591	596	594	588	590	638	627	634	636	633	634	633	625	625	638	628	628	628	617	624	624	624	624	624
393	C76	XDR	M03452-57	1097	1097	1074	1074	1074	1074	1077	1077	1079	1079	1069	1069	608	612	616	605	618	612	588	596	597	592	589	594	592	586	588	636	625	632	634	631	632	631	623	623	636	626	626	626	615	622	622	622	622	622
394	C76	XDR	M01705-59	1093	1093	1070	1070	1070	1070	1073	1073	1075	1075	1065	1065	604	608	612	601	614	608	584	592	593	588	585	590	588	582	584	632	621	628	630	627	628	627	619	619	632	622	622	622	611	618	618	618	618	618
395	C77	XDR	M04542-58	1093	1093	1070	1070	1070	1070	1073	1073	1075	1075	1065	1065	604	608	612	601	614	608	584	592	593	588	585	590	588	582	584	632	621	628	630	627	628	627	619	619	632	622	622	622	611	618	618	618	618	618
396	C77	XDR	M05860-57	1088	1088	1065	1065	1065	1065	1068	1068	1070	1070	1060	1060	599	603	607	596	609	603	579	587	588	583	580	585	583	577	579	627	616	623	625	622	623	622	614	614	627	617	617	617	606	613	613	613	613	613
397	C77	XDR	M02756-60	1088	1088	1065	1065	1065	1065	1068	1068	1070	1070	1060	1060	599	603	607	596	609	603	579	587	588	583	580	585	583	577	579	627	616	623	625	622	623	622	614	614	627	617	617	617	606	613	613	613	613	613
398	Non-cluster	XDR	SRR2100419	1081	1081	1058	1058	1058	1058	1061	1061	1063	1063	1053	1053	592	596	600	589	602	596	572	580	581	576	573	578	576	570	572	620	609	616	618	615	616	615	607	607	620	610	610	610	599	606	606	606	606	606
399	C78	XDR	ERR228049	1072	1072	1049	1049	1049	1049	1052	1052	1054	1054	1044	1044	583	587	591	580	593	587	563	571	572	567	564	569	567	561	563	611	600	607	609	606	607	606	598	598	611	601	601	601	590	597	597	597	597	597
400	C78	PreXDR	ERR108420	1074	1074	1051	1051	1051	1051	1054	1054	1056	1056	1046	1046	585	589	593	582	595	589	565	573	574	569	566	571	569	563	565	613	602	609	611	608	609	608	600	600	613	603	603	603	592	599	599	599	599	599
401	C78	XDR	ERR229929	1071	1071	1048	1048	1048	1048	1051	1051	1053	1053	1043	1043	582	586	590	579	592	586	562	570	571	566	563	568	566	560	562	610	599	606	608	605	606	605	597	597	610	600	600	600	589	596	596	596	596	596
402	Non-cluster	XDR	ERR067584	1076	1076	1053	1053	1053	1053	1056	1056	1058	1058	1048	1048	587	591	595	584	597	591	567	575	576	571	568	573	571	565	567	615	604	611	613	610	611	610	602	602	615	605	605	605	594	601	601	601	601	601
403	Non-cluster	XDR	ERR067674	1074	1074	1051	1051	1051	1051	1054	1054	1056	1056	1046	1046	585	589	593	582	595	589	565	573	574	569	566	571	569	563	565	613	602	609	611	608	609	608	600	600	613	603	603	603	592	599	599	599	599	599
404	C79	XDR	SRR2100830	1077	1077	1054	1054	1054	1054	1057	1057	1059	1059	1049	1049	588	592	596	585	598	592	568	576	577	572	569	574	572	566	568	616	605	612	614	611	612	611	603	603	616	606	606	606	595	602	602	602	602	602
405	C79	XDR	ERR867523	1078	1078	1055	1055	1055	1055	1058	1058	1060	1060	1050	1050	589	593	597	586	599	593	569	577	578	573	570	575	573	567	569	617	606	613	615	612	613	612	604	604	617	607	607	607	596	603	603	603	603	603
406	C79	XDR	ERR867533	1078	1078	1055	1055	1055	1055	1058	1058	1060	1060	1050	1050	589	593	597	586	599	593	569	577	578	573	570	575	573	567	569	617	606	613	615	612	613	612	604	604	617	607	607	607	596	603	603	603	603	603
407	Non-cluster	XDR	SRR1172073	1088	1088	1065	1065	1065	1065	1068	1068	1070	1070	1060	1060	599	603	607	596	609	603	579	587	588	583	580	585	583	577	579	627	616	623	625	622	623	622	614	614	627	617	617	617	606	613	613	613	613	613
408	C80	XDR	SRR1172230	1077	1077	1054	1054	1054	1054	1057	1057	1059	1059	1049	1049	588	592	596	585	598	592	568	576	577	572	569	574	572	566	568	616	605	612	614	611	612	611	603	603	616	606	606	606	595	602	602	602	602	602
409	C80	XDR	SRR1169119	1080	1080	1057	1057	1057	1057	1060	1060	1062	1062	1052	1052	589	593	597	586	599	593	569	577	578	573	570	575	573	567	569	617	606	613	615	612	613	612	604	604	617	607	607	607	596	603	603	603	603	603
410	Non-cluster	PreXDR	ERR067696	1077	1077	1054	1054	1054	1054	1057	1057	1059	1059	1049	1049	588	592	596	585	598	592	568	576	577	572	569	574	572	566	568	616	605	612	614	611	612	610	603	603	616	606	606	606	595	602	602	602	602	602
411	Non-cluster	PreXDR	ERR117454	1074	1074	1051	1051	1051	1051	1054	1054	1056	1056	1046	1046	585	589	593	582	595	589	565	573	574	569	566	571	569	563	565	613	602	609	611	608	609	608	600	600	613	603	603	603	592	599	599	599	599	599
412	C81	XDR	ERR234600	1072	1072	1049	1049	1049	1049	1052	1052	1054	1054	1044	1044	583	587	591	580	593	587	563	571	572	567	564	569	567	561	563	611	600	607	609	606	607	606	598	598	611	601	601	601	590	597	597	597	597	597
413	C81	XDR	ERR229982	1073	1073	1050	1050	1050	1050	1053	1053	1055	1055	1045	1045	584	588	592	581	594	588	564	572	573	568	565	570	568	562	564	612	601	608	610	607	608	607	599	599	612	602	602	602	591	598	598	598	598	598
414	C82	XDR	SRR1169096	1079	1079	1056	1056	1056	1056	1059	1059	1061	1061	1051	1051	590	594	598	587	600	594	570	578	579	574	571	576	574	568	570	618	607	614	616	613	614	613	605	605	618	608	608	608	597	604	604	604	604	604
415	C82	XDR	SRR1169116	1077	1077	1054	1054	1054	1054	1057	1057	1059	1059	1049	1049	588	592	596	585	598	592	568	576	577	572	569	574	572	566	568	616	605	612	614	611	612	611	603	603	616	606	606	606	595	602	602	602	602	602
416	C83	XDR	ERR067644	1071	1071	1048	1048	1048	1048	1051	1051	1053	1053	1043	1043	582	586	590	579	592	586	562	570	571	566	563	568	566	560	562	610	599	606	608	605	606	605	597	597	610	600	600	600	589	596	596	596	596	596
417	C83	PreXDR	ERR158588	1071	1071	1048	1048	1048	1048	1051	1051	1053	1053	1043	1043	582	586	590	579	592	586	562	570	571	566	563	568	566	560	562	610	599	606	608	605	606	605	597	597	610	600	600	600	589	596	596	596	596	596
418	C83	XDR	SRR2100227	1071	1071	1048	1048	1048	1048	1051	1051	1053	1053	1043	1043	582	586	590	579	592	586	562	570	571	566	563	568	566	560	562	610	599	606	608	605	606	605	597	597	610	600	600	600	589	596	596	596	596	596
419	C83	XDR	ERR067671	1074	1074	1051	1051	1051	1051	1054	1054	1056	1056	1046	1046	585	589	593	582	595	589	565	573	574	569	566	571	569	563	565	613	602	609	611	608	609	608	600	600	613	603	603	603	592	599	599	599	599	599
420	C84	PreXDR	SRR1184040	1081	1081	1058	1058	1058	1058	1061	1061	1063	1063	1053	1053	592	596	600	589	602	596	572	580	581	576	573	578	576	570	572	620	609	616	618	615	616	615	607	607	620	610	610	610	599	606	606	606	606	606
421	C84	XDR	SRR1169108	1075	1075	1052	1052	1052	1052	1055	1055	1057	1057	1047	1047	586	590	594	583	596	590	566	574	575	570	567	572	570	564	566	614	603	610	612	609	610	609	601	601	614	604	604	604	593	600	600	600	600	600
422	C84	XDR	SRR1180924	1076	1076	1053	1053	1053	1053	1056	1056	1058	1058	1048	1048	587	591	595	584	597	591	567	575	576	571	568	573	571	565	567	615	604	611	613	610	611	610	602	602	615	605	605	605	594	601	601	601	601	601
423	Non-cluster	XDR	SRR1181132	1080	1080	1057	1057	1057	1057	1060	1060	1062	1062	1052	1052	591	595	599	588	601	595	571	579	580	575	572	577	575	569	571	619	608	615	617	614	615	614	606	606	619	609	609	609	598	605	605	605	605	605
424	C85	XDR	SRR1169073	1078	1078	1055	1055	1055	1055	1058	1058	1060	1060	1050	1050	589	593	597	586	599	593	569	577	578	573	570	575	573	567	569	617	606	613	615	612	613	612	604	604	617	607	607	607	596	603	603	603	603	603
425	C85	XDR	SRR1181278	1078	1078	1055	1055	1055	1055	1058	1058	1060	1060	1050	1050	589	593	597	586	599	593	569	577	578	573	570	575	573	567	569	617	606	613	615	612	613	612	604	604	617	607	607	607	596	603	603	603	603	603
426	C85	XDR	SRR1172291	1079	1079	1056	1056	1056	1056	1059	1059	1061	1061	1051	1051	590	594	598	587	600	594	570	578	579	574	571	576	574	568	570	618	607	614	616	613	614	613	605	605	618	608	608	608	597	604	604	604	604	604
427	C85	XDR	SRR1180989	1079	1079	1056	1056	1056	1056	1059	1059	1061	1061	1051	1051	590	594	598	587	600	594	570	578	579	574	571	576	574	568	570	618	607	614	616	613	614	613	605	605	618	608	608	608	597	604	604	604	604	604
428	C85	XDR	SRR1181208	1079	1079	1056	1056	1056	1056	1059	1059	1061	1061	1051	1051	590	594	598	587	600	594	570	578	579	574	571	576	574	568	570	618	607	614	616	613	614	613	605	605	618	608	608	608	597	604	604	604	604	604
429	C86	XDR	SRR1169128	1077	1077	1054	1054	1054	1054	1057	1057	1059	1059	1049	1049	586	590	594	583	596	590	566	574	575	570	567	572	570	564	566	614	603	610	612	609	610	609	601	601	614	604	604	604	593	600	600	600	600	600
430	C86	PreXDR	SRR1180957	1074	1074	1051	1051	1051	1051	1054	1054	1056	1056	1046	1046	585	589	593	582	595	589	565	573	574	569	566	571	569	563	565	613	602	609	611	608	609	608	600	600	613	603	603	603	592	599	599	599	599	599
431	C86	XDR	SRR1169086	1075	1075	1052	1052	1052	1052	1055	1055	1057	1057	1047	1047	586	590	594	583	596	590	566	574	575	570	567	572	570	564	566	614	603	610	612	609	610	609	601	601	614	604	604	604	593	600	600	600	600	600
432	C86	XDR	SRR1181134	1075	1075	1052	1052	1052	1052	1055	1055	1057	1057	1047	1047	586	590	594	583	596	590	566	574	575	570	567	572	570	564	566	614	603	610	612	609	610	609	601	601	614	604	604	604	593	600	600	600	600	600
433	C86	XDR	SRR1169142	1075	1075	1052	1052	1052	1052	1055	1055	1057	1057	1047	1047	586	590	594	583	596	590	566	574	575	570	567	572	570	564	566	614	603	610	612	609	610	609	601	601	614	604	604	604	593	600	600	600	600	600
434	C87	XDR	SRR1184123	1073	1073	1050	1050	1050	1050	1053	1053	1055	1055	1045	1045	584	588	592	581	594	588	564	572	573	568	565	570	568	562	564	612	601	608	610	607	608	607	599	599	612	602	602	602	591	598	598	598	598	598
435	C87	XDR	SRR1183663	1074	1074	1051	1051	1051	1051	1054	1054	1056	1056	1046	1046	585	589	593	582	595	589	565	573	574	569	566	571	569	563	565	613	602	609	611	608	609	608	600	600	613	603	603	603	592	599	599	599	599	599
436	C87	XDR	SRR1184035	1074	1074	1051	1051	1051	1051	1054	1054	1056	1056	1046	1046	585	589	593	582	595	589	565	573	574	569	566	571	569	563	565	613	602	609	611	608	609	608	600	600	613	603	603	603	592	599	599	599	599	599
437	C87	XDR	SRR1180936	1072	1072	1049	1049	1049	1049	1052	1052	1054	1054	1044	1044	583	587	591	580	593	587	563	571	572	567	564	569	567	561	563	611	600	607	609	606	607	606	598	598	611	601	601	601	590	597	597	597	597	597
438	C87	XDR	SRR1169121	1073	1073	1050	1050	1050	1050	1053	1053	1055	1055	1045	1045	584	588	592	581	594	588	564	572	573	568	565	570	568	562	564	612	601	608	610	607	608	607	599	599	612	602	602	602	591	598	598	598	598	598
439	C88	XDR	SRR1172072	1080	1080	1057	1057	1057	1057	1060	1060	1062	1062	1052	1052	591	595	599	588	601	595	571	579	580	575	572	577	575	569	571	619	608	615	617	614	615	614	606	606	619	609	609	609	598	605	605	605	605	605
440	C88	XDR	SRR1172201	1080	1080	1057	1057	1057	1057	1060	1060	1062	1062	1052	1052	591	595	599	588	601	595	571	579	580	575	572	577	575	569	571	619	608	615	617	614	615	614	606	606	619	609	609	609	598	605	605	605	605	605
441	C89	XDR	SRR1181025	1076	1076	1053	1053	1053	1053	1056	1056	1058	1058	1048	1048	587	591	595	584	597	591	567	575	576	571	568	573	571	565	567	615	604	611	613	610	611	610	602	602	615	605	605	605	594	601	601	601	601	601
442	C89	XDR	SRR1181103	1073	1073	1050	1050	1050	1050	1053	1053	1055	1055	1045	1045	584	588	592	581	594	588	564	572	573	568	565	570	568	562	564	612	601	608	610	607	608	607	599	599	612	602	602	602	591	598	598	598	598	598
443	C89	XDR	SRR1180963	1073	1073	1050	1050	1050	1050	1053	1053	1055	1055	1045	1045	584	588	592	581	594	588	564	572	573	568	565	570	568	562	564	612	601	608	610	607	608	607	599	599	612	602	602	602	591	598	598	598	598	598
444	C89	XDR	SRR1168958	1079	1079	1056	1056	1056	1056	1059	1059	1061	1061	1051	1051	590	594	598	587	600	594	570	578	579	574	571	576	574	568	570	618	607	614	616	613	614	613	605	605	618	608	608	608	597	604	604	604	604	604
445	C89	XDR	SRR1169050	1079	1079	1056	1056	1056	1056	1059	1059	1061	1061	1051	1051	590	594	598	587	600	594	570	578	579	574	571	576	574	568	570	618	607	614	616	613	614	613	605	605	618	608	608	608	597	604	604	604	604	604
446	C89	XDR	SRR1169129	1075	1075	1052	1052	1052	1052	1055	1055	1057	1057	1047	1047	586	590	594	583	596	590	566	574	575	570	567	572	570	564	566	614	603	610	612	609	610	609	601	601	614	604	604	604	593	600	600	600	600	600
447	C90	XDR	SRR1181155	1077	1077	1054	1054	1054	1054	1057	1057	1059	1059	1049	1049	588	592	596	585	598	592	568	576	577	572	569	574	572	566	568	616	605	612	614	611	612	611	603	603	616	606	606	606	595	602	602	602	602	602
448	C90	XDR	SRR1181093	1074	1074	1051	1051	1051	1051	1054	1054	1056	1056	1046	1046	585	589	593	582	595	589	565	573	574	569	566	571	569	563	565	613	602	609	611	608	609	608	600	600	613	603	603	603	592	599	599	599	599	599
449	C90	XDR	SRR1169027	1074	1074	1051	1051	1051	1051	1054	1054	1056	1056	1046	1046	585	589	593	582	595	589	565	573	574	569	566	571	569	563	565	613	602	609	611	608	609	608	600	600	613	603	603	603	592	599	599	599	599	599
450	Non-cluster	PreXDR	SRR8651662	1100	1100	1077	1077	1077	1077	1080	1080	1082	1082	1072	1072	611	615	619	608	621	615	591	599	600	595	592	597	595	589	591	639	628	635	637	634	635	634	626	626	639	629	629	629	618	625	625	625	625	625
451	Non-cluster	XDR	SRR671799	1095	1095	1072	1072	1072	1072	1075	1075	1077	1077	1067	1067	606	610	614	603	616	610	586	594	595	590	587	592	590	584	586	634	623	630	632	629	630	629	621	621	634	624	624	624	613	620	620	620	620	620
452	Non-cluster	MDR	SRR671780	1100	1100	1077	1077	1077	1077	1080	1080	1082	1082	1072	1072	611	615	619	608	621	615	591	599	600	595	592	597	595	589	591	639	628	635	637	634	635	634	626	626	639	629	629	629	618	625	625	625	625	625
453	Non-cluster	XDR	SRR671821	1097	1097	1074	1074	1074	1074	1077	1077	1079	1079	1069	1069	608	612	616	605	618	612	588	596	597	592	589	594	592	586	588	636	625	632	634	631	632	631	623	623	635	626	626	626	615	622	622	622	622	622
454	Non-cluster	XDR	SRR8651577	1109	1109	1086	1086	1086	1086	1089	1089	1091	1091	1081	1081	621	625	629	618	631	625	601	609	610	605	602	607	605	599	601	649	638	645	647	644	645	644	636	636	649	639	639	639	628	635	635	635	635	635
455	C91	XDR	SRR1168979	1097	1097	1074	1074	1074	1074	1077	1077	1079	1079	1069	1069	608	612	616	605	618	612	588	596	597	592	589	594	592	586	588	636	625	632	634	631	631	631	621	621	636	626	626	626	615	622	622	622	622	622
456	C91	XDR	SRR1169009	1095	1095	1072	1072	1072	1072	1075	1075	1077	1077	1067	1067	606	610	614	603	616	610	586	594	595	590	587	592	590	584	586	634	623	630	632	629	629	629	619	619	634	624	624	624	613	620	620	620	620	620
457	C91	XDR	SRR1174829	1096	1096	1073	1073	1073	1073	1076	1076	1078	1078	1068	1068	607	611	615	604	617	611	587	595	596	591	588	593	591	585	587	635	624	631	633	630	630	630	620	620	635	625	625	625	614	621	621	621	621	621
458	Non-cluster	MDR	SRR671811	1082	1082	1059	1059	1059	1059	1062	1062	1064	1064	1054	1054	593	597	601	590	603	597	573	581	582	577	574	579	577	571	573	621	610	617	619	616	617	616	608	608	621	611	611	611	600	607	607	607	607	607
459	Non-cluster	PreXDR	ERR1035013	1095	1095	1072	1072	1072	1072	1075	1075	1077	1077	1067	1067	606	610	614	603	616	610	586	594	595	590	587	592	590	584	586	634	623	630	632	629	630	629	621	621	632	624	624	624	613	620	620	620	620	620
460	C92	XDR	ERR1873451	1092	1092	1069	1069	1069	1069	1072	1072	1074	1074	1064	1064	603	607	611	600	613	607	583	591	592	587	584	589	587	581	583	631	620	627	629	626	627	626	618	618	629	621	621	621	610	617	617	617	617	617
461	C92	XDR	ERR1873438	1093	1093	1070	1070	1070	1070	1073	1073	1075	1075	1065	1065	604	608	612	601	614	608	584	592	593	588	585	590	588	582	584	632	621	628	630	627	628	627	619	619	630	622	622	622	611	618	618	618	618	618
462	C92	PreXDR	ERR1035076	1093	1093	1070	1070	1070	1070	1073	1073	1075	1075	1065	1065	604	608	612	601	614	608	584	592	593	588	585	590	588	582	584	632	621	628	630	627	628	627	619	619	630	622	622	622	611	618	618	618	618	618
463	C92	PreXDR	ERR1873559	1093	1093	1070	1070	1070	1070	1073	1073	1075	1075	1065	1065	604	608	612	601	614	608	584	592	593	588	585	590	588	582	584	632	621	628	630	627	628	627	619	619	630	622	622	622	611	618	618	618	618	618
464	C92	XDR	ERR1873558	1094	1094	1071	1071	1071	1071	1074	1074	1076	1076	1066	1066	605	609	613	602	615	609	585	593	594	589	586	591	589	583	585	633	622	629	631	628	629	628	620	620	631	623	623	623	612	619	619	619	619	619
465	C92	XDR	ERR1873457	1093	1093	1070	1070	1070	1070	1073	1073	1075	1075	1065	1065	604	608	612	601	614	608	584	592	593	588	585	590	588	582	584	632	621	628	630	627	628	627	619	619	630	622	622	622	611	618	618	618	618	618
466	C92	XDR	ERR1873487	1094	1094	1071	1071	1071	1071	1074	1074	1076	1076	1066	1066	605	609	613	602	615	609	585	593	594	589	586	591	589	583	585	633	622	629	631	628	629	628	620	620	631	623	623	623	612	619	619	619	619	619
467	C92	PreXDR	ERR1035023	1096	1096	1073	1073	1073	1073	1076	1076	1078	1078	1066	1066	607	611	615	604	617	611	587	595	596	591	588	593	591	585	587	635	624	631	633	630	631	630	622	622	633	625	625	625	614	621	621	621	621	621
468	C92	PreXDR	ERR1035069	1094	1094	1071	1071	1071	1071	1074	1074	1076	1076	1066	1066	605	609	613	602	615	609	585	593	594	589	586	591	589	583	585	633	622	629	631	628	629	628	620	620	631	623	623	623	612	619	619	619	619	619
469	C92	XDR	ERR1035079	1093	1093	1070	1070	1070	1070	1073	1073	1075	1075	1065	1065	604	608	612	601	614	608	584	592	593	588	585	590	588	582	584	632	621	628	630	627	628	627	619	619	630	622	622	622	611	618	618	618	618	618
470	C92	XDR	ERR1873527	1094	1094	1071	1071	1071	1071	1074	1074	1076	1076	1066	1066	605	609	613	602	615	609	585	593	594	589	586	591	589	583	585	633	622	629	631	628	629	628	620	620	631	623	623	623	612	619	619	619	619	619
471	C92	XDR	ERR1873479	1095	1095	1072	1072	1072	1072	1075	1075	1077	1077	1067	1067	606	610	614	603	616	610	586	594	595	590	587	592	590	584	586	634	623	630	632	629	630	629	621	621	632	624	624	624	613	620	620	620	620	620
472	C92	XDR	ERR1873469	1095	1095	1072	1072	1072	1072	1075	1075	1077	1077	1067	1067	606	610	614	603	616	610	586	594	595	590	587	592	590	584	586	634	623	630	632	629	630	629	621	621	632	624	624	624	613	620	620	620	620	620
473	C92	PreXDR	ERR1873478	1095	1095	1072	1072	1072	1072	1075	1075	1077	1077	1067	1067	606	610	614	603	616	610	586	594	595	590	587	592	590	584	586	634	623	630	632	629	630	629	621	621	632	624	624	624	613	620	620	620	620	620
474	C92	XDR	ERR1873501	1093	1093	1070	1070	1070	1070	1073	1073	1075	1075	1065	1065	604	608	612	601	614	608	584	592	593	588	585	590	588	582	584	632	621	628	630	627	628	627	619	619	630	622	622	622	611	618	618	618	618	618
475	C92	XDR	ERR1873499	1097	1097	1074	1074	1074	1074	1077	1077	1079	1079	1069	1069	608	612	616	605	618	612	588	596	597	592	589	594	592	586	588	636	625	632	634	631	631	631	621	621	634	626	626	626	615	622	622	622	622	622
476	C92	XDR	SRR1062819	1095	1095	1072	1072	1072	1072	1075	1075	1077	1077	1067	1067	606	610	614	603	616	610	586	594	595	590	587	592	590	584	586	634	623	630	632	629	630	629	621	621	632	624	624	624	613	620	620	620	620	620
477	C92	XDR	ERR1873565	1093	1093	1070	1070	1070	1070	1073	1073	1075	1075	1065	1065	604	608	612	601	614	608	584	592	593	588	585	590	588	582	584	632	621	628	630	627	628	627	619	619	630	622	622	622	611	618	618	618	618	618
478	C92	PreXDR	ERR1873557	1096	1096	1073	1073	1073	1073	1076	1076	1078	1078	1068	1068	607	611	615	604	617	611	587	595	596	591	588	593	591	585	587	635	624	631	633	630	631	630	622	622	633	625	625	625	614	621	621	621	621	621
479	C92	XDR	ERR1873491	1094	1094	1071	1071	1071	1071	1074	1074	1076	1076	1066	1066	605	609	613	602	615	609	585	593	594	589	586	591	589	583	585	633	622	629	631	628	629	628	620	620	631	623	623	623	612	619	619	619	619	619
480	C92	XDR	ERR1873481	1094	1094	1071	1071	1071	1071	1074	1074	1076	1076	1066	1066	605	609	613	602	615	609	585	593	594	589	586	591	589	583	585	633	622	629	631	628	629	628	620	620	631	623	623	623	612	619	619	619	619	619
481	Non-cluster	XDR	ERR067722	1086	1086	1063	1063	1063	1063	1066	1066	1068	1068	1058	1058	597	601	605	594	607	601	577	585	586	581	578	583	581	575	577	625	614	621	623	620	621	620	612	612	625	615	615	615	604	611	611	611	611	611
482	Non-cluster	XDR	SRR8651583	1086	1086	1063	1063	1063	1063	1066	1066	1068	1068	1058	1058	597	601	605	594	607	601	577	585	586	581	578	583	581	575	577	625	614	621	623	620	621	620	612	612	625	615	615	615	604	611	611	611	611	611
483	C93	XDR	ERR1035078	1086	1086	1063	1063	1063	1063	1066	1066	1068	1068	1058	1058	597	601	605	594	607	601	577	585	586	581	578	583	581	575	577	625	614	621	623	620	621	620	612	612	625	615	615	615	604	611	611	611	611	611
484	C93	XDR	ERR1873477	1085	1085	1062	1062	1062	1062	1065	1065	1067	1067	1057	1057	596	600	604	593	606	600	576	584	585	580	577	582	580	574	576	624	613	620	622	619	620	619	611	611	624	614	614	614	603	610	610	610	610	610
485	Non-cluster	XDR	SRR1181072	1039	1039	1016	1016	1016	1016	1019	1019	1021	1021	1011	1011	550	554	558	547	560	554	530	538	539	534	531	536	534	528	530	578	567	574	576	573	574	573	565	565	578	568	568	568	557	564	564	564	564	564
486	C94	PreXDR	ERR158596	1071	1071	1048	1048	1048	1048	1051	1051	1053	1053	1043	1043	582	586	590	579	592	586	562	570	571	566	563	568	566	560	562	610	599	606	608	605	604	605	596	596	610	600	600	600	589	596	596	596	596	596
487	C94	XDR	ERR133890	1071	1071	1048	1048	1048	1048	1051	1051	1053	1053	1043	1043	582	586	590	579	592	586	562	570	571	566	563	568	566	560	562	610	599	606	608	605	604	605	596	596	610	600	600	600	589	596	596	596	596	596
488	Non-cluster	XDR	ERR234657	1080	1080	1057	1057	1057	1057	1060	1060	1062	1062	1052	1052	591	595	599	588	601	595	571	579	580	575	572	577	575	569	571	619	608	615	617	614	615	614	606	606	619	609	609	609	598	605	605	605	605	605
489	C95	MDR	ERR067672	1074	1074	1051	1051	1051	1051	1054	1054	1056	1056	1046	1046	585	589	593	582	595	589	565	573	574	569	566	571	569	563	565	613	602	609	611	608	609	608	600	600	613	603	603	603	592	599	599	599	599	599
[truncated: 24 more rows]
[truncated: 467 more columns]

## Sheet: Supplementary file 6  Table S6.
Supplementary file 6: Table S6. Characteristics of isolates within 99 DR-TB clusters (n = 408 isolates).
[truncated: 410 more rows]

[truncated: 2 more sheets: Supplementary file 7  Table S7., Supplementary file 8  Table S8.]
